# Supplementary material for: From sea to cure: Discovery of marine-derived therapeutics against Fusarium solani in shrimps for enhancing aquaculture sustainability
Source: PLoS One. 2025 Oct 31;20(10):e0336107. doi: 10.1371/journal.pone.0336107 (PMC12578344; doi:10.1371/journal.pone.0336107)
Supplement: S1 File — (CSV) [file pone.0336107.s001.csv]

Stars	Title	Entry ID	Entry Name	Date Added	Date Modified	created disulfur	prepared	Source File Index	PDB CRYST1 z	PDB Model	Bend Energy-OPLS 2005	Dihedral Energy-OPLS 2005	El-14 Energy-OPLS 2005	Electrostatic Energy-OPLS 2005	LJ-14 Energy-OPLS 2005	Max Derivative-OPLS 2005	Potential Energy-OPLS 2005	RMS Derivative-OPLS 2005	Stretch Energy-OPLS 2005	Van der Waals Energy-OPLS 2005	target temperature	PDB CRYST1 a	PDB CRYST1 alpha	PDB CRYST1 b	PDB CRYST1 beta	PDB CRYST1 c	PDB CRYST1 gamma	preprocess pH	Source File	Source Path	job name	PDB CRYST1 Space Group	PDB DEPOSITION DATE	PDB ID	PDB TITLE	PDB format version	prepared with version	grid version	gridbox xcent	gridbox ycent	gridbox zcent	gridbox xrange	gridbox yrange	gridbox zrange	gridbox ligxrange	gridbox ligyrange	gridbox ligzrange	grid type	receptor
	AF-Q9UUN6-F1-model_v4 - prepared	1	AF-Q9UUN6-F1-model_v4.1	2024-11-08 02:37:45	2024-11-08 02:37:45	true	true	1	1	1	561.056	802.321	593.627	-1962.165	1541.389	1.696	-1585.627	0.064	137.515	-3294.618	298.000	1.000	90.000	1.000	90.000	1.000	90.000	7.400	glide-dock_SP_1_pv.maegz	C:\Users\VICTUS\Desktop\Siyam vai\glide-dock_SP_1	glide-dock_SP_1	P 1	01-JUN-22		ALPHAFOLD MONOMER V2.0 PREDICTION FOR GLUTAMINE SYNTHETASE (Q9UUN6)	3.0	2023-1	98128	0.832	1.970	0.026	30.000	30.000	30.000	10.000	10.000	10.000	glide	true
	359	2	compound_359_3d_BE001.1	2024-11-08 02:37:45	2024-11-08 02:37:45			1																					glide-dock_SP_1_pv.maegz	C:\Users\VICTUS\Desktop\Siyam vai\glide-dock_SP_1	glide-dock_SP_1
	11640528	3	compound_11640528_3d_BS047.1	2024-11-08 02:37:45	2024-11-08 02:37:45			1																					glide-dock_SP_1_pv.maegz	C:\Users\VICTUS\Desktop\Siyam vai\glide-dock_SP_1	glide-dock_SP_1
	11640528	4	compound_11640528_3d_BS015.1	2024-11-08 02:37:45	2024-11-08 02:37:45			1																					glide-dock_SP_1_pv.maegz	C:\Users\VICTUS\Desktop\Siyam vai\glide-dock_SP_1	glide-dock_SP_1
	11568133	5	compound_11568133_3d_BS041.1	2024-11-08 02:37:45	2024-11-08 02:37:45			1																					glide-dock_SP_1_pv.maegz	C:\Users\VICTUS\Desktop\Siyam vai\glide-dock_SP_1	glide-dock_SP_1
	8768	6	compound_8768_3d_RP004.1	2024-11-08 02:37:45	2024-11-08 02:37:45			1																					glide-dock_SP_1_pv.maegz	C:\Users\VICTUS\Desktop\Siyam vai\glide-dock_SP_1	glide-dock_SP_1
	11672129	7	compound_11672129_3d_RR017.1	2024-11-08 02:37:45	2024-11-08 02:37:45			1																					glide-dock_SP_1_pv.maegz	C:\Users\VICTUS\Desktop\Siyam vai\glide-dock_SP_1	glide-dock_SP_1
	11672129	8	compound_11672129_3d_RR017.1	2024-11-08 02:37:45	2024-11-08 02:37:45			1																					glide-dock_SP_1_pv.maegz	C:\Users\VICTUS\Desktop\Siyam vai\glide-dock_SP_1	glide-dock_SP_1
	1340273	9	compound_1340273_3d_BL007.1	2024-11-08 02:37:45	2024-11-08 02:37:45			1																					glide-dock_SP_1_pv.maegz	C:\Users\VICTUS\Desktop\Siyam vai\glide-dock_SP_1	glide-dock_SP_1
	10245596	10	compound_10245596_3d_BB001.1	2024-11-08 02:37:45	2024-11-08 02:37:45			1																					glide-dock_SP_1_pv.maegz	C:\Users\VICTUS\Desktop\Siyam vai\glide-dock_SP_1	glide-dock_SP_1
	3071	11	compound_3071_3d_BE007.1	2024-11-08 02:37:45	2024-11-08 02:37:45			1																					glide-dock_SP_1_pv.maegz	C:\Users\VICTUS\Desktop\Siyam vai\glide-dock_SP_1	glide-dock_SP_1
	15217289	12	compound_15217289_3d_RR070.1	2024-11-08 02:37:45	2024-11-08 02:37:45			1																					glide-dock_SP_1_pv.maegz	C:\Users\VICTUS\Desktop\Siyam vai\glide-dock_SP_1	glide-dock_SP_1
	11686649	13	compound_11686649_3d_RR019.1	2024-11-08 02:37:45	2024-11-08 02:37:45			1																					glide-dock_SP_1_pv.maegz	C:\Users\VICTUS\Desktop\Siyam vai\glide-dock_SP_1	glide-dock_SP_1
	162935	14	compound_162935_3d_BL017.1	2024-11-08 02:37:45	2024-11-08 02:37:45			1																					glide-dock_SP_1_pv.maegz	C:\Users\VICTUS\Desktop\Siyam vai\glide-dock_SP_1	glide-dock_SP_1
	8275416	15	compound_8275416_3d_RL132.1	2024-11-08 02:37:45	2024-11-08 02:37:45			1																					glide-dock_SP_1_pv.maegz	C:\Users\VICTUS\Desktop\Siyam vai\glide-dock_SP_1	glide-dock_SP_1
	6442426	16	compound_6442426_3d_RL476.1	2024-11-08 02:37:45	2024-11-08 02:37:45			1																					glide-dock_SP_1_pv.maegz	C:\Users\VICTUS\Desktop\Siyam vai\glide-dock_SP_1	glide-dock_SP_1
	6442426	17	compound_6442426_3d_RL443.1	2024-11-08 02:37:45	2024-11-08 02:37:45			1																					glide-dock_SP_1_pv.maegz	C:\Users\VICTUS\Desktop\Siyam vai\glide-dock_SP_1	glide-dock_SP_1
	466442	18	compound_466442_3d_RL527.1	2024-11-08 02:37:45	2024-11-08 02:37:45			1																					glide-dock_SP_1_pv.maegz	C:\Users\VICTUS\Desktop\Siyam vai\glide-dock_SP_1	glide-dock_SP_1
	466442	19	compound_466442_3d_RL401.1	2024-11-08 02:37:45	2024-11-08 02:37:45			1																					glide-dock_SP_1_pv.maegz	C:\Users\VICTUS\Desktop\Siyam vai\glide-dock_SP_1	glide-dock_SP_1
	466442	20	compound_466442_3d_RL352.1	2024-11-08 02:37:45	2024-11-08 02:37:45			1																					glide-dock_SP_1_pv.maegz	C:\Users\VICTUS\Desktop\Siyam vai\glide-dock_SP_1	glide-dock_SP_1
	54589804	21	compound_54589804_3d_RR053.1	2024-11-08 02:37:45	2024-11-08 02:37:45			1																					glide-dock_SP_1_pv.maegz	C:\Users\VICTUS\Desktop\Siyam vai\glide-dock_SP_1	glide-dock_SP_1
	180306	22	compound_180306_3d_GA011.1	2024-11-08 02:37:45	2024-11-08 02:37:45			1																					glide-dock_SP_1_pv.maegz	C:\Users\VICTUS\Desktop\Siyam vai\glide-dock_SP_1	glide-dock_SP_1
	10336397	23	compound_10336397_3d_BB002.1	2024-11-08 02:37:45	2024-11-08 02:37:45			1																					glide-dock_SP_1_pv.maegz	C:\Users\VICTUS\Desktop\Siyam vai\glide-dock_SP_1	glide-dock_SP_1
	10053921	24	compound_10053921_3d_RR049.1	2024-11-08 02:37:45	2024-11-08 02:37:45			1																					glide-dock_SP_1_pv.maegz	C:\Users\VICTUS\Desktop\Siyam vai\glide-dock_SP_1	glide-dock_SP_1
	10053921	25	compound_10053921_3d_RR044.1	2024-11-08 02:37:45	2024-11-08 02:37:45			1																					glide-dock_SP_1_pv.maegz	C:\Users\VICTUS\Desktop\Siyam vai\glide-dock_SP_1	glide-dock_SP_1
	10053921	26	compound_10053921_3d_BL011.1	2024-11-08 02:37:45	2024-11-08 02:37:45			1																					glide-dock_SP_1_pv.maegz	C:\Users\VICTUS\Desktop\Siyam vai\glide-dock_SP_1	glide-dock_SP_1
	16115979	27	compound_16115979_3d_RR064.1	2024-11-08 02:37:45	2024-11-08 02:37:45			1																					glide-dock_SP_1_pv.maegz	C:\Users\VICTUS\Desktop\Siyam vai\glide-dock_SP_1	glide-dock_SP_1
	16115979	28	compound_16115979_3d_RR023.1	2024-11-08 02:37:45	2024-11-08 02:37:45			1																					glide-dock_SP_1_pv.maegz	C:\Users\VICTUS\Desktop\Siyam vai\glide-dock_SP_1	glide-dock_SP_1
	11369980	29	compound_11369980_3d_RP003.1	2024-11-08 02:37:45	2024-11-08 02:37:45			1																					glide-dock_SP_1_pv.maegz	C:\Users\VICTUS\Desktop\Siyam vai\glide-dock_SP_1	glide-dock_SP_1
	180306	30	compound_180306_3d_GA011.1	2024-11-08 02:37:45	2024-11-08 02:37:45			1																					glide-dock_SP_1_pv.maegz	C:\Users\VICTUS\Desktop\Siyam vai\glide-dock_SP_1	glide-dock_SP_1
	4589802	31	compound_4589802_3d_RR051.1	2024-11-08 02:37:45	2024-11-08 02:37:45			1																					glide-dock_SP_1_pv.maegz	C:\Users\VICTUS\Desktop\Siyam vai\glide-dock_SP_1	glide-dock_SP_1
	10965943	32	compound_10965943_3d_RL502.1	2024-11-08 02:37:45	2024-11-08 02:37:45			1																					glide-dock_SP_1_pv.maegz	C:\Users\VICTUS\Desktop\Siyam vai\glide-dock_SP_1	glide-dock_SP_1
	10965943	33	compound_10965943_3d_RL346.1	2024-11-08 02:37:45	2024-11-08 02:37:45			1																					glide-dock_SP_1_pv.maegz	C:\Users\VICTUS\Desktop\Siyam vai\glide-dock_SP_1	glide-dock_SP_1
	10965943	34	compound_10965943_3d_RL027.1	2024-11-08 02:37:45	2024-11-08 02:37:45			1																					glide-dock_SP_1_pv.maegz	C:\Users\VICTUS\Desktop\Siyam vai\glide-dock_SP_1	glide-dock_SP_1
	85405	35	compound_85405_3d_RR050.1	2024-11-08 02:37:45	2024-11-08 02:37:45			1																					glide-dock_SP_1_pv.maegz	C:\Users\VICTUS\Desktop\Siyam vai\glide-dock_SP_1	glide-dock_SP_1
	85405	36	compound_85405_3d_RR039.1	2024-11-08 02:37:45	2024-11-08 02:37:45			1																					glide-dock_SP_1_pv.maegz	C:\Users\VICTUS\Desktop\Siyam vai\glide-dock_SP_1	glide-dock_SP_1
	85405	37	compound_85405_3d_RP005.1	2024-11-08 02:37:45	2024-11-08 02:37:45			1																					glide-dock_SP_1_pv.maegz	C:\Users\VICTUS\Desktop\Siyam vai\glide-dock_SP_1	glide-dock_SP_1
	11645303	38	compound_11645303_3d_RR012.1	2024-11-08 02:37:45	2024-11-08 02:37:45			1																					glide-dock_SP_1_pv.maegz	C:\Users\VICTUS\Desktop\Siyam vai\glide-dock_SP_1	glide-dock_SP_1
	237332	39	compound_237332_3d_RL333.1	2024-11-08 02:37:45	2024-11-08 02:37:45			1																					glide-dock_SP_1_pv.maegz	C:\Users\VICTUS\Desktop\Siyam vai\glide-dock_SP_1	glide-dock_SP_1
	54589804	40	compound_54589804_3d_RR053.1	2024-11-08 02:37:45	2024-11-08 02:37:45			1																					glide-dock_SP_1_pv.maegz	C:\Users\VICTUS\Desktop\Siyam vai\glide-dock_SP_1	glide-dock_SP_1
	10969787	41	compound_10969787_3d_RR058.1	2024-11-08 02:37:45	2024-11-08 02:37:45			1																					glide-dock_SP_1_pv.maegz	C:\Users\VICTUS\Desktop\Siyam vai\glide-dock_SP_1	glide-dock_SP_1
	10969787	42	compound_10969787_3d_RR036.1	2024-11-08 02:37:45	2024-11-08 02:37:45			1																					glide-dock_SP_1_pv.maegz	C:\Users\VICTUS\Desktop\Siyam vai\glide-dock_SP_1	glide-dock_SP_1
	11647660	43	compound_11647660_3d_BS048.1	2024-11-08 02:37:45	2024-11-08 02:37:45			1																					glide-dock_SP_1_pv.maegz	C:\Users\VICTUS\Desktop\Siyam vai\glide-dock_SP_1	glide-dock_SP_1
	639667	44	compound_639667_3d_RL412.1	2024-11-08 02:37:45	2024-11-08 02:37:45			1																					glide-dock_SP_1_pv.maegz	C:\Users\VICTUS\Desktop\Siyam vai\glide-dock_SP_1	glide-dock_SP_1
	84368	45	compound_84368_3d_BL015.1	2024-11-08 02:37:45	2024-11-08 02:37:45			1																					glide-dock_SP_1_pv.maegz	C:\Users\VICTUS\Desktop\Siyam vai\glide-dock_SP_1	glide-dock_SP_1
	10262852	46	compound_10262852_3d_RL206.1	2024-11-08 02:37:45	2024-11-08 02:37:45			1																					glide-dock_SP_1_pv.maegz	C:\Users\VICTUS\Desktop\Siyam vai\glide-dock_SP_1	glide-dock_SP_1
	11321900	47	compound_11321900_3d_BL014.1	2024-11-08 02:37:45	2024-11-08 02:37:45			1																					glide-dock_SP_1_pv.maegz	C:\Users\VICTUS\Desktop\Siyam vai\glide-dock_SP_1	glide-dock_SP_1
	21776856	48	compound_21776856_3d_RP068.1	2024-11-08 02:37:45	2024-11-08 02:37:45			1																					glide-dock_SP_1_pv.maegz	C:\Users\VICTUS\Desktop\Siyam vai\glide-dock_SP_1	glide-dock_SP_1
	21777728	49	compound_21777728_3d_BL009.1	2024-11-08 02:37:45	2024-11-08 02:37:45			1																					glide-dock_SP_1_pv.maegz	C:\Users\VICTUS\Desktop\Siyam vai\glide-dock_SP_1	glide-dock_SP_1
	12927995	50	compound_12927995_3d_RR068.1	2024-11-08 02:37:45	2024-11-08 02:37:45			1																					glide-dock_SP_1_pv.maegz	C:\Users\VICTUS\Desktop\Siyam vai\glide-dock_SP_1	glide-dock_SP_1
	3081007	51	compound_3081007_3d_GA001.1	2024-11-08 02:37:45	2024-11-08 02:37:45			1																					glide-dock_SP_1_pv.maegz	C:\Users\VICTUS\Desktop\Siyam vai\glide-dock_SP_1	glide-dock_SP_1
	11219575	52	compound_11219575_3d_RR066.1	2024-11-08 02:37:45	2024-11-08 02:37:45			1																					glide-dock_SP_1_pv.maegz	C:\Users\VICTUS\Desktop\Siyam vai\glide-dock_SP_1	glide-dock_SP_1
	11219575	53	compound_11219575_3d_RR008.1	2024-11-08 02:37:45	2024-11-08 02:37:45			1																					glide-dock_SP_1_pv.maegz	C:\Users\VICTUS\Desktop\Siyam vai\glide-dock_SP_1	glide-dock_SP_1
	10440299	54	compound_10440299_3d_GA012.1	2024-11-08 02:37:45	2024-11-08 02:37:45			1																					glide-dock_SP_1_pv.maegz	C:\Users\VICTUS\Desktop\Siyam vai\glide-dock_SP_1	glide-dock_SP_1
	13985280	55	compound_13985280_3d_RP062.1	2024-11-08 02:37:45	2024-11-08 02:37:45			1																					glide-dock_SP_1_pv.maegz	C:\Users\VICTUS\Desktop\Siyam vai\glide-dock_SP_1	glide-dock_SP_1
	16083165	56	compound_16083165_3d_RL142.1	2024-11-08 02:37:45	2024-11-08 02:37:45			1																					glide-dock_SP_1_pv.maegz	C:\Users\VICTUS\Desktop\Siyam vai\glide-dock_SP_1	glide-dock_SP_1
	25146751	57	compound_25146751_3d_RL111.1	2024-11-08 02:37:45	2024-11-08 02:37:45			1																					glide-dock_SP_1_pv.maegz	C:\Users\VICTUS\Desktop\Siyam vai\glide-dock_SP_1	glide-dock_SP_1
	1290444	58	compound_1290444_3d_RL055.1	2024-11-08 02:37:45	2024-11-08 02:37:45			1																					glide-dock_SP_1_pv.maegz	C:\Users\VICTUS\Desktop\Siyam vai\glide-dock_SP_1	glide-dock_SP_1
	11321900	59	compound_11321900_3d_BL014.1	2024-11-08 02:37:45	2024-11-08 02:37:45			1																					glide-dock_SP_1_pv.maegz	C:\Users\VICTUS\Desktop\Siyam vai\glide-dock_SP_1	glide-dock_SP_1
	5386672	60	compound_5386672_3d_GC002.1	2024-11-08 02:37:45	2024-11-08 02:37:45			1																					glide-dock_SP_1_pv.maegz	C:\Users\VICTUS\Desktop\Siyam vai\glide-dock_SP_1	glide-dock_SP_1
	10040506	61	compound_10040506_3d_RL413.1	2024-11-08 02:37:45	2024-11-08 02:37:45			1																					glide-dock_SP_1_pv.maegz	C:\Users\VICTUS\Desktop\Siyam vai\glide-dock_SP_1	glide-dock_SP_1
	10040506	62	compound_10040506_3d_RL116.1	2024-11-08 02:37:45	2024-11-08 02:37:45			1																					glide-dock_SP_1_pv.maegz	C:\Users\VICTUS\Desktop\Siyam vai\glide-dock_SP_1	glide-dock_SP_1
	21776855	63	compound_21776855_3d_RP067.1	2024-11-08 02:37:45	2024-11-08 02:37:45			1																					glide-dock_SP_1_pv.maegz	C:\Users\VICTUS\Desktop\Siyam vai\glide-dock_SP_1	glide-dock_SP_1
	11232963	64	compound_11232963_3d_RR057.1	2024-11-08 02:37:45	2024-11-08 02:37:45			1																					glide-dock_SP_1_pv.maegz	C:\Users\VICTUS\Desktop\Siyam vai\glide-dock_SP_1	glide-dock_SP_1
	11232963	65	compound_11232963_3d_R0005.1	2024-11-08 02:37:45	2024-11-08 02:37:45			1																					glide-dock_SP_1_pv.maegz	C:\Users\VICTUS\Desktop\Siyam vai\glide-dock_SP_1	glide-dock_SP_1
	16116470	66	compound_16116470_3d_RR022.1	2024-11-08 02:37:45	2024-11-08 02:37:45			1																					glide-dock_SP_1_pv.maegz	C:\Users\VICTUS\Desktop\Siyam vai\glide-dock_SP_1	glide-dock_SP_1
	10018055	67	compound_10018055_3d_BB004.1	2024-11-08 02:37:45	2024-11-08 02:37:45			1																					glide-dock_SP_1_pv.maegz	C:\Users\VICTUS\Desktop\Siyam vai\glide-dock_SP_1	glide-dock_SP_1
	16116471	68	compound_16116471_3d_RR025.1	2024-11-08 02:37:45	2024-11-08 02:37:45			1																					glide-dock_SP_1_pv.maegz	C:\Users\VICTUS\Desktop\Siyam vai\glide-dock_SP_1	glide-dock_SP_1
	16116471	69	compound_16116471_3d_RR026.1	2024-11-08 02:37:45	2024-11-08 02:37:45			1																					glide-dock_SP_1_pv.maegz	C:\Users\VICTUS\Desktop\Siyam vai\glide-dock_SP_1	glide-dock_SP_1
	95002	70	compound_95002_3d_RL106.1	2024-11-08 02:37:45	2024-11-08 02:37:45			1																					glide-dock_SP_1_pv.maegz	C:\Users\VICTUS\Desktop\Siyam vai\glide-dock_SP_1	glide-dock_SP_1
	54589803	71	compound_54589803_3d_RR052.1	2024-11-08 02:37:45	2024-11-08 02:37:45			1																					glide-dock_SP_1_pv.maegz	C:\Users\VICTUS\Desktop\Siyam vai\glide-dock_SP_1	glide-dock_SP_1
	9802458	72	compound_9802458_3d_BS050.1	2024-11-08 02:37:45	2024-11-08 02:37:45			1																					glide-dock_SP_1_pv.maegz	C:\Users\VICTUS\Desktop\Siyam vai\glide-dock_SP_1	glide-dock_SP_1
	11711857	73	compound_11711857_3d_RR032.1	2024-11-08 02:37:45	2024-11-08 02:37:45			1																					glide-dock_SP_1_pv.maegz	C:\Users\VICTUS\Desktop\Siyam vai\glide-dock_SP_1	glide-dock_SP_1
	3081007	74	compound_3081007_3d_GA001.1	2024-11-08 02:37:45	2024-11-08 02:37:45			1																					glide-dock_SP_1_pv.maegz	C:\Users\VICTUS\Desktop\Siyam vai\glide-dock_SP_1	glide-dock_SP_1
	641655	75	compound_641655_3d_RR033.1	2024-11-08 02:37:45	2024-11-08 02:37:45			1																					glide-dock_SP_1_pv.maegz	C:\Users\VICTUS\Desktop\Siyam vai\glide-dock_SP_1	glide-dock_SP_1
	641655	76	compound_641655_3d_RR027.1	2024-11-08 02:37:45	2024-11-08 02:37:45			1																					glide-dock_SP_1_pv.maegz	C:\Users\VICTUS\Desktop\Siyam vai\glide-dock_SP_1	glide-dock_SP_1
	21776857	77	compound_21776857_3d_RP066.1	2024-11-08 02:37:45	2024-11-08 02:37:45			1																					glide-dock_SP_1_pv.maegz	C:\Users\VICTUS\Desktop\Siyam vai\glide-dock_SP_1	glide-dock_SP_1
	11500585	78	compound_11500585_3d_RR059.1	2024-11-08 02:37:45	2024-11-08 02:37:45			1																					glide-dock_SP_1_pv.maegz	C:\Users\VICTUS\Desktop\Siyam vai\glide-dock_SP_1	glide-dock_SP_1
	11500585	79	compound_11500585_3d_RR010.1	2024-11-08 02:37:45	2024-11-08 02:37:45			1																					glide-dock_SP_1_pv.maegz	C:\Users\VICTUS\Desktop\Siyam vai\glide-dock_SP_1	glide-dock_SP_1
	54589804	80	compound_54589804_3d_RR053.1	2024-11-08 02:37:45	2024-11-08 02:37:45			1																					glide-dock_SP_1_pv.maegz	C:\Users\VICTUS\Desktop\Siyam vai\glide-dock_SP_1	glide-dock_SP_1
	5494455	81	compound_5494455_3d_RL460.1	2024-11-08 02:37:45	2024-11-08 02:37:45			1																					glide-dock_SP_1_pv.maegz	C:\Users\VICTUS\Desktop\Siyam vai\glide-dock_SP_1	glide-dock_SP_1
	5494455	82	compound_5494455_3d_RL264.1	2024-11-08 02:37:45	2024-11-08 02:37:45			1																					glide-dock_SP_1_pv.maegz	C:\Users\VICTUS\Desktop\Siyam vai\glide-dock_SP_1	glide-dock_SP_1
	11096028	83	compound_11096028_3d_RL415.1	2024-11-08 02:37:45	2024-11-08 02:37:45			1																					glide-dock_SP_1_pv.maegz	C:\Users\VICTUS\Desktop\Siyam vai\glide-dock_SP_1	glide-dock_SP_1
	11096028	84	compound_11096028_3d_RL016.1	2024-11-08 02:37:45	2024-11-08 02:37:45			1																					glide-dock_SP_1_pv.maegz	C:\Users\VICTUS\Desktop\Siyam vai\glide-dock_SP_1	glide-dock_SP_1
	11647582	85	compound_11647582_3d_BS014.1	2024-11-08 02:37:45	2024-11-08 02:37:45			1																					glide-dock_SP_1_pv.maegz	C:\Users\VICTUS\Desktop\Siyam vai\glide-dock_SP_1	glide-dock_SP_1
	11019783	86	compound_11019783_3d_BU005.1	2024-11-08 02:37:45	2024-11-08 02:37:45			1																					glide-dock_SP_1_pv.maegz	C:\Users\VICTUS\Desktop\Siyam vai\glide-dock_SP_1	glide-dock_SP_1
	11672129	87	compound_11672129_3d_RR017.1	2024-11-08 02:37:45	2024-11-08 02:37:45			1																					glide-dock_SP_1_pv.maegz	C:\Users\VICTUS\Desktop\Siyam vai\glide-dock_SP_1	glide-dock_SP_1
	11009369	88	compound_11009369_3d_RL144.1	2024-11-08 02:37:45	2024-11-08 02:37:45			1																					glide-dock_SP_1_pv.maegz	C:\Users\VICTUS\Desktop\Siyam vai\glide-dock_SP_1	glide-dock_SP_1
	5352074	89	compound_5352074_2d_RL462.1	2024-11-08 02:37:45	2024-11-08 02:37:45			1																					glide-dock_SP_1_pv.maegz	C:\Users\VICTUS\Desktop\Siyam vai\glide-dock_SP_1	glide-dock_SP_1
	3081007	90	compound_3081007_3d_GA001.1	2024-11-08 02:37:45	2024-11-08 02:37:45			1																					glide-dock_SP_1_pv.maegz	C:\Users\VICTUS\Desktop\Siyam vai\glide-dock_SP_1	glide-dock_SP_1
	11023060	91	compound_11023060_3d_BB012.1	2024-11-08 02:37:45	2024-11-08 02:37:45			1																					glide-dock_SP_1_pv.maegz	C:\Users\VICTUS\Desktop\Siyam vai\glide-dock_SP_1	glide-dock_SP_1
	10440299	92	compound_10440299_3d_GA012.1	2024-11-08 02:37:45	2024-11-08 02:37:45			1																					glide-dock_SP_1_pv.maegz	C:\Users\VICTUS\Desktop\Siyam vai\glide-dock_SP_1	glide-dock_SP_1
	23425342	93	compound_23425342_3d_RL010.1	2024-11-08 02:37:45	2024-11-08 02:37:45			1																					glide-dock_SP_1_pv.maegz	C:\Users\VICTUS\Desktop\Siyam vai\glide-dock_SP_1	glide-dock_SP_1
	180306	94	compound_180306_3d_GA011.1	2024-11-08 02:37:45	2024-11-08 02:37:45			1																					glide-dock_SP_1_pv.maegz	C:\Users\VICTUS\Desktop\Siyam vai\glide-dock_SP_1	glide-dock_SP_1
	11994317	95	compound_11994317_3d_RL060.1	2024-11-08 02:37:45	2024-11-08 02:37:45			1																					glide-dock_SP_1_pv.maegz	C:\Users\VICTUS\Desktop\Siyam vai\glide-dock_SP_1	glide-dock_SP_1
	11811077	96	compound_11811077_3d_RR037.1	2024-11-08 02:37:45	2024-11-08 02:37:45			1																					glide-dock_SP_1_pv.maegz	C:\Users\VICTUS\Desktop\Siyam vai\glide-dock_SP_1	glide-dock_SP_1
	18099	97	compound_18099_3d_RP009.1	2024-11-08 02:37:45	2024-11-08 02:37:45			1																					glide-dock_SP_1_pv.maegz	C:\Users\VICTUS\Desktop\Siyam vai\glide-dock_SP_1	glide-dock_SP_1
	11057673	98	compound_11057673_3d_RD010.1	2024-11-08 02:37:45	2024-11-08 02:37:45			1																					glide-dock_SP_1_pv.maegz	C:\Users\VICTUS\Desktop\Siyam vai\glide-dock_SP_1	glide-dock_SP_1
	11338800	99	compound_11338800_3d_RR067.1	2024-11-08 02:37:45	2024-11-08 02:37:45			1																					glide-dock_SP_1_pv.maegz	C:\Users\VICTUS\Desktop\Siyam vai\glide-dock_SP_1	glide-dock_SP_1
	3613602	100	compound_3613602_3d_RP006.1	2024-11-08 02:37:45	2024-11-08 02:37:45			1																					glide-dock_SP_1_pv.maegz	C:\Users\VICTUS\Desktop\Siyam vai\glide-dock_SP_1	glide-dock_SP_1
	11440935	101	compound_11440935_3d_RL497.1	2024-11-08 02:37:45	2024-11-08 02:37:45			1																					glide-dock_SP_1_pv.maegz	C:\Users\VICTUS\Desktop\Siyam vai\glide-dock_SP_1	glide-dock_SP_1
	1456323	102	compound_1456323_3d_BL005.1	2024-11-08 02:37:45	2024-11-08 02:37:45			1																					glide-dock_SP_1_pv.maegz	C:\Users\VICTUS\Desktop\Siyam vai\glide-dock_SP_1	glide-dock_SP_1
	11207704	103	compound_11207704_3d_RR065.1	2024-11-08 02:37:45	2024-11-08 02:37:45			1																					glide-dock_SP_1_pv.maegz	C:\Users\VICTUS\Desktop\Siyam vai\glide-dock_SP_1	glide-dock_SP_1
	11207704	104	compound_11207704_3d_RR007.1	2024-11-08 02:37:45	2024-11-08 02:37:45			1																					glide-dock_SP_1_pv.maegz	C:\Users\VICTUS\Desktop\Siyam vai\glide-dock_SP_1	glide-dock_SP_1
	46702851	105	compound_46702851_3d_GU008.1	2024-11-08 02:37:45	2024-11-08 02:37:45			1																					glide-dock_SP_1_pv.maegz	C:\Users\VICTUS\Desktop\Siyam vai\glide-dock_SP_1	glide-dock_SP_1
	6475696	106	compound_6475696_3d_RD011.1	2024-11-08 02:37:45	2024-11-08 02:37:45			1																					glide-dock_SP_1_pv.maegz	C:\Users\VICTUS\Desktop\Siyam vai\glide-dock_SP_1	glide-dock_SP_1
	42599666	107	compound_42599666_3d_RL083.1	2024-11-08 02:37:45	2024-11-08 02:37:45			1																					glide-dock_SP_1_pv.maegz	C:\Users\VICTUS\Desktop\Siyam vai\glide-dock_SP_1	glide-dock_SP_1
	4001	108	compound_4001_3d_RL459.1	2024-11-08 02:37:45	2024-11-08 02:37:45			1																					glide-dock_SP_1_pv.maegz	C:\Users\VICTUS\Desktop\Siyam vai\glide-dock_SP_1	glide-dock_SP_1
	18099	109	compound_18099_3d_RP009.1	2024-11-08 02:37:45	2024-11-08 02:37:45			1																					glide-dock_SP_1_pv.maegz	C:\Users\VICTUS\Desktop\Siyam vai\glide-dock_SP_1	glide-dock_SP_1
	11178706	110	compound_11178706_3d_RL495.1	2024-11-08 02:37:45	2024-11-08 02:37:45			1																					glide-dock_SP_1_pv.maegz	C:\Users\VICTUS\Desktop\Siyam vai\glide-dock_SP_1	glide-dock_SP_1
	6455632	111	compound_6455632_3d_RL349.1	2024-11-08 02:37:45	2024-11-08 02:37:45			1																					glide-dock_SP_1_pv.maegz	C:\Users\VICTUS\Desktop\Siyam vai\glide-dock_SP_1	glide-dock_SP_1
	11407366	112	compound_11407366_3d_RL496.1	2024-11-08 02:37:45	2024-11-08 02:37:45			1																					glide-dock_SP_1_pv.maegz	C:\Users\VICTUS\Desktop\Siyam vai\glide-dock_SP_1	glide-dock_SP_1
	5494454	113	compound_5494454_3d_RL461.1	2024-11-08 02:37:45	2024-11-08 02:37:45			1																					glide-dock_SP_1_pv.maegz	C:\Users\VICTUS\Desktop\Siyam vai\glide-dock_SP_1	glide-dock_SP_1
	11346984	114	compound_11346984_3d_RO004.1	2024-11-08 02:37:45	2024-11-08 02:37:45			1																					glide-dock_SP_1_pv.maegz	C:\Users\VICTUS\Desktop\Siyam vai\glide-dock_SP_1	glide-dock_SP_1
	11346984	115	compound_11346984_3d_BL016.1	2024-11-08 02:37:45	2024-11-08 02:37:45			1																					glide-dock_SP_1_pv.maegz	C:\Users\VICTUS\Desktop\Siyam vai\glide-dock_SP_1	glide-dock_SP_1
	11346984	116	compound_11346984_3d_RR063.1	2024-11-08 02:37:45	2024-11-08 02:37:45			1																					glide-dock_SP_1_pv.maegz	C:\Users\VICTUS\Desktop\Siyam vai\glide-dock_SP_1	glide-dock_SP_1
	11346984	117	compound_11346984_3d_RR043.1	2024-11-08 02:37:45	2024-11-08 02:37:45			1																					glide-dock_SP_1_pv.maegz	C:\Users\VICTUS\Desktop\Siyam vai\glide-dock_SP_1	glide-dock_SP_1
	11346984	118	compound_11346984_3d_RR028.1	2024-11-08 02:37:45	2024-11-08 02:37:45			1																					glide-dock_SP_1_pv.maegz	C:\Users\VICTUS\Desktop\Siyam vai\glide-dock_SP_1	glide-dock_SP_1
	11346984	119	compound_11346984_3d_RP018.1	2024-11-08 02:37:45	2024-11-08 02:37:45			1																					glide-dock_SP_1_pv.maegz	C:\Users\VICTUS\Desktop\Siyam vai\glide-dock_SP_1	glide-dock_SP_1
	16116471	120	compound_16116471_3d_RR025.1	2024-11-08 02:37:45	2024-11-08 02:37:45			1																					glide-dock_SP_1_pv.maegz	C:\Users\VICTUS\Desktop\Siyam vai\glide-dock_SP_1	glide-dock_SP_1
	16116471	121	compound_16116471_3d_RR026.1	2024-11-08 02:37:45	2024-11-08 02:37:45			1																					glide-dock_SP_1_pv.maegz	C:\Users\VICTUS\Desktop\Siyam vai\glide-dock_SP_1	glide-dock_SP_1
	16115980	122	compound_16115980_3d_RR024.1	2024-11-08 02:37:45	2024-11-08 02:37:45			1																					glide-dock_SP_1_pv.maegz	C:\Users\VICTUS\Desktop\Siyam vai\glide-dock_SP_1	glide-dock_SP_1
	10202734	123	compound_10202734_3d_BS046.1	2024-11-08 02:37:45	2024-11-08 02:37:45			1																					glide-dock_SP_1_pv.maegz	C:\Users\VICTUS\Desktop\Siyam vai\glide-dock_SP_1	glide-dock_SP_1
	130296	124	compound_130296_3d_GC003.1	2024-11-08 02:37:45	2024-11-08 02:37:45			1																					glide-dock_SP_1_pv.maegz	C:\Users\VICTUS\Desktop\Siyam vai\glide-dock_SP_1	glide-dock_SP_1
	5374398	125	compound_5374398_3d_BS049.1	2024-11-08 02:37:45	2024-11-08 02:37:45			1																					glide-dock_SP_1_pv.maegz	C:\Users\VICTUS\Desktop\Siyam vai\glide-dock_SP_1	glide-dock_SP_1
	5374398	126	compound_5374398_3d_BS027.1	2024-11-08 02:37:45	2024-11-08 02:37:45			1																					glide-dock_SP_1_pv.maegz	C:\Users\VICTUS\Desktop\Siyam vai\glide-dock_SP_1	glide-dock_SP_1
	21629585	127	compound_21629585_3d_RR047.1	2024-11-08 02:37:45	2024-11-08 02:37:45			1																					glide-dock_SP_1_pv.maegz	C:\Users\VICTUS\Desktop\Siyam vai\glide-dock_SP_1	glide-dock_SP_1
	21629585	128	compound_21629585_3d_RR038.1	2024-11-08 02:37:45	2024-11-08 02:37:45			1																					glide-dock_SP_1_pv.maegz	C:\Users\VICTUS\Desktop\Siyam vai\glide-dock_SP_1	glide-dock_SP_1
	21774560	129	compound_21774560_3d_RL130.1	2024-11-08 02:37:45	2024-11-08 02:37:45			1																					glide-dock_SP_1_pv.maegz	C:\Users\VICTUS\Desktop\Siyam vai\glide-dock_SP_1	glide-dock_SP_1
	11502039	130	compound_11502039_3d_RR011.1	2024-11-08 02:37:45	2024-11-08 02:37:45			1																					glide-dock_SP_1_pv.maegz	C:\Users\VICTUS\Desktop\Siyam vai\glide-dock_SP_1	glide-dock_SP_1
	24763477	131	compound_24763477_3d_RL231.1	2024-11-08 02:37:45	2024-11-08 02:37:45			1																					glide-dock_SP_1_pv.maegz	C:\Users\VICTUS\Desktop\Siyam vai\glide-dock_SP_1	glide-dock_SP_1
	6441412	132	compound_6441412_3d_RL199.1	2024-11-08 02:37:45	2024-11-08 02:37:45			1																					glide-dock_SP_1_pv.maegz	C:\Users\VICTUS\Desktop\Siyam vai\glide-dock_SP_1	glide-dock_SP_1
	5459022	133	compound_5459022_3d_BC016.1	2024-11-08 02:37:45	2024-11-08 02:37:45			1																					glide-dock_SP_1_pv.maegz	C:\Users\VICTUS\Desktop\Siyam vai\glide-dock_SP_1	glide-dock_SP_1
	6441069	134	compound_6441069_3d_RL273.1	2024-11-08 02:37:45	2024-11-08 02:37:45			1																					glide-dock_SP_1_pv.maegz	C:\Users\VICTUS\Desktop\Siyam vai\glide-dock_SP_1	glide-dock_SP_1
	78659	135	compound_78659_3d_RR060.1	2024-11-08 02:37:45	2024-11-08 02:37:45			1																					glide-dock_SP_1_pv.maegz	C:\Users\VICTUS\Desktop\Siyam vai\glide-dock_SP_1	glide-dock_SP_1
	78659	136	compound_78659_3d_RR040.1	2024-11-08 02:37:45	2024-11-08 02:37:45			1																					glide-dock_SP_1_pv.maegz	C:\Users\VICTUS\Desktop\Siyam vai\glide-dock_SP_1	glide-dock_SP_1
	78659	137	compound_78659_3d_RP017.1	2024-11-08 02:37:45	2024-11-08 02:37:45			1																					glide-dock_SP_1_pv.maegz	C:\Users\VICTUS\Desktop\Siyam vai\glide-dock_SP_1	glide-dock_SP_1
	78659	138	compound_78659_3d_RO002.1	2024-11-08 02:37:45	2024-11-08 02:37:45			1																					glide-dock_SP_1_pv.maegz	C:\Users\VICTUS\Desktop\Siyam vai\glide-dock_SP_1	glide-dock_SP_1
	78659	139	compound_78659_3d_BL012.1	2024-11-08 02:37:45	2024-11-08 02:37:45			1																					glide-dock_SP_1_pv.maegz	C:\Users\VICTUS\Desktop\Siyam vai\glide-dock_SP_1	glide-dock_SP_1
	9401	140	compound_9401_3d_RG001.1	2024-11-08 02:37:45	2024-11-08 02:37:45			1																					glide-dock_SP_1_pv.maegz	C:\Users\VICTUS\Desktop\Siyam vai\glide-dock_SP_1	glide-dock_SP_1
	21575363	141	compound_21575363_3d_RL483.1	2024-11-08 02:37:45	2024-11-08 02:37:45			1																					glide-dock_SP_1_pv.maegz	C:\Users\VICTUS\Desktop\Siyam vai\glide-dock_SP_1	glide-dock_SP_1
	21575363	142	compound_21575363_3d_RL480.1	2024-11-08 02:37:45	2024-11-08 02:37:45			1																					glide-dock_SP_1_pv.maegz	C:\Users\VICTUS\Desktop\Siyam vai\glide-dock_SP_1	glide-dock_SP_1
	91561578	143	compound_91561578_3d_RL085.1	2024-11-08 02:37:45	2024-11-08 02:37:45			1																					glide-dock_SP_1_pv.maegz	C:\Users\VICTUS\Desktop\Siyam vai\glide-dock_SP_1	glide-dock_SP_1
	85405	144	compound_85405_3d_RR050.1	2024-11-08 02:37:45	2024-11-08 02:37:45			1																					glide-dock_SP_1_pv.maegz	C:\Users\VICTUS\Desktop\Siyam vai\glide-dock_SP_1	glide-dock_SP_1
	85405	145	compound_85405_3d_RR039.1	2024-11-08 02:37:45	2024-11-08 02:37:45			1																					glide-dock_SP_1_pv.maegz	C:\Users\VICTUS\Desktop\Siyam vai\glide-dock_SP_1	glide-dock_SP_1
	85405	146	compound_85405_3d_RP005.1	2024-11-08 02:37:45	2024-11-08 02:37:45			1																					glide-dock_SP_1_pv.maegz	C:\Users\VICTUS\Desktop\Siyam vai\glide-dock_SP_1	glide-dock_SP_1
	6475605	147	compound_6475605_3d_RP040.1	2024-11-08 02:37:45	2024-11-08 02:37:45			1																					glide-dock_SP_1_pv.maegz	C:\Users\VICTUS\Desktop\Siyam vai\glide-dock_SP_1	glide-dock_SP_1
	16215163	148	compound_16215163_3d_RP056.1	2024-11-08 02:37:45	2024-11-08 02:37:45			1																					glide-dock_SP_1_pv.maegz	C:\Users\VICTUS\Desktop\Siyam vai\glide-dock_SP_1	glide-dock_SP_1
	21629585	149	compound_21629585_3d_RR047.1	2024-11-08 02:37:45	2024-11-08 02:37:45			1																					glide-dock_SP_1_pv.maegz	C:\Users\VICTUS\Desktop\Siyam vai\glide-dock_SP_1	glide-dock_SP_1
	21629585	150	compound_21629585_3d_RR038.1	2024-11-08 02:37:45	2024-11-08 02:37:45			1																					glide-dock_SP_1_pv.maegz	C:\Users\VICTUS\Desktop\Siyam vai\glide-dock_SP_1	glide-dock_SP_1
	636955	151	compound_636955_3d_BB008.1	2024-11-08 02:37:45	2024-11-08 02:37:45			1																					glide-dock_SP_1_pv.maegz	C:\Users\VICTUS\Desktop\Siyam vai\glide-dock_SP_1	glide-dock_SP_1
	8768	152	compound_8768_3d_RP004.1	2024-11-08 02:37:45	2024-11-08 02:37:45			1																					glide-dock_SP_1_pv.maegz	C:\Users\VICTUS\Desktop\Siyam vai\glide-dock_SP_1	glide-dock_SP_1
	5494453	153	compound_5494453_2d_RL463.1	2024-11-08 02:37:45	2024-11-08 02:37:45			1																					glide-dock_SP_1_pv.maegz	C:\Users\VICTUS\Desktop\Siyam vai\glide-dock_SP_1	glide-dock_SP_1
	101482729	154	compound_101482729_3d_RL076.1	2024-11-08 02:37:45	2024-11-08 02:37:45			1																					glide-dock_SP_1_pv.maegz	C:\Users\VICTUS\Desktop\Siyam vai\glide-dock_SP_1	glide-dock_SP_1
	9839657	155	compound_9839657_3d_RD013.1	2024-11-08 02:37:45	2024-11-08 02:37:45			1																					glide-dock_SP_1_pv.maegz	C:\Users\VICTUS\Desktop\Siyam vai\glide-dock_SP_1	glide-dock_SP_1
	11045555	156	compound_11045555_3d_RR029.1	2024-11-08 02:37:45	2024-11-08 02:37:45			1																					glide-dock_SP_1_pv.maegz	C:\Users\VICTUS\Desktop\Siyam vai\glide-dock_SP_1	glide-dock_SP_1
	11596193	157	compound_11596193_3d_RL050.1	2024-11-08 02:37:45	2024-11-08 02:37:45			1																					glide-dock_SP_1_pv.maegz	C:\Users\VICTUS\Desktop\Siyam vai\glide-dock_SP_1	glide-dock_SP_1
	5384594	158	compound_5384594_3d_RL081.1	2024-11-08 02:37:45	2024-11-08 02:37:45			1																					glide-dock_SP_1_pv.maegz	C:\Users\VICTUS\Desktop\Siyam vai\glide-dock_SP_1	glide-dock_SP_1
	11012064	159	compound_11012064_3d_RL311.1	2024-11-08 02:37:45	2024-11-08 02:37:45			1																					glide-dock_SP_1_pv.maegz	C:\Users\VICTUS\Desktop\Siyam vai\glide-dock_SP_1	glide-dock_SP_1
	54589805	160	compound_54589805_3d_RR054.1	2024-11-08 02:37:45	2024-11-08 02:37:45			1																					glide-dock_SP_1_pv.maegz	C:\Users\VICTUS\Desktop\Siyam vai\glide-dock_SP_1	glide-dock_SP_1
	21575361	161	compound_21575361_3d_RL478.1	2024-11-08 02:37:45	2024-11-08 02:37:45			1																					glide-dock_SP_1_pv.maegz	C:\Users\VICTUS\Desktop\Siyam vai\glide-dock_SP_1	glide-dock_SP_1
	22833256	162	compound_22833256_3d_RL058.1	2024-11-08 02:37:45	2024-11-08 02:37:45			1																					glide-dock_SP_1_pv.maegz	C:\Users\VICTUS\Desktop\Siyam vai\glide-dock_SP_1	glide-dock_SP_1
	185415	163	compound_185415_3d_RL322.1	2024-11-08 02:37:45	2024-11-08 02:37:45			1																					glide-dock_SP_1_pv.maegz	C:\Users\VICTUS\Desktop\Siyam vai\glide-dock_SP_1	glide-dock_SP_1
	21778648	164	compound_21778648_3d_BC010.1	2024-11-08 02:37:45	2024-11-08 02:37:45			1																					glide-dock_SP_1_pv.maegz	C:\Users\VICTUS\Desktop\Siyam vai\glide-dock_SP_1	glide-dock_SP_1
	42645057	165	compound_42645057_3d_RR062.1	2024-11-08 02:37:45	2024-11-08 02:37:45			1																					glide-dock_SP_1_pv.maegz	C:\Users\VICTUS\Desktop\Siyam vai\glide-dock_SP_1	glide-dock_SP_1
	42645057	166	compound_42645057_3d_RR042.1	2024-11-08 02:37:45	2024-11-08 02:37:45			1																					glide-dock_SP_1_pv.maegz	C:\Users\VICTUS\Desktop\Siyam vai\glide-dock_SP_1	glide-dock_SP_1
	11369980	167	compound_11369980_3d_RP003.1	2024-11-08 02:37:45	2024-11-08 02:37:45			1																					glide-dock_SP_1_pv.maegz	C:\Users\VICTUS\Desktop\Siyam vai\glide-dock_SP_1	glide-dock_SP_1
	22833257	168	compound_22833257_3d_RL059.1	2024-11-08 02:37:45	2024-11-08 02:37:45			1																					glide-dock_SP_1_pv.maegz	C:\Users\VICTUS\Desktop\Siyam vai\glide-dock_SP_1	glide-dock_SP_1
	316020	169	compound_316020_3d_RR061.1	2024-11-08 02:37:45	2024-11-08 02:37:45			1																					glide-dock_SP_1_pv.maegz	C:\Users\VICTUS\Desktop\Siyam vai\glide-dock_SP_1	glide-dock_SP_1
	316020	170	compound_316020_3d_RR048.1	2024-11-08 02:37:45	2024-11-08 02:37:45			1																					glide-dock_SP_1_pv.maegz	C:\Users\VICTUS\Desktop\Siyam vai\glide-dock_SP_1	glide-dock_SP_1
	316020	171	compound_316020_3d_RR041.1	2024-11-08 02:37:45	2024-11-08 02:37:45			1																					glide-dock_SP_1_pv.maegz	C:\Users\VICTUS\Desktop\Siyam vai\glide-dock_SP_1	glide-dock_SP_1
	316020	172	compound_316020_3d_RR030.1	2024-11-08 02:37:45	2024-11-08 02:37:45			1																					glide-dock_SP_1_pv.maegz	C:\Users\VICTUS\Desktop\Siyam vai\glide-dock_SP_1	glide-dock_SP_1
	316020	173	compound_316020_3d_R0003.1	2024-11-08 02:37:45	2024-11-08 02:37:45			1																					glide-dock_SP_1_pv.maegz	C:\Users\VICTUS\Desktop\Siyam vai\glide-dock_SP_1	glide-dock_SP_1
	316020	174	compound_316020_3d_BL013.1	2024-11-08 02:37:45	2024-11-08 02:37:45			1																					glide-dock_SP_1_pv.maegz	C:\Users\VICTUS\Desktop\Siyam vai\glide-dock_SP_1	glide-dock_SP_1
	11419472	175	compound_11419472_3d_RL087.1	2024-11-08 02:37:45	2024-11-08 02:37:45			1																					glide-dock_SP_1_pv.maegz	C:\Users\VICTUS\Desktop\Siyam vai\glide-dock_SP_1	glide-dock_SP_1
	5363390	176	compound_5363390_3d_RL384.1	2024-11-08 02:37:45	2024-11-08 02:37:45			1																					glide-dock_SP_1_pv.maegz	C:\Users\VICTUS\Desktop\Siyam vai\glide-dock_SP_1	glide-dock_SP_1
	11212652	177	compound_11212652_3d_RL062.1	2024-11-08 02:37:45	2024-11-08 02:37:45			1																					glide-dock_SP_1_pv.maegz	C:\Users\VICTUS\Desktop\Siyam vai\glide-dock_SP_1	glide-dock_SP_1
	46703006	178	compound_46703006_3d_GU009.1	2024-11-08 02:37:45	2024-11-08 02:37:45			1																					glide-dock_SP_1_pv.maegz	C:\Users\VICTUS\Desktop\Siyam vai\glide-dock_SP_1	glide-dock_SP_1
	10053921	179	compound_10053921_3d_RR049.1	2024-11-08 02:37:45	2024-11-08 02:37:45			1																					glide-dock_SP_1_pv.maegz	C:\Users\VICTUS\Desktop\Siyam vai\glide-dock_SP_1	glide-dock_SP_1
	10053921	180	compound_10053921_3d_RR044.1	2024-11-08 02:37:45	2024-11-08 02:37:45			1																					glide-dock_SP_1_pv.maegz	C:\Users\VICTUS\Desktop\Siyam vai\glide-dock_SP_1	glide-dock_SP_1
	10053921	181	compound_10053921_3d_BL011.1	2024-11-08 02:37:45	2024-11-08 02:37:45			1																					glide-dock_SP_1_pv.maegz	C:\Users\VICTUS\Desktop\Siyam vai\glide-dock_SP_1	glide-dock_SP_1
	343596	182	compound_343596_2d_RL318.1	2024-11-08 02:37:45	2024-11-08 02:37:45			1																					glide-dock_SP_1_pv.maegz	C:\Users\VICTUS\Desktop\Siyam vai\glide-dock_SP_1	glide-dock_SP_1
	343596	183	compound_343596_2d_RL193.1	2024-11-08 02:37:45	2024-11-08 02:37:45			1																					glide-dock_SP_1_pv.maegz	C:\Users\VICTUS\Desktop\Siyam vai\glide-dock_SP_1	glide-dock_SP_1
	10883815	184	compound_10883815_3d_RP051.1	2024-11-08 02:37:45	2024-11-08 02:37:45			1																					glide-dock_SP_1_pv.maegz	C:\Users\VICTUS\Desktop\Siyam vai\glide-dock_SP_1	glide-dock_SP_1
	11232963	185	compound_11232963_3d_RR057.1	2024-11-08 02:37:45	2024-11-08 02:37:45			1																					glide-dock_SP_1_pv.maegz	C:\Users\VICTUS\Desktop\Siyam vai\glide-dock_SP_1	glide-dock_SP_1
	11232963	186	compound_11232963_3d_R0005.1	2024-11-08 02:37:45	2024-11-08 02:37:45			1																					glide-dock_SP_1_pv.maegz	C:\Users\VICTUS\Desktop\Siyam vai\glide-dock_SP_1	glide-dock_SP_1
	11131368	187	compound_11131368_3d_RL121.1	2024-11-08 02:37:45	2024-11-08 02:37:45			1																					glide-dock_SP_1_pv.maegz	C:\Users\VICTUS\Desktop\Siyam vai\glide-dock_SP_1	glide-dock_SP_1
	637298	188	compound_637298_3d_RR034.1	2024-11-08 02:37:45	2024-11-08 02:37:45			1																					glide-dock_SP_1_pv.maegz	C:\Users\VICTUS\Desktop\Siyam vai\glide-dock_SP_1	glide-dock_SP_1
	434035	189	compound_434035_2d_RJ004.1	2024-11-08 02:37:45	2024-11-08 02:37:45			1																					glide-dock_SP_1_pv.maegz	C:\Users\VICTUS\Desktop\Siyam vai\glide-dock_SP_1	glide-dock_SP_1
	22832758	190	compound_22832758_3d_RL482.1	2024-11-08 02:37:45	2024-11-08 02:37:45			1																					glide-dock_SP_1_pv.maegz	C:\Users\VICTUS\Desktop\Siyam vai\glide-dock_SP_1	glide-dock_SP_1
	5367754	191	compound_5367754_3d_BB011.1	2024-11-08 02:37:45	2024-11-08 02:37:45			1																					glide-dock_SP_1_pv.maegz	C:\Users\VICTUS\Desktop\Siyam vai\glide-dock_SP_1	glide-dock_SP_1
	5352076	192	compound_5352076_2d_RL465.1	2024-11-08 02:37:45	2024-11-08 02:37:45			1																					glide-dock_SP_1_pv.maegz	C:\Users\VICTUS\Desktop\Siyam vai\glide-dock_SP_1	glide-dock_SP_1
	10913016	193	compound_10913016_3d_RL310.1	2024-11-08 02:37:45	2024-11-08 02:37:45			1																					glide-dock_SP_1_pv.maegz	C:\Users\VICTUS\Desktop\Siyam vai\glide-dock_SP_1	glide-dock_SP_1
	22832757	194	compound_22832757_3d_RL481.1	2024-11-08 02:37:45	2024-11-08 02:37:45			1																					glide-dock_SP_1_pv.maegz	C:\Users\VICTUS\Desktop\Siyam vai\glide-dock_SP_1	glide-dock_SP_1
	11100112	195	compound_11100112_3d_RL294.1	2024-11-08 02:37:45	2024-11-08 02:37:45			1																					glide-dock_SP_1_pv.maegz	C:\Users\VICTUS\Desktop\Siyam vai\glide-dock_SP_1	glide-dock_SP_1
	11100112	196	compound_11100112_3d_RL269.1	2024-11-08 02:37:45	2024-11-08 02:37:45			1																					glide-dock_SP_1_pv.maegz	C:\Users\VICTUS\Desktop\Siyam vai\glide-dock_SP_1	glide-dock_SP_1
	16116471	197	compound_16116471_3d_RR026.1	2024-11-08 02:37:45	2024-11-08 02:37:45			1																					glide-dock_SP_1_pv.maegz	C:\Users\VICTUS\Desktop\Siyam vai\glide-dock_SP_1	glide-dock_SP_1
	16116471	198	compound_16116471_3d_RR025.1	2024-11-08 02:37:45	2024-11-08 02:37:45			1																					glide-dock_SP_1_pv.maegz	C:\Users\VICTUS\Desktop\Siyam vai\glide-dock_SP_1	glide-dock_SP_1
	9996453	199	compound_9996453_3d_RD012.1	2024-11-08 02:37:45	2024-11-08 02:37:45			1																					glide-dock_SP_1_pv.maegz	C:\Users\VICTUS\Desktop\Siyam vai\glide-dock_SP_1	glide-dock_SP_1
	5387751	200	compound_5387751_3d_RP032.1	2024-11-08 02:37:45	2024-11-08 02:37:45			1																					glide-dock_SP_1_pv.maegz	C:\Users\VICTUS\Desktop\Siyam vai\glide-dock_SP_1	glide-dock_SP_1
	520452	201	compound_520452_3d_RP010.1	2024-11-08 02:37:45	2024-11-08 02:37:45			1																					glide-dock_SP_1_pv.maegz	C:\Users\VICTUS\Desktop\Siyam vai\glide-dock_SP_1	glide-dock_SP_1
	6475695	202	compound_6475695_3d_RD009.1	2024-11-08 02:37:45	2024-11-08 02:37:45			1																					glide-dock_SP_1_pv.maegz	C:\Users\VICTUS\Desktop\Siyam vai\glide-dock_SP_1	glide-dock_SP_1
	11369980	203	compound_11369980_3d_RP003.1	2024-11-08 02:37:45	2024-11-08 02:37:45			1																					glide-dock_SP_1_pv.maegz	C:\Users\VICTUS\Desktop\Siyam vai\glide-dock_SP_1	glide-dock_SP_1
	21632563	204	compound_21632563_3d_RL122.1	2024-11-08 02:37:45	2024-11-08 02:37:45			1																					glide-dock_SP_1_pv.maegz	C:\Users\VICTUS\Desktop\Siyam vai\glide-dock_SP_1	glide-dock_SP_1
	46223539	205	compound_46223539_3d_RL064.1	2024-11-08 02:37:45	2024-11-08 02:37:45			1																					glide-dock_SP_1_pv.maegz	C:\Users\VICTUS\Desktop\Siyam vai\glide-dock_SP_1	glide-dock_SP_1
	54589803	206	compound_54589803_3d_RR052.1	2024-11-08 02:37:45	2024-11-08 02:37:45			1																					glide-dock_SP_1_pv.maegz	C:\Users\VICTUS\Desktop\Siyam vai\glide-dock_SP_1	glide-dock_SP_1
	78659	207	compound_78659_3d_RR060.1	2024-11-08 02:37:45	2024-11-08 02:37:45			1																					glide-dock_SP_1_pv.maegz	C:\Users\VICTUS\Desktop\Siyam vai\glide-dock_SP_1	glide-dock_SP_1
	78659	208	compound_78659_3d_RR040.1	2024-11-08 02:37:45	2024-11-08 02:37:45			1																					glide-dock_SP_1_pv.maegz	C:\Users\VICTUS\Desktop\Siyam vai\glide-dock_SP_1	glide-dock_SP_1
	78659	209	compound_78659_3d_RP017.1	2024-11-08 02:37:45	2024-11-08 02:37:45			1																					glide-dock_SP_1_pv.maegz	C:\Users\VICTUS\Desktop\Siyam vai\glide-dock_SP_1	glide-dock_SP_1
	78659	210	compound_78659_3d_RO002.1	2024-11-08 02:37:45	2024-11-08 02:37:45			1																					glide-dock_SP_1_pv.maegz	C:\Users\VICTUS\Desktop\Siyam vai\glide-dock_SP_1	glide-dock_SP_1
	78659	211	compound_78659_3d_BL012.1	2024-11-08 02:37:45	2024-11-08 02:37:45			1																					glide-dock_SP_1_pv.maegz	C:\Users\VICTUS\Desktop\Siyam vai\glide-dock_SP_1	glide-dock_SP_1
	16116470	212	compound_16116470_3d_RR022.1	2024-11-08 02:37:45	2024-11-08 02:37:45			1																					glide-dock_SP_1_pv.maegz	C:\Users\VICTUS\Desktop\Siyam vai\glide-dock_SP_1	glide-dock_SP_1
	42645057	213	compound_42645057_3d_RR062.1	2024-11-08 02:37:45	2024-11-08 02:37:45			1																					glide-dock_SP_1_pv.maegz	C:\Users\VICTUS\Desktop\Siyam vai\glide-dock_SP_1	glide-dock_SP_1
	42645057	214	compound_42645057_3d_RR042.1	2024-11-08 02:37:45	2024-11-08 02:37:45			1																					glide-dock_SP_1_pv.maegz	C:\Users\VICTUS\Desktop\Siyam vai\glide-dock_SP_1	glide-dock_SP_1
	11672129	215	compound_11672129_3d_RR017.1	2024-11-08 02:37:45	2024-11-08 02:37:45			1																					glide-dock_SP_1_pv.maegz	C:\Users\VICTUS\Desktop\Siyam vai\glide-dock_SP_1	glide-dock_SP_1
	54589804	216	compound_54589804_3d_RR053.1	2024-11-08 02:37:45	2024-11-08 02:37:45			1																					glide-dock_SP_1_pv.maegz	C:\Users\VICTUS\Desktop\Siyam vai\glide-dock_SP_1	glide-dock_SP_1
	101482727	217	compound_101482727_3d_RL074.1	2024-11-08 02:37:45	2024-11-08 02:37:45			1																					glide-dock_SP_1_pv.maegz	C:\Users\VICTUS\Desktop\Siyam vai\glide-dock_SP_1	glide-dock_SP_1
	334778	218	compound_334778_3d_RL445.1	2024-11-08 02:37:45	2024-11-08 02:37:45			1																					glide-dock_SP_1_pv.maegz	C:\Users\VICTUS\Desktop\Siyam vai\glide-dock_SP_1	glide-dock_SP_1
	334778	219	compound_334778_3d_RL107.1	2024-11-08 02:37:45	2024-11-08 02:37:45			1																					glide-dock_SP_1_pv.maegz	C:\Users\VICTUS\Desktop\Siyam vai\glide-dock_SP_1	glide-dock_SP_1
	334778	220	compound_334778_3d_RL061.1	2024-11-08 02:37:45	2024-11-08 02:37:45			1																					glide-dock_SP_1_pv.maegz	C:\Users\VICTUS\Desktop\Siyam vai\glide-dock_SP_1	glide-dock_SP_1
	11782871	221	compound_11782871_3d_RL274.1	2024-11-08 02:37:45	2024-11-08 02:37:45			1																					glide-dock_SP_1_pv.maegz	C:\Users\VICTUS\Desktop\Siyam vai\glide-dock_SP_1	glide-dock_SP_1
	11760166	222	compound_11760166_3d_RL432.1	2024-11-08 02:37:45	2024-11-08 02:37:45			1																					glide-dock_SP_1_pv.maegz	C:\Users\VICTUS\Desktop\Siyam vai\glide-dock_SP_1	glide-dock_SP_1
	362385	223	compound_362385_3d_RD021.1	2024-11-08 02:37:45	2024-11-08 02:37:45			1																					glide-dock_SP_1_pv.maegz	C:\Users\VICTUS\Desktop\Siyam vai\glide-dock_SP_1	glide-dock_SP_1
	78659	224	compound_78659_3d_RR060.1	2024-11-08 02:37:45	2024-11-08 02:37:45			1																					glide-dock_SP_1_pv.maegz	C:\Users\VICTUS\Desktop\Siyam vai\glide-dock_SP_1	glide-dock_SP_1
	78659	225	compound_78659_3d_RR040.1	2024-11-08 02:37:45	2024-11-08 02:37:45			1																					glide-dock_SP_1_pv.maegz	C:\Users\VICTUS\Desktop\Siyam vai\glide-dock_SP_1	glide-dock_SP_1
	78659	226	compound_78659_3d_RP017.1	2024-11-08 02:37:45	2024-11-08 02:37:45			1																					glide-dock_SP_1_pv.maegz	C:\Users\VICTUS\Desktop\Siyam vai\glide-dock_SP_1	glide-dock_SP_1
	78659	227	compound_78659_3d_RO002.1	2024-11-08 02:37:45	2024-11-08 02:37:45			1																					glide-dock_SP_1_pv.maegz	C:\Users\VICTUS\Desktop\Siyam vai\glide-dock_SP_1	glide-dock_SP_1
	78659	228	compound_78659_3d_BL012.1	2024-11-08 02:37:45	2024-11-08 02:37:45			1																					glide-dock_SP_1_pv.maegz	C:\Users\VICTUS\Desktop\Siyam vai\glide-dock_SP_1	glide-dock_SP_1
	10906473	229	compound_10906473_3d_RL123.1	2024-11-08 02:37:45	2024-11-08 02:37:45			1																					glide-dock_SP_1_pv.maegz	C:\Users\VICTUS\Desktop\Siyam vai\glide-dock_SP_1	glide-dock_SP_1
	16116470	230	compound_16116470_3d_RR022.1	2024-11-08 02:37:45	2024-11-08 02:37:45			1																					glide-dock_SP_1_pv.maegz	C:\Users\VICTUS\Desktop\Siyam vai\glide-dock_SP_1	glide-dock_SP_1
	24762599	231	compound_24762599_3d_RL004.1	2024-11-08 02:37:45	2024-11-08 02:37:45			1																					glide-dock_SP_1_pv.maegz	C:\Users\VICTUS\Desktop\Siyam vai\glide-dock_SP_1	glide-dock_SP_1
	11502039	232	compound_11502039_3d_RR011.1	2024-11-08 02:37:45	2024-11-08 02:37:45			1																					glide-dock_SP_1_pv.maegz	C:\Users\VICTUS\Desktop\Siyam vai\glide-dock_SP_1	glide-dock_SP_1
	180306	233	compound_180306_3d_GA011.1	2024-11-08 02:37:45	2024-11-08 02:37:45			1																					glide-dock_SP_1_pv.maegz	C:\Users\VICTUS\Desktop\Siyam vai\glide-dock_SP_1	glide-dock_SP_1
	11686649	234	compound_11686649_3d_RR019.1	2024-11-08 02:37:45	2024-11-08 02:37:45			1																					glide-dock_SP_1_pv.maegz	C:\Users\VICTUS\Desktop\Siyam vai\glide-dock_SP_1	glide-dock_SP_1
	11232963	235	compound_11232963_3d_RR057.1	2024-11-08 02:37:45	2024-11-08 02:37:45			1																					glide-dock_SP_1_pv.maegz	C:\Users\VICTUS\Desktop\Siyam vai\glide-dock_SP_1	glide-dock_SP_1
	11232963	236	compound_11232963_3d_R0005.1	2024-11-08 02:37:45	2024-11-08 02:37:45			1																					glide-dock_SP_1_pv.maegz	C:\Users\VICTUS\Desktop\Siyam vai\glide-dock_SP_1	glide-dock_SP_1
	11711857	237	compound_11711857_3d_RR032.1	2024-11-08 02:37:45	2024-11-08 02:37:45			1																					glide-dock_SP_1_pv.maegz	C:\Users\VICTUS\Desktop\Siyam vai\glide-dock_SP_1	glide-dock_SP_1
	101385525	238	compound_101385525_3d_RL023.1	2024-11-08 02:37:45	2024-11-08 02:37:45			1																					glide-dock_SP_1_pv.maegz	C:\Users\VICTUS\Desktop\Siyam vai\glide-dock_SP_1	glide-dock_SP_1
	11169096	239	compound_11169096_3d_BL002.1	2024-11-08 02:37:45	2024-11-08 02:37:45			1																					glide-dock_SP_1_pv.maegz	C:\Users\VICTUS\Desktop\Siyam vai\glide-dock_SP_1	glide-dock_SP_1
	12927995	240	compound_12927995_3d_RR068.1	2024-11-08 02:37:45	2024-11-08 02:37:45			1																					glide-dock_SP_1_pv.maegz	C:\Users\VICTUS\Desktop\Siyam vai\glide-dock_SP_1	glide-dock_SP_1
	359	241	compound_359_3d_BE001.1	2024-11-08 02:37:45	2024-11-08 02:37:45			1																					glide-dock_SP_1_pv.maegz	C:\Users\VICTUS\Desktop\Siyam vai\glide-dock_SP_1	glide-dock_SP_1
	316020	242	compound_316020_3d_RR061.1	2024-11-08 02:37:45	2024-11-08 02:37:45			1																					glide-dock_SP_1_pv.maegz	C:\Users\VICTUS\Desktop\Siyam vai\glide-dock_SP_1	glide-dock_SP_1
	316020	243	compound_316020_3d_RR048.1	2024-11-08 02:37:45	2024-11-08 02:37:45			1																					glide-dock_SP_1_pv.maegz	C:\Users\VICTUS\Desktop\Siyam vai\glide-dock_SP_1	glide-dock_SP_1
	316020	244	compound_316020_3d_RR041.1	2024-11-08 02:37:45	2024-11-08 02:37:45			1																					glide-dock_SP_1_pv.maegz	C:\Users\VICTUS\Desktop\Siyam vai\glide-dock_SP_1	glide-dock_SP_1
	316020	245	compound_316020_3d_RR030.1	2024-11-08 02:37:45	2024-11-08 02:37:45			1																					glide-dock_SP_1_pv.maegz	C:\Users\VICTUS\Desktop\Siyam vai\glide-dock_SP_1	glide-dock_SP_1
	316020	246	compound_316020_3d_R0003.1	2024-11-08 02:37:45	2024-11-08 02:37:45			1																					glide-dock_SP_1_pv.maegz	C:\Users\VICTUS\Desktop\Siyam vai\glide-dock_SP_1	glide-dock_SP_1
	316020	247	compound_316020_3d_BL013.1	2024-11-08 02:37:45	2024-11-08 02:37:45			1																					glide-dock_SP_1_pv.maegz	C:\Users\VICTUS\Desktop\Siyam vai\glide-dock_SP_1	glide-dock_SP_1
	10053921	248	compound_10053921_3d_RR049.1	2024-11-08 02:37:45	2024-11-08 02:37:45			1																					glide-dock_SP_1_pv.maegz	C:\Users\VICTUS\Desktop\Siyam vai\glide-dock_SP_1	glide-dock_SP_1
	10053921	249	compound_10053921_3d_RR044.1	2024-11-08 02:37:45	2024-11-08 02:37:45			1																					glide-dock_SP_1_pv.maegz	C:\Users\VICTUS\Desktop\Siyam vai\glide-dock_SP_1	glide-dock_SP_1
	10053921	250	compound_10053921_3d_BL011.1	2024-11-08 02:37:45	2024-11-08 02:37:45			1																					glide-dock_SP_1_pv.maegz	C:\Users\VICTUS\Desktop\Siyam vai\glide-dock_SP_1	glide-dock_SP_1
	10995003	251	compound_10995003_3d_RR035.1	2024-11-08 02:37:45	2024-11-08 02:37:45			1																					glide-dock_SP_1_pv.maegz	C:\Users\VICTUS\Desktop\Siyam vai\glide-dock_SP_1	glide-dock_SP_1
	10995003	252	compound_10995003_3d_BL018.1	2024-11-08 02:37:45	2024-11-08 02:37:45			1																					glide-dock_SP_1_pv.maegz	C:\Users\VICTUS\Desktop\Siyam vai\glide-dock_SP_1	glide-dock_SP_1
	11556155	253	compound_11556155_3d_RR013.1	2024-11-08 02:37:45	2024-11-08 02:37:45			1																					glide-dock_SP_1_pv.maegz	C:\Users\VICTUS\Desktop\Siyam vai\glide-dock_SP_1	glide-dock_SP_1
	3247059	254	compound_3247059_3d_RG002.1	2024-11-08 02:37:45	2024-11-08 02:37:45			1																					glide-dock_SP_1_pv.maegz	C:\Users\VICTUS\Desktop\Siyam vai\glide-dock_SP_1	glide-dock_SP_1
	31253	255	compound_31253_3d_RP043.1	2024-11-08 02:37:45	2024-11-08 02:37:45			1																					glide-dock_SP_1_pv.maegz	C:\Users\VICTUS\Desktop\Siyam vai\glide-dock_SP_1	glide-dock_SP_1
	31253	256	compound_31253_3d_RO007.1	2024-11-08 02:37:45	2024-11-08 02:37:45			1																					glide-dock_SP_1_pv.maegz	C:\Users\VICTUS\Desktop\Siyam vai\glide-dock_SP_1	glide-dock_SP_1
	520452	257	compound_520452_3d_RP010.1	2024-11-08 02:37:45	2024-11-08 02:37:45			1																					glide-dock_SP_1_pv.maegz	C:\Users\VICTUS\Desktop\Siyam vai\glide-dock_SP_1	glide-dock_SP_1
	16116470	258	compound_16116470_3d_RR022.1	2024-11-08 02:37:45	2024-11-08 02:37:45			1																					glide-dock_SP_1_pv.maegz	C:\Users\VICTUS\Desktop\Siyam vai\glide-dock_SP_1	glide-dock_SP_1
	3613602	259	compound_3613602_3d_RP006.1	2024-11-08 02:37:45	2024-11-08 02:37:45			1																					glide-dock_SP_1_pv.maegz	C:\Users\VICTUS\Desktop\Siyam vai\glide-dock_SP_1	glide-dock_SP_1
	16116468	260	compound_16116468_3d_RR020.1	2024-11-08 02:37:45	2024-11-08 02:37:45			1																					glide-dock_SP_1_pv.maegz	C:\Users\VICTUS\Desktop\Siyam vai\glide-dock_SP_1	glide-dock_SP_1
	11672129	261	compound_11672129_3d_RR017.1	2024-11-08 02:37:45	2024-11-08 02:37:45			1																					glide-dock_SP_1_pv.maegz	C:\Users\VICTUS\Desktop\Siyam vai\glide-dock_SP_1	glide-dock_SP_1
	10053921	262	compound_10053921_3d_RR049.1	2024-11-08 02:37:45	2024-11-08 02:37:45			1																					glide-dock_SP_1_pv.maegz	C:\Users\VICTUS\Desktop\Siyam vai\glide-dock_SP_1	glide-dock_SP_1
	10053921	263	compound_10053921_3d_RR044.1	2024-11-08 02:37:45	2024-11-08 02:37:45			1																					glide-dock_SP_1_pv.maegz	C:\Users\VICTUS\Desktop\Siyam vai\glide-dock_SP_1	glide-dock_SP_1
	10053921	264	compound_10053921_3d_BL011.1	2024-11-08 02:37:45	2024-11-08 02:37:45			1																					glide-dock_SP_1_pv.maegz	C:\Users\VICTUS\Desktop\Siyam vai\glide-dock_SP_1	glide-dock_SP_1
	11672129	265	compound_11672129_3d_RR017.1	2024-11-08 02:37:45	2024-11-08 02:37:45			1																					glide-dock_SP_1_pv.maegz	C:\Users\VICTUS\Desktop\Siyam vai\glide-dock_SP_1	glide-dock_SP_1
	11346984	266	compound_11346984_3d_RO004.1	2024-11-08 02:37:45	2024-11-08 02:37:45			1																					glide-dock_SP_1_pv.maegz	C:\Users\VICTUS\Desktop\Siyam vai\glide-dock_SP_1	glide-dock_SP_1
	11346984	267	compound_11346984_3d_BL016.1	2024-11-08 02:37:45	2024-11-08 02:37:45			1																					glide-dock_SP_1_pv.maegz	C:\Users\VICTUS\Desktop\Siyam vai\glide-dock_SP_1	glide-dock_SP_1
	11346984	268	compound_11346984_3d_RR063.1	2024-11-08 02:37:45	2024-11-08 02:37:45			1																					glide-dock_SP_1_pv.maegz	C:\Users\VICTUS\Desktop\Siyam vai\glide-dock_SP_1	glide-dock_SP_1
	11346984	269	compound_11346984_3d_RR043.1	2024-11-08 02:37:45	2024-11-08 02:37:45			1																					glide-dock_SP_1_pv.maegz	C:\Users\VICTUS\Desktop\Siyam vai\glide-dock_SP_1	glide-dock_SP_1
	11346984	270	compound_11346984_3d_RR028.1	2024-11-08 02:37:45	2024-11-08 02:37:45			1																					glide-dock_SP_1_pv.maegz	C:\Users\VICTUS\Desktop\Siyam vai\glide-dock_SP_1	glide-dock_SP_1
	11346984	271	compound_11346984_3d_RP018.1	2024-11-08 02:37:45	2024-11-08 02:37:45			1																					glide-dock_SP_1_pv.maegz	C:\Users\VICTUS\Desktop\Siyam vai\glide-dock_SP_1	glide-dock_SP_1
	11455599	272	compound_11455599_3d_RR046.1	2024-11-08 02:37:45	2024-11-08 02:37:45			1																					glide-dock_SP_1_pv.maegz	C:\Users\VICTUS\Desktop\Siyam vai\glide-dock_SP_1	glide-dock_SP_1
	11455599	273	compound_11455599_3d_BL010.1	2024-11-08 02:37:45	2024-11-08 02:37:45			1																					glide-dock_SP_1_pv.maegz	C:\Users\VICTUS\Desktop\Siyam vai\glide-dock_SP_1	glide-dock_SP_1
	61127	274	compound_61127_3d_RP007.1	2024-11-08 02:37:45	2024-11-08 02:37:45			1																					glide-dock_SP_1_pv.maegz	C:\Users\VICTUS\Desktop\Siyam vai\glide-dock_SP_1	glide-dock_SP_1
	3613602	275	compound_3613602_3d_RP006.1	2024-11-08 02:37:45	2024-11-08 02:37:45			1																					glide-dock_SP_1_pv.maegz	C:\Users\VICTUS\Desktop\Siyam vai\glide-dock_SP_1	glide-dock_SP_1
	10969787	276	compound_10969787_3d_RR058.1	2024-11-08 02:37:45	2024-11-08 02:37:45			1																					glide-dock_SP_1_pv.maegz	C:\Users\VICTUS\Desktop\Siyam vai\glide-dock_SP_1	glide-dock_SP_1
	10969787	277	compound_10969787_3d_RR036.1	2024-11-08 02:37:45	2024-11-08 02:37:45			1																					glide-dock_SP_1_pv.maegz	C:\Users\VICTUS\Desktop\Siyam vai\glide-dock_SP_1	glide-dock_SP_1
	10440299	278	compound_10440299_3d_GA012.1	2024-11-08 02:37:45	2024-11-08 02:37:45			1																					glide-dock_SP_1_pv.maegz	C:\Users\VICTUS\Desktop\Siyam vai\glide-dock_SP_1	glide-dock_SP_1
	54589803	279	compound_54589803_3d_RR052.1	2024-11-08 02:37:45	2024-11-08 02:37:45			1																					glide-dock_SP_1_pv.maegz	C:\Users\VICTUS\Desktop\Siyam vai\glide-dock_SP_1	glide-dock_SP_1
	11500585	280	compound_11500585_3d_RR059.1	2024-11-08 02:37:45	2024-11-08 02:37:45			1																					glide-dock_SP_1_pv.maegz	C:\Users\VICTUS\Desktop\Siyam vai\glide-dock_SP_1	glide-dock_SP_1
	11500585	281	compound_11500585_3d_RR010.1	2024-11-08 02:37:45	2024-11-08 02:37:45			1																					glide-dock_SP_1_pv.maegz	C:\Users\VICTUS\Desktop\Siyam vai\glide-dock_SP_1	glide-dock_SP_1
	16115979	282	compound_16115979_3d_RR064.1	2024-11-08 02:37:45	2024-11-08 02:37:45			1																					glide-dock_SP_1_pv.maegz	C:\Users\VICTUS\Desktop\Siyam vai\glide-dock_SP_1	glide-dock_SP_1
	16115979	283	compound_16115979_3d_RR023.1	2024-11-08 02:37:45	2024-11-08 02:37:45			1																					glide-dock_SP_1_pv.maegz	C:\Users\VICTUS\Desktop\Siyam vai\glide-dock_SP_1	glide-dock_SP_1
	11321900	284	compound_11321900_3d_BL014.1	2024-11-08 02:37:45	2024-11-08 02:37:45			1																					glide-dock_SP_1_pv.maegz	C:\Users\VICTUS\Desktop\Siyam vai\glide-dock_SP_1	glide-dock_SP_1
	11711857	285	compound_11711857_3d_RR032.1	2024-11-08 02:37:45	2024-11-08 02:37:45			1																					glide-dock_SP_1_pv.maegz	C:\Users\VICTUS\Desktop\Siyam vai\glide-dock_SP_1	glide-dock_SP_1
	162935	286	compound_162935_3d_BL017.1	2024-11-08 02:37:45	2024-11-08 02:37:45			1																					glide-dock_SP_1_pv.maegz	C:\Users\VICTUS\Desktop\Siyam vai\glide-dock_SP_1	glide-dock_SP_1
	11500585	287	compound_11500585_3d_RR059.1	2024-11-08 02:37:45	2024-11-08 02:37:45			1																					glide-dock_SP_1_pv.maegz	C:\Users\VICTUS\Desktop\Siyam vai\glide-dock_SP_1	glide-dock_SP_1
	11500585	288	compound_11500585_3d_RR010.1	2024-11-08 02:37:45	2024-11-08 02:37:45			1																					glide-dock_SP_1_pv.maegz	C:\Users\VICTUS\Desktop\Siyam vai\glide-dock_SP_1	glide-dock_SP_1
	1340273	289	compound_1340273_3d_BL007.1	2024-11-08 02:37:45	2024-11-08 02:37:45			1																					glide-dock_SP_1_pv.maegz	C:\Users\VICTUS\Desktop\Siyam vai\glide-dock_SP_1	glide-dock_SP_1
	316020	290	compound_316020_3d_RR061.1	2024-11-08 02:37:45	2024-11-08 02:37:45			1																					glide-dock_SP_1_pv.maegz	C:\Users\VICTUS\Desktop\Siyam vai\glide-dock_SP_1	glide-dock_SP_1
	316020	291	compound_316020_3d_RR048.1	2024-11-08 02:37:45	2024-11-08 02:37:45			1																					glide-dock_SP_1_pv.maegz	C:\Users\VICTUS\Desktop\Siyam vai\glide-dock_SP_1	glide-dock_SP_1
	316020	292	compound_316020_3d_RR041.1	2024-11-08 02:37:45	2024-11-08 02:37:45			1																					glide-dock_SP_1_pv.maegz	C:\Users\VICTUS\Desktop\Siyam vai\glide-dock_SP_1	glide-dock_SP_1
	316020	293	compound_316020_3d_RR030.1	2024-11-08 02:37:45	2024-11-08 02:37:45			1																					glide-dock_SP_1_pv.maegz	C:\Users\VICTUS\Desktop\Siyam vai\glide-dock_SP_1	glide-dock_SP_1
	316020	294	compound_316020_3d_R0003.1	2024-11-08 02:37:45	2024-11-08 02:37:45			1																					glide-dock_SP_1_pv.maegz	C:\Users\VICTUS\Desktop\Siyam vai\glide-dock_SP_1	glide-dock_SP_1
	316020	295	compound_316020_3d_BL013.1	2024-11-08 02:37:45	2024-11-08 02:37:45			1																					glide-dock_SP_1_pv.maegz	C:\Users\VICTUS\Desktop\Siyam vai\glide-dock_SP_1	glide-dock_SP_1
	1340273	296	compound_1340273_3d_BL007.1	2024-11-08 02:37:45	2024-11-08 02:37:45			1																					glide-dock_SP_1_pv.maegz	C:\Users\VICTUS\Desktop\Siyam vai\glide-dock_SP_1	glide-dock_SP_1
	11556155	297	compound_11556155_3d_RR013.1	2024-11-08 02:37:45	2024-11-08 02:37:45			1																					glide-dock_SP_1_pv.maegz	C:\Users\VICTUS\Desktop\Siyam vai\glide-dock_SP_1	glide-dock_SP_1
	11455599	298	compound_11455599_3d_RR046.1	2024-11-08 02:37:45	2024-11-08 02:37:45			1																					glide-dock_SP_1_pv.maegz	C:\Users\VICTUS\Desktop\Siyam vai\glide-dock_SP_1	glide-dock_SP_1
	11455599	299	compound_11455599_3d_BL010.1	2024-11-08 02:37:45	2024-11-08 02:37:45			1																					glide-dock_SP_1_pv.maegz	C:\Users\VICTUS\Desktop\Siyam vai\glide-dock_SP_1	glide-dock_SP_1
	54589805	300	compound_54589805_3d_RR054.1	2024-11-08 02:37:45	2024-11-08 02:37:45			1																					glide-dock_SP_1_pv.maegz	C:\Users\VICTUS\Desktop\Siyam vai\glide-dock_SP_1	glide-dock_SP_1
	16116468	301	compound_16116468_3d_RR020.1	2024-11-08 02:37:45	2024-11-08 02:37:45			1																					glide-dock_SP_1_pv.maegz	C:\Users\VICTUS\Desktop\Siyam vai\glide-dock_SP_1	glide-dock_SP_1
	84368	302	compound_84368_3d_BL015.1	2024-11-08 02:37:45	2024-11-08 02:37:45			1																					glide-dock_SP_1_pv.maegz	C:\Users\VICTUS\Desktop\Siyam vai\glide-dock_SP_1	glide-dock_SP_1
	10440299	303	compound_10440299_3d_GA012.1	2024-11-08 02:37:45	2024-11-08 02:37:45			1																					glide-dock_SP_1_pv.maegz	C:\Users\VICTUS\Desktop\Siyam vai\glide-dock_SP_1	glide-dock_SP_1
	11346984	304	compound_11346984_3d_RO004.1	2024-11-08 02:37:45	2024-11-08 02:37:45			1																					glide-dock_SP_1_pv.maegz	C:\Users\VICTUS\Desktop\Siyam vai\glide-dock_SP_1	glide-dock_SP_1
	11346984	305	compound_11346984_3d_BL016.1	2024-11-08 02:37:45	2024-11-08 02:37:45			1																					glide-dock_SP_1_pv.maegz	C:\Users\VICTUS\Desktop\Siyam vai\glide-dock_SP_1	glide-dock_SP_1
	11346984	306	compound_11346984_3d_RR063.1	2024-11-08 02:37:45	2024-11-08 02:37:45			1																					glide-dock_SP_1_pv.maegz	C:\Users\VICTUS\Desktop\Siyam vai\glide-dock_SP_1	glide-dock_SP_1
	11346984	307	compound_11346984_3d_RR043.1	2024-11-08 02:37:45	2024-11-08 02:37:45			1																					glide-dock_SP_1_pv.maegz	C:\Users\VICTUS\Desktop\Siyam vai\glide-dock_SP_1	glide-dock_SP_1
	11346984	308	compound_11346984_3d_RR028.1	2024-11-08 02:37:45	2024-11-08 02:37:45			1																					glide-dock_SP_1_pv.maegz	C:\Users\VICTUS\Desktop\Siyam vai\glide-dock_SP_1	glide-dock_SP_1
	11346984	309	compound_11346984_3d_RP018.1	2024-11-08 02:37:45	2024-11-08 02:37:45			1																					glide-dock_SP_1_pv.maegz	C:\Users\VICTUS\Desktop\Siyam vai\glide-dock_SP_1	glide-dock_SP_1
	21629585	310	compound_21629585_3d_RR047.1	2024-11-08 02:37:45	2024-11-08 02:37:45			1																					glide-dock_SP_1_pv.maegz	C:\Users\VICTUS\Desktop\Siyam vai\glide-dock_SP_1	glide-dock_SP_1
	21629585	311	compound_21629585_3d_RR038.1	2024-11-08 02:37:45	2024-11-08 02:37:45			1																					glide-dock_SP_1_pv.maegz	C:\Users\VICTUS\Desktop\Siyam vai\glide-dock_SP_1	glide-dock_SP_1
	11645303	312	compound_11645303_3d_RR012.1	2024-11-08 02:37:45	2024-11-08 02:37:45			1																					glide-dock_SP_1_pv.maegz	C:\Users\VICTUS\Desktop\Siyam vai\glide-dock_SP_1	glide-dock_SP_1
	11169096	313	compound_11169096_3d_BL002.1	2024-11-08 02:37:45	2024-11-08 02:37:45			1																					glide-dock_SP_1_pv.maegz	C:\Users\VICTUS\Desktop\Siyam vai\glide-dock_SP_1	glide-dock_SP_1
	16116469	314	compound_16116469_3d_RR021.1	2024-11-08 02:37:45	2024-11-08 02:37:45			1																					glide-dock_SP_1_pv.maegz	C:\Users\VICTUS\Desktop\Siyam vai\glide-dock_SP_1	glide-dock_SP_1
	11340945	315	compound_11340945_3d_BL006.1	2024-11-08 02:37:45	2024-11-08 02:37:45			1																					glide-dock_SP_1_pv.maegz	C:\Users\VICTUS\Desktop\Siyam vai\glide-dock_SP_1	glide-dock_SP_1
	10053921	316	compound_10053921_3d_RR049.1	2024-11-08 02:37:45	2024-11-08 02:37:45			1																					glide-dock_SP_1_pv.maegz	C:\Users\VICTUS\Desktop\Siyam vai\glide-dock_SP_1	glide-dock_SP_1
	10053921	317	compound_10053921_3d_RR044.1	2024-11-08 02:37:45	2024-11-08 02:37:45			1																					glide-dock_SP_1_pv.maegz	C:\Users\VICTUS\Desktop\Siyam vai\glide-dock_SP_1	glide-dock_SP_1
	10053921	318	compound_10053921_3d_BL011.1	2024-11-08 02:37:45	2024-11-08 02:37:45			1																					glide-dock_SP_1_pv.maegz	C:\Users\VICTUS\Desktop\Siyam vai\glide-dock_SP_1	glide-dock_SP_1
	42645057	319	compound_42645057_3d_RR062.1	2024-11-08 02:37:45	2024-11-08 02:37:45			1																					glide-dock_SP_1_pv.maegz	C:\Users\VICTUS\Desktop\Siyam vai\glide-dock_SP_1	glide-dock_SP_1
	42645057	320	compound_42645057_3d_RR042.1	2024-11-08 02:37:45	2024-11-08 02:37:45			1																					glide-dock_SP_1_pv.maegz	C:\Users\VICTUS\Desktop\Siyam vai\glide-dock_SP_1	glide-dock_SP_1
	3008868	321	compound_3008868_2d_BE016.1	2024-11-08 02:37:45	2024-11-08 02:37:45			1																					glide-dock_SP_1_pv.maegz	C:\Users\VICTUS\Desktop\Siyam vai\glide-dock_SP_1	glide-dock_SP_1
	3008868	322	compound_3008868_2d_BE011.1	2024-11-08 02:37:45	2024-11-08 02:37:45			1																					glide-dock_SP_1_pv.maegz	C:\Users\VICTUS\Desktop\Siyam vai\glide-dock_SP_1	glide-dock_SP_1
	16116471	323	compound_16116471_3d_RR026.1	2024-11-08 02:37:45	2024-11-08 02:37:45			1																					glide-dock_SP_1_pv.maegz	C:\Users\VICTUS\Desktop\Siyam vai\glide-dock_SP_1	glide-dock_SP_1
	16116471	324	compound_16116471_3d_RR025.1	2024-11-08 02:37:45	2024-11-08 02:37:45			1																					glide-dock_SP_1_pv.maegz	C:\Users\VICTUS\Desktop\Siyam vai\glide-dock_SP_1	glide-dock_SP_1
	54589805	325	compound_54589805_3d_RR054.1	2024-11-08 02:37:45	2024-11-08 02:37:45			1																					glide-dock_SP_1_pv.maegz	C:\Users\VICTUS\Desktop\Siyam vai\glide-dock_SP_1	glide-dock_SP_1
	61127	326	compound_61127_3d_RP007.1	2024-11-08 02:37:45	2024-11-08 02:37:45			1																					glide-dock_SP_1_pv.maegz	C:\Users\VICTUS\Desktop\Siyam vai\glide-dock_SP_1	glide-dock_SP_1
	16116468	327	compound_16116468_3d_RR020.1	2024-11-08 02:37:45	2024-11-08 02:37:45			1																					glide-dock_SP_1_pv.maegz	C:\Users\VICTUS\Desktop\Siyam vai\glide-dock_SP_1	glide-dock_SP_1
	641655	328	compound_641655_3d_RR033.1	2024-11-08 02:37:45	2024-11-08 02:37:45			1																					glide-dock_SP_1_pv.maegz	C:\Users\VICTUS\Desktop\Siyam vai\glide-dock_SP_1	glide-dock_SP_1
	641655	329	compound_641655_3d_RR027.1	2024-11-08 02:37:45	2024-11-08 02:37:45			1																					glide-dock_SP_1_pv.maegz	C:\Users\VICTUS\Desktop\Siyam vai\glide-dock_SP_1	glide-dock_SP_1
	637298	330	compound_637298_3d_RR034.1	2024-11-08 02:37:45	2024-11-08 02:37:45			1																					glide-dock_SP_1_pv.maegz	C:\Users\VICTUS\Desktop\Siyam vai\glide-dock_SP_1	glide-dock_SP_1
	10969787	331	compound_10969787_3d_RR058.1	2024-11-08 02:37:45	2024-11-08 02:37:45			1																					glide-dock_SP_1_pv.maegz	C:\Users\VICTUS\Desktop\Siyam vai\glide-dock_SP_1	glide-dock_SP_1
	10969787	332	compound_10969787_3d_RR036.1	2024-11-08 02:37:45	2024-11-08 02:37:45			1																					glide-dock_SP_1_pv.maegz	C:\Users\VICTUS\Desktop\Siyam vai\glide-dock_SP_1	glide-dock_SP_1
	11811077	333	compound_11811077_3d_RR037.1	2024-11-08 02:37:45	2024-11-08 02:37:45			1																					glide-dock_SP_1_pv.maegz	C:\Users\VICTUS\Desktop\Siyam vai\glide-dock_SP_1	glide-dock_SP_1
	11811077	334	compound_11811077_3d_RR037.1	2024-11-08 02:37:45	2024-11-08 02:37:45			1																					glide-dock_SP_1_pv.maegz	C:\Users\VICTUS\Desktop\Siyam vai\glide-dock_SP_1	glide-dock_SP_1
	11219575	335	compound_11219575_3d_RR066.1	2024-11-08 02:37:45	2024-11-08 02:37:45			1																					glide-dock_SP_1_pv.maegz	C:\Users\VICTUS\Desktop\Siyam vai\glide-dock_SP_1	glide-dock_SP_1
	11219575	336	compound_11219575_3d_RR008.1	2024-11-08 02:37:45	2024-11-08 02:37:45			1																					glide-dock_SP_1_pv.maegz	C:\Users\VICTUS\Desktop\Siyam vai\glide-dock_SP_1	glide-dock_SP_1
	11502039	337	compound_11502039_3d_RR011.1	2024-11-08 02:37:45	2024-11-08 02:37:45			1																					glide-dock_SP_1_pv.maegz	C:\Users\VICTUS\Desktop\Siyam vai\glide-dock_SP_1	glide-dock_SP_1
	21777728	338	compound_21777728_3d_BL009.1	2024-11-08 02:37:45	2024-11-08 02:37:45			1																					glide-dock_SP_1_pv.maegz	C:\Users\VICTUS\Desktop\Siyam vai\glide-dock_SP_1	glide-dock_SP_1
	3081007	339	compound_3081007_3d_GA001.1	2024-11-08 02:37:45	2024-11-08 02:37:45			1																					glide-dock_SP_1_pv.maegz	C:\Users\VICTUS\Desktop\Siyam vai\glide-dock_SP_1	glide-dock_SP_1
	10324137	340	compound_10324137_3d_RR045.1	2024-11-08 02:37:45	2024-11-08 02:37:45			1																					glide-dock_SP_1_pv.maegz	C:\Users\VICTUS\Desktop\Siyam vai\glide-dock_SP_1	glide-dock_SP_1
	10324137	341	compound_10324137_3d_BL019.1	2024-11-08 02:37:45	2024-11-08 02:37:45			1																					glide-dock_SP_1_pv.maegz	C:\Users\VICTUS\Desktop\Siyam vai\glide-dock_SP_1	glide-dock_SP_1
	11455599	342	compound_11455599_3d_RR046.1	2024-11-08 02:37:45	2024-11-08 02:37:45			1																					glide-dock_SP_1_pv.maegz	C:\Users\VICTUS\Desktop\Siyam vai\glide-dock_SP_1	glide-dock_SP_1
	11455599	343	compound_11455599_3d_BL010.1	2024-11-08 02:37:45	2024-11-08 02:37:45			1																					glide-dock_SP_1_pv.maegz	C:\Users\VICTUS\Desktop\Siyam vai\glide-dock_SP_1	glide-dock_SP_1
	641655	344	compound_641655_3d_RR033.1	2024-11-08 02:37:45	2024-11-08 02:37:45			1																					glide-dock_SP_1_pv.maegz	C:\Users\VICTUS\Desktop\Siyam vai\glide-dock_SP_1	glide-dock_SP_1
	641655	345	compound_641655_3d_RR027.1	2024-11-08 02:37:45	2024-11-08 02:37:45			1																					glide-dock_SP_1_pv.maegz	C:\Users\VICTUS\Desktop\Siyam vai\glide-dock_SP_1	glide-dock_SP_1
	11556155	346	compound_11556155_3d_RR013.1	2024-11-08 02:37:45	2024-11-08 02:37:45			1																					glide-dock_SP_1_pv.maegz	C:\Users\VICTUS\Desktop\Siyam vai\glide-dock_SP_1	glide-dock_SP_1
	11556155	347	compound_11556155_3d_RR013.1	2024-11-08 02:37:45	2024-11-08 02:37:45			1																					glide-dock_SP_1_pv.maegz	C:\Users\VICTUS\Desktop\Siyam vai\glide-dock_SP_1	glide-dock_SP_1
	5280435	348	compound_5280435_3d_RL173.1	2024-11-08 02:37:45	2024-11-08 02:37:45			1																					glide-dock_SP_1_pv.maegz	C:\Users\VICTUS\Desktop\Siyam vai\glide-dock_SP_1	glide-dock_SP_1
	10995003	349	compound_10995003_3d_RR035.1	2024-11-08 02:37:45	2024-11-08 02:37:45			1																					glide-dock_SP_1_pv.maegz	C:\Users\VICTUS\Desktop\Siyam vai\glide-dock_SP_1	glide-dock_SP_1
	10995003	350	compound_10995003_3d_BL018.1	2024-11-08 02:37:45	2024-11-08 02:37:45			1																					glide-dock_SP_1_pv.maegz	C:\Users\VICTUS\Desktop\Siyam vai\glide-dock_SP_1	glide-dock_SP_1
	11686649	351	compound_11686649_3d_RR019.1	2024-11-08 02:37:45	2024-11-08 02:37:45			1																					glide-dock_SP_1_pv.maegz	C:\Users\VICTUS\Desktop\Siyam vai\glide-dock_SP_1	glide-dock_SP_1
	11148342	352	compound_11148342_3d_RL219.1	2024-11-08 02:37:45	2024-11-08 02:37:45			1																					glide-dock_SP_1_pv.maegz	C:\Users\VICTUS\Desktop\Siyam vai\glide-dock_SP_1	glide-dock_SP_1
[truncated: 96 more columns]
