# Supplementary material for: From sea to cure: Discovery of marine-derived therapeutics against Fusarium solani in shrimps for enhancing aquaculture sustainability
Source: PLoS One. 2025 Oct 31;20(10):e0336107. doi: 10.1371/journal.pone.0336107 (PMC12578344; doi:10.1371/journal.pone.0336107)
Supplement: S2 File — (CSV) [file pone.0336107.s002.csv]

CID	r_psp_MMGBSA_dG_Bind	r_psp_MMGBSA_dG_Bind_Coulomb	r_psp_MMGBSA_dG_Bind_Covalent	r_psp_MMGBSA_dG_Bind_Hbond	r_psp_MMGBSA_dG_Bind_Lipo	r_psp_MMGBSA_dG_Bind_Packing	r_psp_MMGBSA_dG_Bind_SelfCont	r_psp_MMGBSA_dG_Bind_Solv_GB	r_psp_MMGBSA_dG_Bind_Solv_SA	r_psp_MMGBSA_dG_Bind_vdW	r_psp_Lig_Strain_Energy	r_psp_Lig_Strain_Coulomb	r_psp_Lig_Strain_Covalent	r_psp_Lig_Strain_Hbond	r_psp_Lig_Strain_Lipo	r_psp_Lig_Strain_Packing	r_psp_Lig_Strain_SelfCont	r_psp_Lig_Strain_Solv_GB	r_psp_Lig_Strain_Solv_SA	r_psp_Lig_Strain_vdW	r_psp_Ligand_Energy	r_psp_Ligand_Coulomb	r_psp_Ligand_Covalent	r_psp_Ligand_Hbond	r_psp_Ligand_Lipo	r_psp_Ligand_Packing	r_psp_Ligand_SelfCont	r_psp_Ligand_Solv_GB	r_psp_Ligand_Solv_SA	r_psp_Ligand_vdW	r_psp_Complex_Energy	r_psp_Complex_Coulomb	r_psp_Complex_Covalent	r_psp_Complex_Hbond	r_psp_Complex_Lipo	r_psp_Complex_Packing	r_psp_Complex_SelfCont	r_psp_Complex_Solv_GB	r_psp_Complex_Solv_SA	r_psp_Complex_vdW	r_psp_Ligand_Energy	r_psp_Ligand_Coulomb	r_psp_Ligand_Covalent	r_psp_Ligand_Hbond	r_psp_Ligand_Lipo	r_psp_Ligand_Packing	r_psp_Ligand_SelfCont	r_psp_Ligand_Solv_GB	r_psp_Ligand_Solv_SA
359	-16.26502085	-20.65690038	1.626510844	-2.256463732	0	-2.33E-05	0	15.32450464		-10.30264888	1.670741739	-0.523105248	1.626510844	0	0	0	0	0.038199841		0.529136302	-113.0114024	-112.4029982	0.629612264	0	0	0	0	-10.60022563		9.36220912	-14137.14556	-11091.44398	1806.580844	-195.7456178	-839.0195888	-43.12636603	-34.42398565	-2141.251842		-1598.715025	-113.0114024	-112.4029982	0.629612264	0	0	0	0	-10.60022563
11640528	-48.99747771	-25.38534472	6.062473037	-2.279467725	-22.02498475	0	0	45.23352388		-50.60367744	16.36001365	2.818611153	6.062473037	0	3.98722872	0	0	-1.934265597		5.425966341	-46.21389242	-35.6971522	-1.799605594	0	-9.907770947	0	0	-11.22926857		12.41990489	-14103.08051	-11019.46658	1808.587588	-195.7686218	-870.9523445	-43.1263427	-34.42398565	-2111.971865		-1635.958358	-46.21389242	-35.6971522	-1.799605594	0	-9.907770947	0	0	-11.22926857
8768	-27.4773981	-25.3530035	3.690253297	-1.878740839	-8.354421692	-5.04E-05	0	20.4824715		-16.06390644	3.466001991	-0.344357954	3.690253297	0	0	0	0	-0.065364887		0.185471536	11.42977055	13.31704777	-2.169797414	0	0	0	0	-9.584076737		9.866596931	-14023.91677	-10970.42004	1805.845177	-195.3678949	-847.3740105	-43.12639312	-34.42398565	-2135.077726		-1603.971895	11.42977055	13.31704777	-2.169797414	0	0	0	0	-9.584076737
		r_psp_MMGBSA_dG_Bind	r_psp_MMGBSA_dG_Bind_Coulomb	r_psp_MMGBSA_dG_Bind_Covalent	r_psp_MMGBSA_dG_Bind_Hbond	r_psp_MMGBSA_dG_Bind_Lipo	r_psp_MMGBSA_dG_Bind_Packing	r_psp_MMGBSA_dG_Bind_Solv_GB	r_psp_MMGBSA_dG_Bind_vdW
		-16.26502085	-20.65690038	1.626510844	-2.256463732	0	-2.33E-05	15.32450464	-10.30264888
		-48.99747771	-25.38534472	6.062473037	-2.279467725	-22.02498475	0	45.23352388	-50.60367744
		-27.4773981	-25.3530035	3.690253297	-1.878740839	-8.354421692	-5.04E-05	20.4824715	-16.06390644
[truncated: 34 more columns]
