# Supplementary material for: From sea to cure: Discovery of marine-derived therapeutics against Fusarium solani in shrimps for enhancing aquaculture sustainability
Source: PLoS One. 2025 Oct 31;20(10):e0336107. doi: 10.1371/journal.pone.0336107 (PMC12578344; doi:10.1371/journal.pone.0336107)
Supplement: S3 File — (XLSX) [file pone.0336107.s003.xlsx]

## Sheet: Apo
frame#	Prot_CA	Prot_Backbone	Prot_Sidechain	Prot_All_Heavy
0	0	0	0	0
1	1.221	1.221	1.784	1.399
2	1.576	1.567	2.02	1.681
3	1.633	1.629	2.229	1.825
4	1.605	1.618	2.199	1.808
5	1.572	1.574	2.2	1.784
6	1.902	1.891	2.429	2.041
7	1.776	1.78	2.454	2.014
8	2.035	2.039	2.589	2.214
9	1.987	1.986	2.651	2.204
10	2.016	2.012	2.727	2.269
11	2.3	2.295	2.894	2.505
12	2.285	2.276	2.873	2.473
13	2.407	2.387	3.107	2.66
14	2.224	2.227	2.969	2.525
15	2.43	2.415	3.256	2.758
16	2.542	2.513	3.316	2.82
17	2.465	2.443	3.23	2.737
18	2.46	2.445	3.261	2.756
19	2.593	2.578	3.322	2.884
20	2.651	2.633	3.348	2.909
21	2.587	2.564	3.328	2.88
22	2.346	2.322	3.232	2.703
23	2.516	2.491	3.331	2.827
24	2.564	2.535	3.378	2.883
25	2.534	2.5	3.363	2.855
26	2.542	2.499	3.319	2.827
27	2.442	2.404	3.273	2.738
28	2.489	2.458	3.299	2.791
29	2.613	2.573	3.388	2.898
30	2.508	2.479	3.267	2.8
31	2.555	2.515	3.426	2.894
32	2.66	2.622	3.511	2.988
33	2.637	2.591	3.546	2.98
34	2.546	2.516	3.457	2.913
35	2.697	2.673	3.588	3.045
36	2.644	2.616	3.525	2.98
37	2.79	2.753	3.703	3.137
38	3.073	3.019	3.937	3.39
39	2.792	2.756	3.639	3.109
40	2.936	2.879	3.875	3.306
41	2.855	2.815	3.726	3.194
42	2.693	2.648	3.646	3.07
43	2.653	2.621	3.615	3.049
44	2.67	2.632	3.639	3.06
45	2.585	2.53	3.622	2.998
46	2.331	2.288	3.374	2.755
47	2.635	2.583	3.643	3.023
48	2.62	2.587	3.575	3.004
49	2.716	2.681	3.674	3.105
50	2.695	2.663	3.653	3.087
51	2.847	2.806	3.791	3.235
52	2.719	2.687	3.71	3.145
53	2.694	2.649	3.585	3.032
54	2.734	2.699	3.688	3.126
55	2.722	2.7	3.63	3.106
56	2.982	2.936	3.836	3.319
57	2.806	2.78	3.707	3.175
58	2.497	2.486	3.562	2.966
59	2.511	2.476	3.542	2.937
60	2.834	2.783	3.65	3.141
61	3.166	3.119	3.881	3.409
62	3.221	3.186	3.933	3.464
63	3.388	3.36	4.006	3.587
64	3.312	3.273	3.935	3.516
65	3.077	3.037	3.83	3.349
66	3.194	3.161	3.911	3.448
67	3.257	3.223	3.928	3.493
68	3.231	3.191	3.907	3.462
69	2.967	2.925	3.846	3.313
70	3.205	3.153	4.042	3.534
71	2.881	2.845	3.764	3.239
72	3.175	3.13	4.119	3.565
73	3.111	3.069	4.055	3.486
74	3.275	3.235	4.153	3.616
75	3.257	3.211	4.176	3.623
76	2.93	2.893	3.964	3.369
77	2.881	2.847	3.923	3.317
78	3.002	2.964	4.013	3.421
79	2.895	2.858	3.908	3.312
80	3.071	3.036	4.093	3.483
81	3.235	3.197	4.194	3.621
82	3.268	3.229	4.239	3.65
83	3.267	3.213	4.209	3.615
84	3.161	3.117	4.073	3.5
85	3.249	3.202	4.148	3.593
86	3.287	3.243	4.233	3.658
87	3.092	3.051	4.091	3.495
88	3.313	3.28	4.227	3.693
89	3.012	2.969	3.991	3.412
90	2.92	2.89	3.919	3.326
91	3.035	3.004	4.055	3.462
92	3.126	3.088	4.071	3.503
93	3.18	3.127	4.106	3.547
94	3.09	3.053	4.121	3.514
95	3.142	3.098	4.166	3.567
96	3.161	3.12	4.186	3.59
97	3.041	2.996	4.11	3.498
98	2.961	2.915	4.005	3.408
99	3.025	2.973	4.096	3.481
100	3.004	2.963	4.107	3.476
101	3.145	3.097	4.193	3.574
102	3.072	3.019	4.108	3.499
103	3.389	3.346	4.335	3.766
104	3.332	3.282	4.283	3.721
105	3.265	3.221	4.303	3.685
106	3.419	3.386	4.421	3.843
107	3.195	3.146	4.272	3.649
108	3.365	3.324	4.307	3.728
109	3.201	3.162	4.171	3.589
110	3.035	3.011	3.968	3.391
111	2.988	2.956	3.917	3.345
112	3.123	3.096	4.032	3.486
113	3.035	3.003	3.942	3.383
114	3.155	3.116	4.044	3.501
115	3.355	3.322	4.257	3.709
116	3.175	3.145	4.113	3.54
117	3.315	3.291	4.178	3.654
118	3.156	3.124	4.117	3.55
119	3.156	3.141	4.077	3.536
120	3.147	3.123	4.067	3.522
121	3.05	3.018	4.093	3.496
122	3.309	3.283	4.152	3.653
123	3.161	3.128	4.146	3.566
124	3.323	3.285	4.252	3.718
125	3.348	3.315	4.249	3.709
126	3.471	3.434	4.325	3.808
127	3.24	3.205	4.188	3.619
128	2.991	2.955	3.944	3.364
129	2.914	2.886	3.924	3.326
130	2.769	2.732	3.803	3.2
131	3.064	3.028	4.064	3.472
132	3.092	3.06	4.124	3.531
133	2.936	2.902	3.987	3.376
134	3.034	3.003	4.072	3.478
135	3.127	3.096	4.113	3.528
136	3.097	3.06	4.174	3.552
137	3.209	3.186	4.202	3.609
138	3.261	3.232	4.203	3.654
139	3.409	3.376	4.353	3.777
140	3.245	3.219	4.214	3.635
141	3.342	3.315	4.25	3.706
142	3.319	3.297	4.244	3.694
143	3.271	3.244	4.207	3.637
144	3.184	3.159	4.115	3.561
145	3.179	3.152	4.224	3.61
146	3.343	3.311	4.287	3.718
147	3.339	3.312	4.298	3.729
148	3.131	3.105	4.093	3.509
149	3.073	3.051	4.059	3.464
150	3.184	3.153	4.167	3.569
151	3.302	3.276	4.261	3.684
152	3.082	3.06	4.092	3.509
153	3.412	3.382	4.324	3.777
154	3.286	3.248	4.213	3.652
155	3.328	3.294	4.29	3.716
156	3.294	3.279	4.237	3.688
157	3.16	3.139	4.22	3.611
158	3.264	3.232	4.235	3.653
159	3.213	3.17	4.212	3.616
160	3.302	3.265	4.258	3.696
161	3.023	2.992	4.05	3.451
162	3.175	3.133	4.148	3.567
163	3.301	3.265	4.272	3.685
164	3.296	3.258	4.263	3.688
165	3.324	3.28	4.305	3.723
166	3.202	3.17	4.224	3.624
167	3.285	3.251	4.251	3.673
168	3.274	3.248	4.223	3.666
169	3.148	3.107	4.196	3.588
170	3.075	3.024	4.146	3.525
171	3.066	3.034	4.118	3.503
172	3.201	3.163	4.23	3.63
173	3.044	3.006	4.059	3.463
174	3.195	3.157	4.266	3.642
175	3.139	3.105	4.205	3.584
176	3.025	2.987	4.157	3.49
177	3.246	3.207	4.282	3.675
178	3.227	3.18	4.27	3.649
179	3.132	3.082	4.197	3.559
180	3.103	3.054	4.13	3.508
181	3.078	3.042	4.105	3.502
182	2.918	2.877	3.966	3.361
183	3.16	3.121	4.195	3.596
184	2.948	2.913	4.039	3.411
185	2.958	2.919	4.057	3.432
186	3.287	3.252	4.263	3.697
187	2.916	2.865	4.019	3.385
188	3.062	3.025	4.158	3.551
189	3.199	3.162	4.225	3.643
190	3.212	3.167	4.165	3.605
191	3.542	3.504	4.428	3.899
192	3.136	3.106	4.132	3.561
193	3.282	3.243	4.266	3.691
194	2.983	2.963	4.011	3.416
195	2.912	2.888	4.036	3.396
196	3.173	3.133	4.226	3.605
197	2.866	2.829	3.982	3.339
198	2.691	2.658	3.893	3.208
199	2.863	2.814	4.045	3.368
200	2.934	2.898	4.051	3.41
201	2.845	2.811	4.014	3.349
202	2.826	2.782	3.978	3.321
203	2.861	2.824	4.055	3.373
204	2.952	2.908	4.078	3.415
205	3.028	2.99	4.135	3.5
206	3.08	3.051	4.225	3.567
207	2.961	2.924	4.104	3.449
208	2.872	2.818	4.031	3.368
209	3.121	3.076	4.254	3.615
210	2.927	2.884	4.084	3.439
211	2.66	2.624	3.845	3.184
212	2.951	2.916	4.047	3.423
213	2.804	2.768	4.009	3.337
214	2.901	2.857	4.079	3.416
215	3.192	3.156	4.204	3.613
216	3.228	3.199	4.225	3.643
217	3.124	3.1	4.173	3.558
218	3.144	3.113	4.166	3.565
219	3.191	3.164	4.208	3.61
220	3.427	3.387	4.38	3.813
221	3.309	3.279	4.303	3.712
222	3.159	3.116	4.236	3.614
223	3.15	3.115	4.221	3.616
224	3.16	3.125	4.22	3.614
225	2.989	2.949	4.062	3.448
226	2.965	2.938	3.96	3.37
227	3.135	3.098	4.121	3.544
228	3.099	3.066	4.058	3.493
229	2.958	2.933	3.967	3.388
230	3.065	3.027	4.132	3.514
231	3.123	3.078	4.124	3.54
232	2.994	2.962	4.108	3.475
233	3.176	3.146	4.115	3.563
234	3.424	3.404	4.367	3.829
235	3.394	3.356	4.341	3.807
236	3.404	3.368	4.327	3.797
237	3.177	3.146	4.159	3.593
238	3.497	3.461	4.384	3.859
239	3.205	3.166	4.169	3.61
240	3.527	3.499	4.402	3.883
241	3.503	3.467	4.411	3.874
242	3.622	3.575	4.524	3.994
243	3.469	3.434	4.358	3.83
244	3.177	3.151	4.22	3.63
245	3.28	3.249	4.245	3.679
246	3.332	3.293	4.287	3.734
247	3.191	3.168	4.196	3.621
248	3.289	3.256	4.281	3.695
249	3.293	3.259	4.289	3.701
250	3.186	3.159	4.254	3.644
251	3.171	3.142	4.259	3.644
252	3.414	3.381	4.376	3.837
253	3.429	3.406	4.38	3.852
254	3.616	3.587	4.434	3.954
255	3.395	3.355	4.359	3.805
256	3.266	3.23	4.283	3.703
257	3.429	3.401	4.387	3.838
258	3.326	3.295	4.351	3.755
259	3.364	3.339	4.355	3.777
260	3.522	3.504	4.421	3.886
261	3.34	3.321	4.232	3.704
262	3.407	3.393	4.278	3.759
263	3.489	3.47	4.334	3.834
264	3.536	3.507	4.343	3.851
265	3.333	3.307	4.221	3.698
266	3.395	3.359	4.271	3.758
267	3.594	3.56	4.382	3.914
268	3.428	3.402	4.229	3.743
269	3.41	3.373	4.294	3.765
270	3.736	3.698	4.497	4.031
271	3.458	3.43	4.339	3.834
272	3.536	3.498	4.371	3.882
273	3.623	3.593	4.439	3.955
274	3.482	3.456	4.298	3.82
275	3.656	3.622	4.369	3.935
276	3.646	3.606	4.424	3.96
277	3.374	3.347	4.179	3.706
278	3.556	3.522	4.353	3.872
279	3.49	3.472	4.294	3.813
280	3.354	3.333	4.217	3.72
281	3.367	3.341	4.177	3.687
282	3.489	3.47	4.304	3.835
283	3.186	3.16	4.207	3.631
284	3.418	3.396	4.229	3.74
285	3.649	3.643	4.332	3.929
286	3.615	3.602	4.318	3.905
287	3.233	3.226	4.019	3.562
288	3.315	3.316	4.079	3.641
289	3.421	3.418	4.199	3.734
290	3.321	3.326	4.16	3.677
291	3.279	3.273	4.159	3.65
292	3.399	3.393	4.212	3.76
293	3.617	3.608	4.445	3.98
294	3.606	3.588	4.443	3.977
295	3.547	3.534	4.302	3.88
296	3.502	3.482	4.232	3.806
297	3.646	3.625	4.379	3.94
298	3.699	3.676	4.426	3.999
299	3.563	3.545	4.306	3.866
300	3.503	3.48	4.305	3.843
301	3.428	3.415	4.255	3.784
302	3.411	3.401	4.151	3.706
303	3.533	3.519	4.198	3.791
304	3.458	3.447	4.172	3.743
305	3.532	3.522	4.255	3.835
306	3.616	3.601	4.325	3.885
307	3.602	3.584	4.268	3.85
308	3.538	3.51	4.184	3.77
309	3.346	3.314	4.121	3.65
310	3.45	3.438	4.154	3.724
311	3.554	3.54	4.259	3.83
312	3.523	3.503	4.197	3.77
313	3.325	3.314	4.091	3.634
314	3.443	3.437	4.175	3.732
315	3.504	3.488	4.246	3.795
316	3.393	3.367	4.115	3.666
317	3.474	3.448	4.257	3.791
318	3.588	3.557	4.272	3.847
319	3.626	3.599	4.382	3.944
320	3.764	3.74	4.433	4.027
321	3.722	3.702	4.452	4.016
322	3.731	3.698	4.455	3.997
323	3.723	3.679	4.495	4.021
324	3.538	3.5	4.374	3.852
325	3.657	3.628	4.409	3.956
326	3.547	3.523	4.336	3.857
327	3.486	3.463	4.311	3.806
328	3.386	3.37	4.243	3.732
329	3.399	3.378	4.272	3.764
330	3.4	3.367	4.338	3.795
331	3.477	3.452	4.366	3.841
332	3.419	3.378	4.317	3.785
333	3.578	3.548	4.382	3.907
334	3.453	3.424	4.251	3.776
335	3.531	3.5	4.375	3.873
336	3.58	3.545	4.404	3.917
337	3.364	3.339	4.257	3.741
338	3.457	3.419	4.275	3.785
339	3.238	3.222	4.148	3.622
340	3.434	3.4	4.301	3.775
341	3.356	3.334	4.226	3.721
342	3.578	3.562	4.423	3.922
343	3.524	3.49	4.367	3.866
344	3.597	3.576	4.354	3.907
345	3.719	3.691	4.48	4.02
346	3.505	3.478	4.34	3.843
347	3.534	3.5	4.316	3.854
348	3.396	3.375	4.268	3.766
349	3.519	3.492	4.371	3.88
350	3.506	3.482	4.301	3.828
351	3.368	3.343	4.22	3.729
352	3.358	3.341	4.204	3.716
353	3.225	3.203	4.085	3.589
354	3.225	3.199	4.163	3.632
355	3.126	3.103	4.076	3.537
356	3.142	3.127	4.072	3.541
357	3.174	3.158	4.072	3.559
358	3.053	3.033	3.983	3.453
359	3.173	3.149	4.09	3.563
360	3.442	3.413	4.267	3.79
361	3.205	3.165	4.147	3.596
362	3.248	3.226	4.114	3.618
363	3.658	3.625	4.324	3.922
364	3.329	3.294	4.177	3.682
365	3.52	3.498	4.289	3.829
366	3.4	3.372	4.198	3.727
367	3.479	3.464	4.338	3.845
368	3.249	3.219	4.191	3.642
369	3.434	3.415	4.281	3.787
370	3.412	3.385	4.25	3.777
371	3.332	3.308	4.295	3.75
372	3.507	3.478	4.409	3.894
373	3.491	3.468	4.346	3.845
374	3.184	3.17	4.148	3.603
375	3.53	3.504	4.358	3.869
376	3.48	3.459	4.359	3.847
377	3.467	3.444	4.34	3.842
378	3.459	3.436	4.318	3.826
379	3.282	3.258	4.238	3.689
380	3.34	3.307	4.248	3.721
381	3.569	3.554	4.381	3.898
382	3.54	3.531	4.413	3.913
383	3.298	3.283	4.206	3.684
384	3.485	3.46	4.291	3.803
385	3.667	3.642	4.428	3.967
386	3.598	3.556	4.423	3.914
387	3.638	3.616	4.462	3.979
388	3.365	3.339	4.237	3.726
389	3.519	3.483	4.4	3.884
390	3.458	3.435	4.327	3.826
391	3.471	3.451	4.36	3.847
392	3.298	3.28	4.213	3.698
393	3.425	3.407	4.272	3.782
394	3.317	3.305	4.138	3.652
395	3.247	3.235	4.214	3.671
396	3.334	3.316	4.256	3.715
397	3.264	3.253	4.233	3.679
398	3.391	3.369	4.375	3.803
399	3.175	3.151	4.196	3.608
400	3.376	3.342	4.322	3.774
401	3.224	3.212	4.222	3.644
402	3.264	3.235	4.216	3.65
403	3.324	3.31	4.258	3.72
404	3.313	3.29	4.247	3.717
405	3.316	3.297	4.258	3.726
406	3.4	3.377	4.268	3.761
407	3.378	3.355	4.237	3.728
408	3.305	3.276	4.197	3.666
409	3.369	3.341	4.259	3.743
410	3.294	3.275	4.246	3.695
411	3.338	3.325	4.259	3.72
412	3.216	3.202	4.166	3.618
413	3.084	3.068	4.068	3.494
414	3.154	3.132	4.105	3.548
415	3.05	3.043	4.021	3.478
416	3.061	3.037	4.058	3.484
417	3.208	3.195	4.111	3.573
418	3.241	3.21	4.171	3.608
419	3.331	3.314	4.328	3.761
420	3.22	3.201	4.171	3.615
421	3.334	3.312	4.21	3.708
422	3.35	3.327	4.242	3.729
423	3.478	3.452	4.321	3.823
424	3.427	3.392	4.261	3.764
425	3.407	3.369	4.269	3.77
426	3.582	3.555	4.387	3.912
427	3.445	3.415	4.311	3.812
428	3.251	3.23	4.172	3.655
429	3.322	3.303	4.196	3.681
430	3.302	3.274	4.178	3.669
431	3.259	3.234	4.159	3.633
432	3.547	3.509	4.349	3.86
433	3.419	3.394	4.275	3.776
434	3.45	3.42	4.278	3.791
435	3.649	3.62	4.365	3.938
436	3.761	3.742	4.538	4.09
437	3.457	3.439	4.292	3.818
438	3.574	3.546	4.374	3.912
439	3.658	3.643	4.488	4.007
440	3.718	3.696	4.448	4.012
441	3.618	3.59	4.443	3.974
442	3.83	3.79	4.605	4.149
443	3.809	3.782	4.572	4.132
444	3.698	3.671	4.477	4.017
445	3.562	3.53	4.407	3.915
446	3.621	3.604	4.408	3.964
447	3.61	3.583	4.399	3.942
448	3.704	3.66	4.465	4.016
449	3.629	3.595	4.442	3.989
450	3.351	3.318	4.233	3.739
451	3.31	3.29	4.216	3.704
452	3.566	3.535	4.489	3.975
453	3.354	3.325	4.272	3.75
454	3.564	3.518	4.448	3.934
455	3.558	3.532	4.307	3.868
456	3.663	3.638	4.369	3.961
457	3.438	3.42	4.233	3.778
458	3.412	3.384	4.226	3.759
459	3.59	3.555	4.378	3.938
460	3.435	3.406	4.295	3.807
461	3.588	3.554	4.312	3.892
462	3.519	3.492	4.352	3.877
463	3.645	3.62	4.351	3.947
464	3.343	3.318	4.189	3.714
465	3.584	3.546	4.329	3.878
466	3.592	3.559	4.288	3.868
467	3.487	3.457	4.242	3.793
468	3.479	3.444	4.246	3.79
469	3.368	3.333	4.169	3.703
470	3.514	3.48	4.323	3.851
471	3.629	3.602	4.287	3.895
472	3.756	3.719	4.395	3.989
473	3.754	3.711	4.451	4.03
474	3.583	3.553	4.331	3.896
475	3.596	3.56	4.321	3.892
476	3.628	3.593	4.376	3.931
477	3.534	3.5	4.263	3.838
478	3.509	3.473	4.206	3.787
479	3.687	3.649	4.323	3.929
480	3.742	3.716	4.387	4.008
481	3.72	3.676	4.309	3.944
482	3.638	3.609	4.325	3.921
483	3.719	3.674	4.343	3.946
484	3.715	3.679	4.376	3.97
485	3.73	3.695	4.382	3.979
486	3.574	3.55	4.261	3.861
487	3.85	3.795	4.451	4.076
488	3.914	3.872	4.423	4.092
489	3.699	3.664	4.315	3.927
490	3.688	3.661	4.269	3.902
491	3.632	3.6	4.289	3.882
492	3.611	3.578	4.255	3.851
493	3.786	3.751	4.325	3.977
494	3.784	3.734	4.377	4.001
495	3.776	3.741	4.409	4.021
496	3.627	3.591	4.265	3.872
497	3.618	3.582	4.313	3.895
498	3.64	3.591	4.269	3.864
499	3.502	3.457	4.221	3.773
500	3.437	3.403	4.182	3.728
501	3.325	3.287	4.185	3.68
502	3.48	3.452	4.287	3.814
503	3.208	3.174	4.103	3.587
504	3.498	3.457	4.289	3.822
505	3.425	3.387	4.313	3.782
506	3.524	3.49	4.331	3.84
507	3.696	3.653	4.484	4.002
508	3.571	3.524	4.437	3.907
509	3.766	3.704	4.566	4.068
510	3.73	3.688	4.47	4.018
511	3.74	3.697	4.603	4.088
512	3.787	3.743	4.568	4.084
513	3.599	3.558	4.501	3.961
514	3.615	3.571	4.437	3.935
515	3.579	3.536	4.326	3.851
516	3.554	3.511	4.34	3.862
517	3.466	3.421	4.299	3.789
518	3.256	3.222	4.166	3.635
519	3.333	3.306	4.208	3.707
520	3.358	3.332	4.178	3.685
521	3.203	3.164	4.179	3.613
522	3.289	3.254	4.272	3.696
523	3.582	3.555	4.403	3.921
524	3.54	3.499	4.401	3.879
525	3.498	3.461	4.362	3.849
526	3.316	3.277	4.205	3.685
527	3.305	3.273	4.204	3.677
528	3.502	3.473	4.424	3.891
529	3.31	3.279	4.287	3.724
530	3.746	3.709	4.64	4.125
531	3.806	3.77	4.628	4.126
532	3.589	3.563	4.474	3.947
533	4.057	4	4.758	4.303
534	3.977	3.937	4.723	4.254
535	3.962	3.924	4.706	4.248
536	3.993	3.943	4.775	4.282
537	3.963	3.917	4.681	4.237
538	3.885	3.842	4.635	4.188
539	3.863	3.817	4.619	4.158
540	3.832	3.797	4.577	4.138
541	3.824	3.788	4.624	4.137
542	3.781	3.756	4.573	4.098
543	3.774	3.747	4.595	4.101
544	3.643	3.618	4.468	3.977
545	3.895	3.864	4.686	4.208
546	3.805	3.785	4.606	4.124
547	4.028	3.998	4.754	4.31
548	4.05	4.031	4.739	4.332
549	4.111	4.078	4.796	4.383
550	4.15	4.124	4.807	4.397
551	4.139	4.121	4.832	4.412
552	3.963	3.941	4.721	4.265
553	3.722	3.697	4.54	4.061
554	3.905	3.878	4.695	4.22
555	4.093	4.06	4.811	4.372
556	3.559	3.533	4.451	3.944
557	3.628	3.618	4.471	3.978
558	3.64	3.619	4.488	3.983
559	3.665	3.635	4.567	4.043
560	4	3.956	4.82	4.329
561	3.972	3.936	4.682	4.244
562	4.168	4.145	4.834	4.422
563	3.752	3.717	4.498	4.038
564	3.697	3.666	4.507	4.016
565	3.78	3.749	4.53	4.08
566	3.802	3.778	4.518	4.074
567	3.987	3.966	4.663	4.23
568	3.765	3.738	4.521	4.061
569	3.712	3.675	4.471	3.995
570	3.874	3.83	4.589	4.144
571	3.9	3.854	4.617	4.157
572	3.803	3.759	4.566	4.097
573	3.686	3.648	4.513	4.018
574	3.634	3.598	4.45	3.949
575	3.91	3.877	4.714	4.23
576	3.509	3.477	4.385	3.868
577	3.554	3.516	4.4	3.91
578	3.801	3.778	4.522	4.096
579	3.684	3.658	4.49	4.023
580	3.698	3.658	4.556	4.055
581	3.642	3.61	4.439	3.985
582	3.878	3.832	4.649	4.191
583	3.791	3.757	4.577	4.114
584	3.714	3.666	4.584	4.072
585	3.828	3.794	4.639	4.17
586	3.862	3.824	4.622	4.175
587	3.94	3.907	4.768	4.279
588	3.962	3.922	4.7	4.243
589	4.007	3.962	4.71	4.267
590	3.9	3.862	4.611	4.159
591	3.941	3.905	4.657	4.239
592	3.82	3.784	4.585	4.129
593	3.808	3.771	4.573	4.121
594	4.061	4.022	4.711	4.306
595	3.891	3.854	4.621	4.169
596	4.247	4.2	4.908	4.482
597	3.907	3.868	4.631	4.175
598	4.032	3.985	4.737	4.293
599	4.246	4.193	4.911	4.49
600	4.048	4.006	4.798	4.341
601	4.071	4.027	4.772	4.343
602	3.615	3.583	4.471	3.976
603	3.808	3.78	4.567	4.109
604	3.676	3.652	4.47	4.005
605	3.766	3.738	4.6	4.111
606	3.861	3.828	4.647	4.188
607	4.021	3.997	4.719	4.303
608	4.043	4.014	4.662	4.275
609	3.981	3.947	4.697	4.258
610	4.001	3.967	4.722	4.277
611	3.836	3.787	4.617	4.155
612	3.909	3.877	4.677	4.217
613	3.84	3.804	4.659	4.185
614	3.85	3.822	4.679	4.208
615	3.558	3.528	4.427	3.926
616	3.643	3.622	4.497	4.014
617	3.682	3.662	4.562	4.076
618	3.691	3.66	4.508	4.038
619	3.564	3.54	4.503	3.981
620	3.793	3.762	4.669	4.166
621	3.622	3.589	4.515	4.006
622	3.769	3.739	4.604	4.127
623	3.936	3.901	4.749	4.276
624	3.946	3.911	4.788	4.305
625	4.058	4.023	4.837	4.378
626	4.121	4.095	4.783	4.387
627	4.032	3.995	4.736	4.303
628	4.005	3.974	4.723	4.299
629	3.926	3.886	4.686	4.235
630	4.093	4.053	4.787	4.376
631	3.981	3.945	4.791	4.313
632	3.933	3.887	4.737	4.264
633	4.014	3.976	4.758	4.316
634	3.961	3.922	4.789	4.305
635	4.041	4.004	4.809	4.352
636	3.977	3.931	4.789	4.313
637	3.917	3.87	4.78	4.278
638	3.532	3.497	4.504	3.963
639	3.786	3.746	4.675	4.167
640	3.975	3.922	4.795	4.331
641	3.887	3.855	4.742	4.26
642	3.833	3.802	4.705	4.217
643	3.82	3.775	4.712	4.207
644	3.748	3.712	4.559	4.098
645	3.748	3.708	4.666	4.149
646	3.839	3.808	4.78	4.258
647	4.037	3.999	4.877	4.392
648	4.094	4.056	4.868	4.413
649	3.817	3.786	4.739	4.227
650	3.928	3.902	4.758	4.277
651	4.154	4.119	4.939	4.471
652	3.928	3.895	4.784	4.286
653	3.809	3.761	4.709	4.179
654	3.958	3.919	4.842	4.33
655	4.048	4.007	4.876	4.384
656	3.831	3.791	4.73	4.205
657	4.001	3.969	4.852	4.356
658	3.762	3.723	4.737	4.174
659	3.875	3.838	4.772	4.239
660	3.778	3.741	4.707	4.17
661	3.78	3.746	4.676	4.15
662	3.882	3.848	4.728	4.233
663	4.008	3.976	4.715	4.273
664	4.203	4.166	4.981	4.508
665	4.181	4.14	4.969	4.489
666	4.065	4.034	4.92	4.412
667	4.12	4.087	4.879	4.423
668	4.114	4.077	4.899	4.419
669	4.098	4.066	4.815	4.375
670	4.049	4.01	4.808	4.336
671	3.939	3.892	4.762	4.256
672	4.21	4.173	5.012	4.524
673	4.16	4.123	4.919	4.449
674	4.012	3.962	4.755	4.295
675	3.953	3.915	4.773	4.282
676	3.756	3.722	4.574	4.091
677	3.645	3.615	4.531	4.017
678	3.703	3.665	4.564	4.069
679	3.813	3.773	4.666	4.165
680	3.802	3.752	4.64	4.134
681	3.96	3.917	4.792	4.299
682	3.828	3.786	4.646	4.155
683	3.812	3.769	4.634	4.141
684	3.765	3.716	4.572	4.083
685	3.759	3.715	4.589	4.107
686	3.757	3.721	4.595	4.108
687	3.738	3.687	4.585	4.096
688	3.753	3.709	4.578	4.082
689	3.656	3.61	4.483	4.005
690	3.562	3.52	4.412	3.904
691	3.532	3.497	4.444	3.928
692	3.648	3.605	4.498	4.008
693	3.671	3.639	4.59	4.065
694	3.747	3.699	4.6	4.11
695	3.768	3.729	4.542	4.079
696	3.596	3.561	4.428	3.928
697	3.793	3.749	4.606	4.121
698	3.695	3.643	4.562	4.053
699	3.777	3.73	4.61	4.129
700	3.882	3.84	4.7	4.242
701	3.909	3.868	4.683	4.215
702	3.692	3.647	4.471	3.991
703	3.858	3.815	4.617	4.162
704	3.933	3.899	4.647	4.208
705	3.795	3.757	4.559	4.097
706	3.901	3.862	4.722	4.238
707	3.68	3.635	4.474	3.991
708	3.899	3.854	4.673	4.207
709	3.782	3.763	4.58	4.126
710	3.791	3.762	4.586	4.12
711	3.797	3.751	4.594	4.11
712	3.612	3.581	4.488	3.981
713	3.53	3.501	4.448	3.924
714	3.358	3.326	4.326	3.772
715	3.589	3.561	4.508	3.969
716	3.53	3.491	4.447	3.912
717	3.557	3.52	4.436	3.911
718	3.524	3.501	4.395	3.897
719	3.526	3.512	4.395	3.894
720	3.645	3.615	4.535	4.023
721	3.757	3.714	4.644	4.123
722	3.462	3.437	4.414	3.878
723	3.611	3.583	4.501	3.989
724	3.537	3.521	4.469	3.946
725	3.727	3.704	4.612	4.107
726	3.483	3.462	4.392	3.868
727	3.531	3.508	4.404	3.897
728	3.494	3.467	4.362	3.863
729	3.891	3.862	4.655	4.194
730	3.624	3.596	4.5	3.981
731	3.703	3.677	4.547	4.053
732	3.803	3.775	4.7	4.178
733	3.685	3.657	4.55	4.054
734	3.617	3.579	4.531	4.005
735	3.623	3.587	4.566	4.03
736	3.672	3.642	4.59	4.056
737	3.615	3.595	4.568	4.049
738	3.634	3.604	4.538	4.019
739	3.854	3.826	4.602	4.163
740	3.833	3.817	4.665	4.197
741	3.818	3.784	4.635	4.154
742	3.863	3.845	4.715	4.228
743	3.831	3.8	4.656	4.167
744	3.761	3.733	4.574	4.092
745	3.798	3.774	4.556	4.109
746	3.635	3.606	4.474	3.978
747	3.719	3.68	4.631	4.104
748	3.771	3.739	4.648	4.148
749	3.907	3.885	4.659	4.208
750	3.925	3.907	4.727	4.256
751	3.901	3.868	4.674	4.207
752	3.723	3.698	4.527	4.043
753	3.732	3.695	4.596	4.077
754	3.837	3.802	4.638	4.147
755	3.869	3.826	4.749	4.223
756	3.756	3.729	4.702	4.168
757	3.887	3.868	4.756	4.262
758	3.526	3.497	4.562	3.983
759	3.921	3.886	4.775	4.267
760	3.693	3.672	4.59	4.066
761	3.459	3.432	4.434	3.879
762	3.554	3.525	4.471	3.94
763	3.663	3.627	4.526	3.992
764	3.919	3.879	4.715	4.217
765	3.692	3.664	4.616	4.07
766	3.8	3.75	4.742	4.17
767	3.78	3.739	4.683	4.14
768	3.764	3.718	4.624	4.089
769	3.718	3.677	4.613	4.071
770	3.584	3.55	4.505	3.965
771	3.78	3.743	4.763	4.191
772	3.514	3.481	4.518	3.938
773	3.676	3.645	4.653	4.092
774	3.861	3.835	4.718	4.204
775	3.654	3.613	4.617	4.045
776	3.654	3.616	4.532	4.005
777	3.731	3.683	4.648	4.102
778	3.56	3.527	4.497	3.954
779	3.666	3.623	4.598	4.056
780	3.597	3.565	4.492	3.959
781	3.773	3.733	4.621	4.108
782	3.738	3.696	4.571	4.075
783	3.982	3.944	4.737	4.281
784	3.819	3.775	4.615	4.142
785	3.82	3.772	4.619	4.135
786	4.048	3.997	4.841	4.356
787	3.764	3.712	4.672	4.131
788	3.739	3.688	4.584	4.071
789	3.512	3.46	4.487	3.92
790	3.899	3.86	4.691	4.216
791	3.587	3.546	4.45	3.943
792	3.677	3.642	4.482	4
793	3.72	3.679	4.561	4.059
794	3.763	3.718	4.557	4.079
795	3.642	3.605	4.476	3.985
796	3.655	3.61	4.472	3.986
797	3.924	3.868	4.683	4.229
798	3.671	3.631	4.507	4.018
799	3.693	3.649	4.561	4.047
800	3.63	3.595	4.522	4.008
801	3.657	3.616	4.554	4.039
802	3.863	3.822	4.705	4.21
803	3.674	3.631	4.554	4.047
804	3.658	3.623	4.517	4.02
805	3.615	3.575	4.498	3.988
806	3.664	3.624	4.488	4.003
807	3.517	3.482	4.38	3.885
808	3.709	3.66	4.468	4.012
809	3.609	3.564	4.474	3.965
810	3.517	3.48	4.452	3.918
811	3.879	3.843	4.738	4.24
812	3.682	3.632	4.523	4.021
813	3.796	3.744	4.631	4.131
814	3.776	3.73	4.656	4.149
815	3.977	3.929	4.769	4.294
816	3.723	3.667	4.576	4.063
817	3.895	3.86	4.644	4.197
818	3.746	3.695	4.582	4.08
819	3.877	3.837	4.667	4.193
820	3.871	3.837	4.67	4.189
821	3.891	3.839	4.686	4.203
822	3.768	3.725	4.642	4.136
823	3.718	3.68	4.555	4.056
824	3.759	3.718	4.605	4.114
825	3.949	3.912	4.674	4.229
826	3.766	3.727	4.547	4.076
827	3.531	3.512	4.454	3.926
828	3.612	3.571	4.468	3.971
829	3.818	3.796	4.641	4.152
830	3.607	3.576	4.463	3.951
831	3.728	3.691	4.535	4.055
832	3.789	3.771	4.577	4.117
833	3.8	3.773	4.665	4.161
834	3.575	3.539	4.443	3.934
835	3.63	3.593	4.595	4.045
836	3.858	3.818	4.752	4.224
837	3.465	3.428	4.438	3.888
838	3.443	3.408	4.416	3.869
839	3.57	3.536	4.546	3.998
840	3.379	3.34	4.382	3.802
841	3.513	3.482	4.441	3.91
842	3.482	3.461	4.336	3.842
843	3.849	3.81	4.668	4.199
844	3.842	3.806	4.599	4.141
845	3.922	3.902	4.639	4.219
846	3.752	3.716	4.63	4.119
847	3.786	3.757	4.658	4.152
848	3.979	3.947	4.79	4.312
849	3.779	3.746	4.594	4.108
850	4.047	4.01	4.807	4.35
851	3.822	3.794	4.64	4.144
852	3.566	3.535	4.49	3.944
853	3.734	3.713	4.552	4.075
854	3.672	3.642	4.524	4.017
855	3.748	3.714	4.588	4.085
856	3.822	3.782	4.659	4.148
857	3.785	3.764	4.643	4.145
858	3.696	3.669	4.629	4.094
859	3.539	3.514	4.548	3.98
860	3.714	3.686	4.647	4.114
861	3.744	3.718	4.612	4.123
862	3.661	3.629	4.551	4.047
863	3.624	3.591	4.555	4.026
864	3.772	3.73	4.657	4.128
865	3.802	3.77	4.648	4.138
866	3.908	3.888	4.702	4.232
867	3.805	3.787	4.648	4.157
868	3.674	3.645	4.571	4.054
869	3.611	3.584	4.485	3.975
870	3.669	3.63	4.542	4.008
871	3.677	3.63	4.444	3.965
872	3.726	3.695	4.515	4.043
873	3.74	3.709	4.57	4.075
874	3.736	3.709	4.577	4.087
875	3.789	3.756	4.558	4.094
876	3.84	3.794	4.714	4.185
877	3.747	3.711	4.618	4.097
878	3.769	3.733	4.597	4.099
879	3.674	3.634	4.508	4
880	3.904	3.858	4.673	4.199
881	3.715	3.676	4.531	4.029
882	3.672	3.63	4.486	3.987
883	3.8	3.753	4.581	4.11
884	3.939	3.895	4.665	4.214
885	3.851	3.804	4.56	4.111
886	3.655	3.597	4.523	4.001
887	3.884	3.831	4.692	4.189
888	3.789	3.74	4.582	4.095
889	3.696	3.639	4.561	4.043
890	3.705	3.665	4.461	3.999
891	3.489	3.438	4.332	3.816
892	3.984	3.936	4.71	4.245
893	3.724	3.667	4.523	4.026
894	3.601	3.563	4.395	3.922
895	3.688	3.645	4.465	3.993
896	3.819	3.772	4.593	4.111
897	3.756	3.71	4.607	4.104
898	3.816	3.767	4.586	4.119
899	3.923	3.876	4.754	4.254
900	3.778	3.734	4.656	4.138
901	3.712	3.682	4.573	4.063
902	3.674	3.629	4.513	4.015
903	3.777	3.745	4.606	4.124
904	3.595	3.56	4.521	3.975
905	3.494	3.458	4.441	3.896
906	3.927	3.896	4.763	4.272
907	3.756	3.719	4.598	4.085
908	3.937	3.908	4.743	4.264
909	3.635	3.602	4.51	3.976
910	3.782	3.76	4.569	4.101
911	3.657	3.624	4.535	4.019
912	3.833	3.802	4.615	4.149
913	3.826	3.792	4.662	4.164
914	3.819	3.799	4.597	4.131
915	3.742	3.71	4.5	4.036
916	3.72	3.689	4.513	4.031
917	3.705	3.666	4.539	4.032
918	3.798	3.76	4.546	4.069
919	3.599	3.573	4.516	3.97
920	3.768	3.747	4.625	4.125
921	3.858	3.827	4.642	4.165
922	3.78	3.74	4.62	4.109
923	3.786	3.754	4.592	4.104
924	3.889	3.842	4.656	4.178
925	3.781	3.751	4.58	4.099
926	3.694	3.657	4.583	4.062
927	3.808	3.775	4.605	4.123
928	3.871	3.837	4.655	4.184
929	3.817	3.794	4.65	4.159
930	3.829	3.796	4.615	4.138
931	3.754	3.714	4.617	4.103
932	4.043	3.997	4.871	4.364
933	3.941	3.904	4.812	4.298
934	4.243	4.204	5.017	4.545
935	3.859	3.835	4.721	4.224
936	3.98	3.952	4.75	4.303
937	4.127	4.074	4.869	4.416
938	4.096	4.057	4.84	4.388
939	4.067	4.031	4.882	4.395
940	3.934	3.882	4.767	4.261
941	3.928	3.884	4.784	4.277
942	3.907	3.871	4.709	4.226
943	3.917	3.886	4.709	4.221
944	3.883	3.837	4.675	4.176
945	3.955	3.916	4.721	4.25
946	3.881	3.851	4.728	4.219
947	4.004	3.961	4.814	4.312
948	3.854	3.814	4.722	4.191
949	3.801	3.758	4.664	4.132
950	3.972	3.921	4.796	4.273
951	4.085	4.038	4.852	4.364
952	4.076	4.024	4.826	4.338
953	3.962	3.915	4.77	4.273
954	3.958	3.917	4.72	4.243
955	3.842	3.792	4.71	4.182
956	3.889	3.832	4.769	4.232
957	3.757	3.705	4.649	4.101
958	3.911	3.87	4.701	4.21
959	3.762	3.719	4.638	4.102
960	3.815	3.769	4.612	4.111
961	3.779	3.729	4.619	4.098
962	3.951	3.91	4.757	4.261
963	3.837	3.797	4.662	4.156
964	3.92	3.877	4.772	4.252
965	3.945	3.898	4.738	4.249
966	4.009	3.962	4.771	4.297
967	3.864	3.81	4.682	4.169
968	3.764	3.712	4.59	4.073
969	3.865	3.815	4.691	4.198
970	3.782	3.754	4.737	4.187
971	3.961	3.903	4.806	4.287
972	3.797	3.755	4.738	4.181
973	3.875	3.825	4.835	4.265
974	4.064	4.018	4.911	4.4
975	4.012	3.962	4.817	4.316
976	3.831	3.789	4.681	4.178
977	3.645	3.597	4.554	4.004
978	3.743	3.692	4.678	4.113
979	3.694	3.641	4.616	4.055
980	3.599	3.552	4.643	4.029
981	3.528	3.485	4.587	3.982
982	3.659	3.613	4.606	4.049
983	3.766	3.727	4.628	4.108
984	3.676	3.64	4.659	4.092
985	3.959	3.922	4.81	4.309
986	4.127	4.08	4.944	4.448
987	4.046	4.009	4.861	4.37
988	3.936	3.895	4.8	4.285
989	3.858	3.812	4.756	4.216
990	3.938	3.895	4.813	4.277
991	3.918	3.877	4.78	4.273
992	3.979	3.933	4.843	4.324
993	3.862	3.809	4.787	4.23
994	3.925	3.883	4.765	4.259
995	3.944	3.902	4.807	4.287
996	3.866	3.834	4.816	4.256
997	3.783	3.739	4.784	4.197
998	3.837	3.788	4.863	4.253
999	3.848	3.812	4.779	4.227
1000	3.791	3.752	4.781	4.202

## Sheet: 359
frame#	Prot_CA	Prot_Backbone	Prot_Sidechain	Prot_All_Heavy	Lig_wrt_Protein	Lig_wrt_Ligand
0	0	0	0	0	0	0
1	1.16	1.156	1.722	1.356	2.454	0.073
2	1.347	1.344	1.921	1.539	2.241	0.069
3	1.54	1.527	2.25	1.809	2.36	0.082
4	1.485	1.478	2.178	1.745	2.38	0.068
5	1.722	1.706	2.385	1.951	2.782	0.066
6	1.566	1.559	2.32	1.861	3.494	0.059
7	1.528	1.525	2.214	1.797	2.576	0.062
8	1.629	1.613	2.315	1.881	2.438	0.056
9	1.521	1.496	2.196	1.748	2.146	0.072
10	1.86	1.828	2.609	2.129	2.698	0.077
11	1.831	1.796	2.58	2.122	2.738	0.088
12	1.839	1.799	2.611	2.134	2.444	0.073
13	1.87	1.832	2.619	2.146	1.656	0.059
14	1.842	1.811	2.607	2.148	2.719	0.062
15	2.087	2.055	2.788	2.338	2.82	0.078
16	1.917	1.901	2.481	2.108	2.303	0.082
17	2.177	2.144	2.672	2.324	2.647	0.062
18	2.175	2.137	2.852	2.41	2.822	0.067
19	1.831	1.809	2.461	2.046	2.093	0.075
20	1.873	1.853	2.518	2.077	2.895	0.075
21	2.19	2.178	2.815	2.393	2.318	0.077
22	1.688	1.66	2.534	2.024	2.139	0.063
23	1.707	1.686	2.577	2.052	2.506	0.079
24	2.229	2.21	2.929	2.481	2.678	0.076
25	1.925	1.911	2.712	2.221	2.579	0.081
26	1.853	1.837	2.787	2.228	2.455	0.06
27	1.814	1.796	2.718	2.165	2.014	0.059
28	1.899	1.88	2.762	2.224	2.563	0.08
29	1.862	1.84	2.658	2.164	2.272	0.077
30	1.756	1.727	2.598	2.084	2.334	0.056
31	1.927	1.898	2.662	2.198	2.383	0.052
32	2.032	2.027	2.608	2.222	2.217	0.062
33	2.01	1.99	2.679	2.248	2.53	0.058
34	1.817	1.803	2.584	2.127	2.51	0.063
35	1.74	1.72	2.652	2.119	2.721	0.08
36	1.959	1.937	2.813	2.307	2.44	0.066
37	2.076	2.057	2.776	2.347	2.314	0.087
38	2.087	2.055	2.828	2.357	3.501	0.064
39	2.096	2.07	2.858	2.384	3.324	0.064
40	1.927	1.904	2.733	2.237	2.968	0.057
41	1.727	1.694	2.609	2.065	2.906	0.076
42	1.744	1.713	2.665	2.104	2.269	0.07
43	1.754	1.736	2.766	2.19	2.388	0.06
44	1.81	1.786	2.682	2.14	2.796	0.061
45	1.956	1.925	2.784	2.265	2.507	0.063
46	1.901	1.877	2.703	2.189	2.235	0.056
47	1.82	1.792	2.622	2.115	2.484	0.073
48	1.884	1.861	2.626	2.155	2.629	0.068
49	1.912	1.882	2.704	2.204	2.659	0.078
50	1.83	1.817	2.624	2.114	2.762	0.07
51	2.165	2.16	2.837	2.411	2.88	0.07
52	1.741	1.729	2.59	2.061	2.727	0.062
53	1.985	1.962	2.77	2.268	2.204	0.07
54	1.977	1.972	2.617	2.173	2.306	0.076
55	1.85	1.847	2.684	2.171	2.303	0.083
56	1.837	1.828	2.725	2.183	2.753	0.069
57	2.049	2.046	2.766	2.315	2.813	0.082
58	1.986	1.983	2.733	2.245	2.175	0.082
59	1.924	1.923	2.75	2.239	2.346	0.065
60	1.833	1.826	2.794	2.219	2.591	0.067
61	2.048	2.04	2.821	2.348	2.115	0.063
62	1.888	1.885	2.759	2.233	2.297	0.066
63	1.895	1.882	2.738	2.223	2.566	0.061
64	1.993	1.977	2.883	2.342	2.768	0.068
65	1.825	1.804	2.734	2.189	2.734	0.049
66	2.1	2.063	2.875	2.368	2.728	0.099
67	2.063	2.039	2.806	2.336	2.665	0.084
68	2.013	1.997	2.844	2.333	2.617	0.078
69	2.064	2.041	2.992	2.44	2.596	0.08
70	2.03	2.011	2.889	2.373	2.27	0.074
71	2.104	2.083	3.054	2.497	2.407	0.067
72	2.24	2.219	3.156	2.614	2.296	0.061
73	2.073	2.062	3.006	2.456	2.583	0.087
74	2.171	2.151	3.051	2.519	2.454	0.066
75	1.995	1.967	3.011	2.417	2.42	0.072
76	1.912	1.881	2.953	2.35	2.527	0.084
77	2.114	2.09	3.091	2.515	2.27	0.064
78	2.028	2.013	2.821	2.322	2.746	0.063
79	1.999	1.985	2.838	2.324	3.496	0.055
80	1.867	1.85	2.788	2.248	2.138	0.077
81	1.98	1.971	2.898	2.353	1.857	0.082
82	1.792	1.785	2.757	2.19	1.858	0.076
83	1.849	1.843	2.755	2.22	2.346	0.078
84	1.995	1.974	2.901	2.367	1.8	0.052
85	1.893	1.882	2.735	2.224	2.575	0.074
86	1.96	1.946	2.791	2.293	1.906	0.071
87	1.988	1.988	2.743	2.289	2.527	0.085
88	2.044	2.022	2.772	2.313	1.586	0.084
89	2.066	2.059	2.785	2.349	1.703	0.067
90	2.065	2.047	2.821	2.359	2.878	0.07
91	2.076	2.052	2.882	2.392	2.246	0.078
92	2.19	2.158	2.864	2.427	1.671	0.055
93	2.227	2.203	2.941	2.489	2.273	0.055
94	2.105	2.09	2.863	2.388	1.667	0.073
95	2.184	2.167	2.899	2.438	1.961	0.056
96	2.002	1.994	2.682	2.251	2.124	0.073
97	2.026	2.013	2.726	2.274	2.704	0.074
98	2.045	2.02	2.735	2.276	1.99	0.069
99	2.323	2.31	2.944	2.503	2.299	0.057
100	2.208	2.194	2.919	2.466	2.259	0.068
101	2.136	2.129	2.841	2.374	1.891	0.071
102	2.05	2.011	2.862	2.334	1.835	0.101
103	1.97	1.943	2.84	2.292	2.501	0.075
104	2.234	2.216	2.999	2.509	2.487	0.072
105	1.998	1.963	2.726	2.252	2.214	0.063
106	1.964	1.935	2.787	2.268	2.464	0.067
107	2.084	2.059	2.849	2.345	2.627	0.056
108	2.031	2.014	2.787	2.294	2.837	0.081
109	2.192	2.177	2.91	2.436	2.102	0.071
110	1.946	1.926	2.744	2.249	4.045	0.055
111	2.064	2.036	2.858	2.343	3.667	0.07
112	1.993	1.975	2.777	2.271	2.745	0.055
113	1.99	1.969	2.781	2.284	3.082	0.085
114	2.074	2.053	2.811	2.344	2.546	0.057
115	2.034	2.007	2.807	2.322	2.817	0.078
116	1.95	1.929	2.804	2.261	2.654	0.051
117	1.887	1.868	2.753	2.225	1.72	0.065
118	1.956	1.935	2.733	2.241	1.768	0.059
119	1.895	1.88	2.739	2.225	1.753	0.039
120	2.013	1.989	2.739	2.267	2.074	0.071
121	2.039	2.012	2.841	2.344	2.373	0.066
122	1.821	1.795	2.7	2.179	2.057	0.077
123	2.003	1.985	2.764	2.291	2.456	0.06
124	2.036	2.02	2.739	2.301	2.78	0.071
125	1.988	1.984	2.855	2.351	2.438	0.061
126	1.966	1.948	2.767	2.273	2.936	0.05
127	2.045	2.023	2.889	2.378	1.529	0.067
128	2.053	2.023	2.854	2.362	3.341	0.068
129	2.007	1.974	2.824	2.323	1.917	0.067
130	1.948	1.923	2.759	2.256	2.237	0.101
131	2.086	2.058	2.846	2.37	2.52	0.068
132	2.158	2.137	2.859	2.412	3.471	0.055
133	2.142	2.126	2.924	2.438	3.849	0.073
134	1.907	1.895	2.675	2.198	2.307	0.088
135	2.032	2.013	2.807	2.308	2.51	0.043
136	2.114	2.082	2.844	2.374	2.73	0.077
137	2.041	2.017	2.82	2.324	2.709	0.055
138	2.025	1.996	2.791	2.295	3.299	0.067
139	1.882	1.868	2.739	2.202	2.912	0.065
140	2.145	2.126	2.872	2.39	2.364	0.078
141	1.923	1.896	2.827	2.268	3.547	0.075
142	2.074	2.059	2.815	2.335	2.605	0.084
143	1.939	1.915	2.722	2.219	2.673	0.105
144	1.966	1.946	2.763	2.249	2.345	0.067
145	1.9	1.879	2.774	2.235	1.9	0.076
146	1.964	1.943	2.785	2.254	1.882	0.076
147	1.964	1.948	2.757	2.248	2.649	0.069
148	1.971	1.949	2.719	2.229	2.451	0.081
149	2.08	2.052	2.819	2.325	2.249	0.055
150	2.024	1.986	2.867	2.319	2.277	0.096
151	1.966	1.944	2.904	2.345	4.075	0.068
152	1.911	1.892	2.827	2.26	2.765	0.075
153	2.212	2.206	2.985	2.494	2.246	0.076
154	2.074	2.047	2.854	2.358	2.649	0.09
155	2.211	2.202	2.968	2.478	3.567	0.07
156	2.271	2.258	3.015	2.534	3.071	0.107
157	2.294	2.279	3.08	2.565	3.416	0.067
158	2.303	2.299	3.085	2.584	2.789	0.089
159	2.299	2.288	3.021	2.552	2.1	0.084
160	2.494	2.491	3.195	2.729	3.176	0.064
161	2.406	2.388	3.143	2.653	2.71	0.055
162	2.584	2.577	3.276	2.815	3.685	0.078
163	2.701	2.697	3.382	2.929	3.232	0.072
164	2.713	2.703	3.402	2.945	2.712	0.062
165	2.436	2.43	3.246	2.721	3.168	0.05
166	2.453	2.453	3.179	2.714	2.555	0.079
167	2.553	2.539	3.212	2.765	3.044	0.062
168	2.303	2.302	3.039	2.557	2.873	0.058
169	2.683	2.67	3.386	2.915	2.73	0.07
170	2.614	2.607	3.288	2.839	2.928	0.045
171	2.745	2.742	3.384	2.945	3.433	0.044
172	2.662	2.662	3.304	2.866	2.701	0.078
173	2.776	2.779	3.373	2.951	2.642	0.067
174	2.673	2.666	3.299	2.865	3.457	0.065
175	2.728	2.721	3.344	2.906	2.859	0.062
176	2.818	2.806	3.492	3.024	3.007	0.056
177	2.661	2.65	3.359	2.877	2.978	0.072
178	2.561	2.555	3.225	2.766	2.508	0.098
179	2.599	2.593	3.276	2.814	2.934	0.078
180	2.493	2.493	3.214	2.722	2.334	0.09
181	2.788	2.785	3.52	3.041	3.059	0.058
182	2.861	2.861	3.512	3.07	2.272	0.076
183	2.623	2.624	3.281	2.829	1.947	0.082
184	2.763	2.764	3.418	2.97	1.952	0.077
185	2.584	2.587	3.277	2.796	1.487	0.072
186	2.725	2.719	3.34	2.9	2.744	0.077
187	2.674	2.667	3.319	2.861	1.78	0.058
188	2.722	2.712	3.405	2.933	2.119	0.078
189	2.83	2.827	3.479	3.035	2.516	0.071
190	2.672	2.669	3.377	2.906	2.575	0.053
191	2.864	2.864	3.475	3.029	2.524	0.058
192	2.959	2.961	3.565	3.145	3.207	0.075
193	2.709	2.703	3.367	2.92	3.004	0.089
194	2.728	2.727	3.388	2.943	3.248	0.069
195	2.753	2.757	3.365	2.944	3.12	0.081
196	2.562	2.559	3.291	2.807	3.048	0.062
197	2.776	2.766	3.419	2.962	3.328	0.058
198	2.871	2.856	3.544	3.087	3.227	0.075
199	2.915	2.916	3.546	3.116	3.156	0.07
200	2.777	2.77	3.446	2.991	2.496	0.082
201	2.784	2.788	3.416	2.981	2.725	0.068
202	2.66	2.664	3.33	2.881	3.316	0.059
203	2.995	2.994	3.578	3.168	3.233	0.097
204	2.931	2.928	3.538	3.111	2.424	0.094
205	2.667	2.663	3.378	2.898	2.552	0.062
206	2.641	2.626	3.289	2.833	3.102	0.073
207	2.685	2.68	3.333	2.895	2.905	0.082
208	2.692	2.684	3.295	2.869	2.87	0.084
209	2.834	2.817	3.462	3.017	2.651	0.091
210	2.689	2.678	3.271	2.846	2.972	0.062
211	2.616	2.604	3.288	2.815	2.807	0.053
212	2.713	2.709	3.33	2.886	2.37	0.076
213	2.699	2.686	3.371	2.898	2.846	0.048
214	2.824	2.822	3.469	3.028	3.307	0.069
215	2.813	2.801	3.421	2.982	2.935	0.056
216	2.699	2.691	3.321	2.877	3.339	0.069
217	2.655	2.648	3.369	2.895	3.155	0.065
218	2.526	2.515	3.233	2.749	2.819	0.093
219	2.695	2.696	3.345	2.897	2.666	0.059
220	2.709	2.692	3.401	2.928	3.059	0.074
221	2.708	2.692	3.391	2.932	2.603	0.069
222	2.514	2.503	3.195	2.738	2.849	0.072
223	2.454	2.458	3.149	2.682	2.146	0.06
224	2.557	2.544	3.18	2.744	2.395	0.068
225	2.723	2.711	3.283	2.881	3.05	0.067
226	2.884	2.877	3.487	3.071	3.215	0.073
227	2.702	2.702	3.366	2.92	2.858	0.065
228	2.713	2.707	3.291	2.878	4.053	0.072
229	2.619	2.605	3.266	2.814	6.049	0.066
230	2.777	2.765	3.419	2.974	5.109	0.087
231	2.769	2.738	3.389	2.932	5.24	0.072
232	2.744	2.714	3.345	2.89	6.45	0.071
233	2.552	2.541	3.2	2.737	5.75	0.065
234	2.458	2.443	3.141	2.656	6.057	0.066
235	2.765	2.751	3.31	2.903	6.471	0.062
236	2.83	2.83	3.388	2.98	7.198	0.067
237	2.955	2.95	3.549	3.126	5.517	0.078
238	2.901	2.885	3.53	3.089	5.905	0.056
239	3.137	3.119	3.743	3.305	6.021	0.076
240	2.795	2.778	3.437	2.98	5.351	0.06
241	3.249	3.232	3.783	3.379	5.336	0.065
242	3.006	2.98	3.533	3.126	5.317	0.06
243	2.907	2.879	3.53	3.07	4.925	0.073
244	2.921	2.889	3.489	3.056	5.513	0.06
245	2.983	2.95	3.534	3.104	7.305	0.065
246	3.063	3.037	3.587	3.178	6.949	0.073
247	2.924	2.912	3.444	3.035	6.365	0.054
248	3.064	3.05	3.558	3.165	7.22	0.06
249	2.931	2.918	3.441	3.047	5.266	0.06
250	2.892	2.885	3.424	3.015	5.368	0.096
251	2.849	2.836	3.426	2.997	6.057	0.09
252	2.924	2.916	3.497	3.069	4.887	0.095
253	2.92	2.899	3.537	3.082	5.397	0.068
254	3.05	3.036	3.642	3.206	5.106	0.088
255	2.957	2.938	3.527	3.103	5.464	0.07
256	2.809	2.795	3.425	2.986	5.392	0.075
257	2.983	2.964	3.571	3.136	5.46	0.069
258	2.977	2.949	3.55	3.126	4.258	0.067
259	2.954	2.94	3.522	3.108	5.049	0.06
260	2.804	2.8	3.372	2.967	5.723	0.083
261	2.88	2.876	3.439	3.038	5.402	0.067
262	2.984	2.97	3.564	3.127	4.895	0.058
263	3.059	3.031	3.65	3.197	4.836	0.073
264	3.24	3.215	3.77	3.35	4.34	0.076
265	2.992	2.969	3.515	3.103	4.655	0.069
266	3.131	3.108	3.644	3.24	5.357	0.058
267	2.942	2.92	3.467	3.061	5.375	0.049
268	3.03	3.019	3.514	3.136	6.035	0.064
269	2.95	2.935	3.491	3.077	5.481	0.068
270	2.927	2.915	3.448	3.047	5.683	0.062
271	3.042	3.033	3.586	3.177	6.166	0.094
272	2.966	2.959	3.508	3.108	6.576	0.074
273	2.797	2.786	3.448	2.99	5.991	0.053
274	2.779	2.776	3.459	2.997	6.288	0.076
275	2.701	2.695	3.333	2.885	7.148	0.066
276	2.91	2.898	3.517	3.083	7.102	0.068
277	2.797	2.778	3.403	2.96	7.135	0.06
278	2.947	2.932	3.495	3.077	7.337	0.062
279	2.915	2.9	3.517	3.092	7.474	0.061
280	2.916	2.905	3.463	3.07	7.001	0.059
281	3.222	3.201	3.698	3.323	6.819	0.082
282	3.18	3.171	3.708	3.322	6.198	0.07
283	2.953	2.928	3.49	3.082	4.788	0.055
284	3.097	3.071	3.562	3.183	3.9	0.069
285	2.98	2.959	3.459	3.08	4.247	0.081
286	2.947	2.932	3.423	3.044	4.536	0.066
287	2.964	2.947	3.452	3.074	4.368	0.085
288	2.862	2.858	3.379	2.993	4.142	0.078
289	3.047	3.043	3.411	3.1	4.278	0.063
290	3.245	3.23	3.665	3.33	4.17	0.056
291	3.31	3.292	3.755	3.389	4.657	0.055
292	3.123	3.102	3.558	3.206	5.153	0.072
293	3.057	3.054	3.542	3.162	5.623	0.078
294	3.124	3.109	3.535	3.185	4.926	0.067
295	3.119	3.101	3.557	3.197	5.258	0.074
296	2.99	2.986	3.454	3.088	4.527	0.049
297	3.113	3.093	3.582	3.21	4.217	0.068
298	3.062	3.045	3.571	3.184	4.023	0.052
299	3.119	3.109	3.639	3.246	4.194	0.061
300	3.07	3.049	3.598	3.198	3.65	0.081
301	2.996	2.988	3.563	3.155	3.967	0.066
302	3.076	3.064	3.561	3.187	3.909	0.091
303	3.19	3.179	3.699	3.323	4.218	0.059
304	3.059	3.05	3.563	3.184	3.882	0.073
305	3.221	3.199	3.677	3.318	3.689	0.062
306	3.078	3.064	3.566	3.19	3.704	0.063
307	2.947	2.937	3.486	3.101	4.015	0.077
308	2.962	2.947	3.48	3.108	4.209	0.064
309	3.074	3.057	3.588	3.211	4.769	0.078
310	3.279	3.246	3.765	3.402	5.553	0.074
311	3.449	3.422	3.933	3.572	6.177	0.056
312	3.42	3.389	3.883	3.53	6.509	0.078
313	3.399	3.362	3.866	3.5	6.281	0.076
314	3.359	3.333	3.779	3.445	6.571	0.062
315	3.286	3.265	3.766	3.391	4.38	0.091
316	3.336	3.314	3.832	3.459	4.563	0.068
317	2.954	2.956	3.525	3.149	4.496	0.059
318	2.961	2.947	3.5	3.136	4.326	0.066
319	3.093	3.079	3.728	3.305	4.25	0.064
320	2.908	2.9	3.526	3.113	4.211	0.073
321	2.894	2.892	3.504	3.094	5.109	0.061
322	3.095	3.084	3.631	3.261	5.588	0.1
323	3.021	3.02	3.614	3.211	5.329	0.052
324	2.851	2.844	3.558	3.117	7.694	0.111
325	2.825	2.816	3.507	3.071	7.003	0.078
326	3.033	3.029	3.588	3.216	6.347	0.067
327	3.049	3.041	3.621	3.237	7.046	0.065
328	3.113	3.102	3.733	3.322	4.81	0.072
329	2.948	2.948	3.603	3.167	7.553	0.058
330	2.86	2.86	3.471	3.062	7.14	0.093
331	2.764	2.761	3.465	3.018	7.924	0.09
332	3.016	3.014	3.571	3.192	10.503	0.065
333	2.995	2.984	3.593	3.188	11.195	0.065
334	3.008	2.991	3.621	3.194	8.075	0.08
335	3.032	3.001	3.603	3.194	9.572	0.076
336	3.033	3.006	3.708	3.244	8.063	0.094
337	3.189	3.156	3.73	3.338	13.536	0.068
338	3.667	3.636	4.097	3.742	13.236	0.077
339	3.828	3.801	4.119	3.839	15.572	0.059
340	3.785	3.751	4.228	3.875	15.88	0.052
341	4.065	4.039	4.406	4.097	16.271	0.05
342	4.118	4.091	4.426	4.14	16.741	0.083
343	4.064	4.034	4.406	4.102	16.033	0.059
344	4.036	3.995	4.42	4.085	16.869	0.065
345	4.173	4.15	4.47	4.183	16.579	0.056
346	4.066	4.049	4.389	4.097	16.759	0.076
347	4.219	4.186	4.477	4.215	15.88	0.053
348	4.112	4.073	4.438	4.136	15.811	0.071
349	4.186	4.143	4.569	4.241	17.117	0.069
350	4.005	3.96	4.468	4.104	14.324	0.067
351	4.11	4.066	4.536	4.18	11.576	0.077
352	4.012	3.963	4.445	4.083	13.874	0.048
353	4.271	4.22	4.727	4.355	20.423	0.071
354	4.114	4.063	4.537	4.179	21.665	0.054
355	3.886	3.848	4.315	3.96	23.45	0.073
356	4.071	4.035	4.496	4.152	22.962	0.072
357	3.755	3.73	4.186	3.837	58.335	0.077
358	3.883	3.844	4.364	3.998	28.656	0.048
359	3.832	3.805	4.286	3.93	55.089	0.078
360	4.138	4.091	4.503	4.186	47.11	0.087
361	4.108	4.081	4.481	4.167	51.7	0.076
362	4.063	4.022	4.402	4.092	71.774	0.08
363	4.046	4.022	4.307	4.044	67.845	0.076
364	3.968	3.935	4.235	3.964	71.12	0.079
365	3.964	3.942	4.209	3.959	65.765	0.067
366	4.157	4.126	4.42	4.15	31.699	0.068
367	3.995	3.958	4.361	4.035	52.103	0.066
368	3.945	3.926	4.258	3.978	44.358	0.074
369	4.117	4.094	4.423	4.148	43.696	0.105
370	3.815	3.79	4.147	3.847	44.808	0.088
371	3.71	3.688	4.072	3.78	60.221	0.065
372	3.932	3.904	4.191	3.935	54.302	0.055
373	3.664	3.65	3.967	3.699	20.117	0.062
374	3.753	3.742	4.084	3.804	57.873	0.072
375	3.723	3.706	4.141	3.817	51.526	0.057
376	3.779	3.748	4.179	3.86	56.294	0.067
377	3.865	3.839	4.236	3.93	57.944	0.067
378	3.699	3.679	4.096	3.781	54.558	0.07
379	3.597	3.569	4.015	3.693	45.735	0.078
380	3.641	3.61	4.006	3.707	42.312	0.076
381	3.795	3.763	4.201	3.883	42.36	0.077
382	3.733	3.696	4.144	3.814	37.921	0.078
383	3.747	3.723	4.16	3.837	39.161	0.066
384	4.004	3.983	4.282	4.039	48.909	0.087
385	3.902	3.871	4.286	3.992	52.967	0.082
386	3.914	3.886	4.239	3.965	49.403	0.057
387	3.872	3.844	4.239	3.939	58.776	0.078
388	3.78	3.761	4.074	3.828	47.882	0.068
389	3.977	3.955	4.317	4.047	48.758	0.073
390	3.914	3.882	4.32	4.001	53.057	0.068
391	3.63	3.608	3.98	3.702	52.538	0.07
392	3.936	3.918	4.182	3.949	55.036	0.077
393	3.836	3.808	4.191	3.892	45.234	0.058
394	4.033	4.007	4.397	4.098	40.424	0.076
395	3.83	3.81	4.197	3.896	40.283	0.076
396	3.854	3.825	4.22	3.921	45.167	0.051
397	3.819	3.787	4.191	3.884	43.096	0.047
398	3.682	3.668	4.033	3.744	41.882	0.063
399	3.756	3.732	4.099	3.814	38.097	0.075
400	3.62	3.6	3.97	3.677	37.245	0.061
401	3.638	3.609	4.067	3.719	36.011	0.077
402	3.898	3.855	4.275	3.955	36.599	0.051
403	3.855	3.822	4.284	3.942	36.383	0.066
404	3.736	3.699	4.194	3.84	37.303	0.07
405	3.753	3.714	4.261	3.879	38.388	0.077
406	3.756	3.721	4.174	3.827	37.072	0.096
407	3.595	3.565	3.997	3.663	36.945	0.086
408	3.95	3.925	4.326	4.018	35.772	0.086
409	3.769	3.74	4.188	3.851	32.753	0.081
410	3.912	3.888	4.268	3.972	33.42	0.057
411	3.836	3.798	4.234	3.91	37.362	0.087
412	3.793	3.769	4.171	3.87	37.247	0.077
413	3.743	3.732	4.075	3.797	37.359	0.078
414	3.838	3.821	4.093	3.845	36.534	0.078
415	3.856	3.834	4.116	3.859	37.603	0.057
416	3.756	3.732	4.036	3.775	36.34	0.069
417	3.743	3.72	3.994	3.745	34.827	0.065
418	3.837	3.798	4.154	3.865	36.72	0.065
419	3.961	3.942	4.257	4.001	36.655	0.065
420	3.921	3.902	4.258	3.982	36.806	0.08
421	3.974	3.961	4.266	4.019	37.43	0.076
422	3.998	3.965	4.311	4.032	37.377	0.069
423	4.093	4.054	4.517	4.189	37.16	0.073
424	4.046	4.005	4.494	4.133	36.311	0.062
425	4.006	3.963	4.404	4.08	36.138	0.109
426	3.991	3.964	4.351	4.051	36.662	0.084
427	3.903	3.871	4.251	3.946	32.807	0.064
428	3.865	3.842	4.224	3.929	36.295	0.07
429	3.818	3.797	4.148	3.863	36.256	0.07
430	3.699	3.686	4.072	3.765	35.619	0.061
431	3.762	3.749	4.043	3.785	36.971	0.056
432	3.905	3.876	4.186	3.923	37.113	0.076
433	3.517	3.499	3.835	3.539	37.53	0.058
434	3.837	3.813	4.118	3.848	36.782	0.082
435	3.851	3.837	4.179	3.898	37.125	0.064
436	3.717	3.704	4.093	3.797	37.925	0.061
437	3.485	3.472	3.94	3.601	39.511	0.072
438	3.921	3.905	4.363	4.017	38.035	0.073
439	4.028	4.008	4.416	4.088	37.704	0.075
440	3.858	3.825	4.272	3.928	38.588	0.058
441	3.768	3.729	4.157	3.825	25.887	0.087
442	3.909	3.863	4.332	3.973	26.138	0.06
443	4.002	3.957	4.399	4.063	37.357	0.052
444	4.194	4.152	4.55	4.235	38.444	0.074
445	3.979	3.943	4.304	4.001	25.97	0.074
446	3.979	3.938	4.361	4.028	28.062	0.066
447	3.726	3.687	4.101	3.769	37.68	0.071
448	3.81	3.781	4.172	3.858	37.316	0.069
449	3.655	3.617	4.003	3.689	27.238	0.074
450	3.622	3.596	4.02	3.695	36.817	0.086
451	3.754	3.733	4.085	3.793	27.897	0.064
452	3.562	3.544	3.964	3.634	38.278	0.067
453	3.717	3.698	4.105	3.79	27.634	0.058
454	3.478	3.466	3.982	3.613	37.751	0.048
455	3.91	3.893	4.349	4.015	27.538	0.054
456	3.748	3.712	4.311	3.91	28.106	0.07
457	3.511	3.478	4.087	3.673	27.627	0.073
458	3.737	3.713	4.316	3.921	38.545	0.064
459	3.593	3.576	4.205	3.794	38.98	0.06
460	3.538	3.526	4.075	3.685	39.652	0.061
461	3.476	3.451	4.005	3.613	43.317	0.07
462	3.561	3.535	4.104	3.706	42.1	0.06
463	3.406	3.399	3.978	3.584	28.022	0.087
464	3.401	3.389	3.978	3.589	46.669	0.053
465	3.406	3.413	3.95	3.591	42.492	0.076
466	3.207	3.204	3.845	3.443	40.722	0.06
467	3.371	3.359	4.01	3.589	40.304	0.069
468	3.412	3.408	4.036	3.63	42.33	0.07
469	3.353	3.352	3.913	3.534	42.266	0.075
470	3.457	3.456	4.008	3.633	40.094	0.065
471	3.243	3.24	3.833	3.437	43.919	0.064
472	3.298	3.28	3.879	3.465	43.41	0.062
473	3.475	3.467	3.967	3.594	47.035	0.056
474	3.32	3.309	3.836	3.448	45.409	0.079
475	3.03	3.018	3.684	3.237	44.426	0.074
476	3.048	3.037	3.676	3.241	44.07	0.09
477	3.156	3.128	3.799	3.367	44.52	0.082
478	3.354	3.331	3.992	3.567	45.013	0.071
479	3.456	3.424	4.007	3.612	45.797	0.068
480	3.716	3.676	4.259	3.867	42.45	0.082
481	3.567	3.533	4.102	3.706	45.192	0.093
482	3.997	3.962	4.512	4.13	48.728	0.063
483	3.764	3.726	4.362	3.945	45.035	0.062
484	4.01	3.978	4.555	4.169	45.858	0.088
485	3.778	3.74	4.326	3.939	45.238	0.09
486	3.729	3.689	4.304	3.889	46.065	0.076
487	3.516	3.486	4.075	3.665	44.06	0.056
488	3.778	3.736	4.354	3.938	45.571	0.078
489	3.661	3.625	4.197	3.803	43.29	0.076
490	3.837	3.806	4.292	3.933	42.066	0.081
491	3.828	3.794	4.287	3.926	41.262	0.083
492	3.832	3.788	4.307	3.931	39.707	0.083
493	3.667	3.64	4.058	3.728	41.647	0.075
494	3.947	3.918	4.383	4.034	42.019	0.07
495	3.957	3.924	4.414	4.068	44.409	0.069
496	3.978	3.931	4.332	4.024	41.869	0.077
497	3.836	3.793	4.247	3.905	42.604	0.104
498	3.971	3.923	4.388	4.044	42.551	0.058
499	4.182	4.147	4.611	4.265	38.247	0.067
500	4.185	4.143	4.637	4.275	36.671	0.068
501	4.072	4.035	4.527	4.165	39.09	0.06
502	4.183	4.133	4.643	4.28	40.954	0.05
503	3.963	3.92	4.467	4.071	40.08	0.064
504	4.023	3.989	4.485	4.127	39.586	0.083
505	3.916	3.891	4.389	4.026	38.922	0.076
506	4.083	4.056	4.55	4.195	39.308	0.067
507	3.678	3.638	4.175	3.8	38.297	0.092
508	3.879	3.841	4.302	3.953	38.494	0.082
509	3.907	3.874	4.35	4.001	38.202	0.07
510	3.895	3.857	4.284	3.945	40.142	0.081
511	3.905	3.87	4.364	3.994	41.294	0.058
512	3.853	3.835	4.301	3.951	39.397	0.065
513	3.849	3.814	4.399	3.995	39.035	0.073
514	3.891	3.864	4.277	3.949	39.248	0.076
515	4.028	3.983	4.472	4.119	37.75	0.07
516	3.95	3.917	4.329	4.012	38.583	0.08
517	3.832	3.796	4.302	3.946	37.63	0.053
518	4.032	3.987	4.425	4.094	38.658	0.078
519	4.048	4.013	4.52	4.157	38.42	0.047
520	4.156	4.12	4.662	4.279	38.134	0.07
521	4.216	4.174	4.73	4.332	37.691	0.069
522	4.017	3.973	4.43	4.087	37.189	0.071
523	3.94	3.897	4.419	4.04	37.513	0.065
524	4.037	3.993	4.511	4.144	37.904	0.058
525	4.059	4.009	4.509	4.14	38.005	0.071
526	3.872	3.829	4.305	3.956	37.778	0.059
527	3.965	3.92	4.422	4.053	38.85	0.054
528	3.887	3.842	4.389	4.001	38.008	0.06
529	3.885	3.844	4.377	3.996	37.612	0.084
530	3.683	3.647	4.171	3.799	34.772	0.055
531	3.941	3.908	4.367	4.028	34.362	0.065
532	3.979	3.947	4.402	4.065	34.024	0.074
533	4.027	4.005	4.421	4.1	38.426	0.058
534	3.879	3.845	4.347	3.988	33.115	0.051
535	3.748	3.717	4.234	3.849	24.359	0.073
536	4	3.959	4.443	4.087	23.128	0.064
537	3.893	3.865	4.365	4.003	27.407	0.054
538	3.897	3.867	4.379	4.006	21.97	0.061
539	3.981	3.956	4.42	4.065	20.797	0.067
540	3.805	3.783	4.3	3.931	21.52	0.08
541	3.932	3.904	4.407	4.047	21.419	0.064
542	4.017	3.971	4.465	4.111	21.97	0.083
543	3.976	3.937	4.42	4.069	19.728	0.072
544	4.02	3.992	4.405	4.096	21.489	0.06
545	3.733	3.706	4.214	3.863	22.138	0.062
546	4.032	3.995	4.431	4.103	20.944	0.07
547	3.694	3.654	4.145	3.795	21.144	0.071
548	3.651	3.619	4.101	3.757	21.791	0.062
549	3.633	3.6	4.088	3.741	26.324	0.071
550	3.854	3.832	4.296	3.962	24.104	0.071
551	3.772	3.748	4.174	3.855	22.426	0.068
552	3.878	3.851	4.272	3.954	23.646	0.056
553	3.838	3.824	4.249	3.928	25.104	0.067
554	3.735	3.705	4.127	3.807	26.75	0.059
555	3.876	3.852	4.314	3.978	24.257	0.081
556	3.601	3.578	4.1	3.735	24.648	0.049
557	4.048	4.013	4.505	4.154	24.87	0.07
558	4.03	3.999	4.456	4.128	24.311	0.063
559	4.068	4.035	4.454	4.135	24.162	0.069
560	3.961	3.952	4.375	4.059	23.748	0.058
561	3.927	3.897	4.341	4.013	22.483	0.085
562	3.875	3.84	4.317	3.962	23.832	0.064
563	3.773	3.744	4.259	3.905	23.588	0.067
564	3.789	3.758	4.258	3.879	22.505	0.051
565	3.721	3.697	4.227	3.847	25.123	0.079
566	3.788	3.763	4.292	3.919	24.874	0.053
567	3.811	3.785	4.327	3.954	23.746	0.084
568	3.769	3.745	4.268	3.895	25.261	0.054
569	3.73	3.706	4.211	3.865	23.316	0.089
570	3.664	3.642	4.166	3.81	24.846	0.05
571	3.798	3.777	4.289	3.948	24.101	0.052
572	3.646	3.628	4.167	3.81	26.313	0.06
573	3.691	3.671	4.248	3.863	28.088	0.072
574	3.769	3.75	4.284	3.938	29.303	0.065
575	3.655	3.633	4.218	3.848	33.078	0.068
576	3.571	3.543	4.197	3.783	41.334	0.075
577	3.435	3.415	4.042	3.64	35.698	0.091
578	3.431	3.413	3.96	3.592	44.484	0.073
579	3.869	3.843	4.374	4.032	41.782	0.058
580	3.633	3.612	4.126	3.773	36.97	0.076
581	3.638	3.61	4.152	3.789	38.784	0.045
582	3.651	3.629	4.136	3.772	35.225	0.079
583	3.715	3.691	4.23	3.847	32.153	0.068
584	3.677	3.649	4.138	3.781	35.598	0.078
585	3.577	3.534	4.066	3.693	42.4	0.063
586	3.502	3.477	3.991	3.635	39.019	0.057
587	3.732	3.707	4.211	3.858	40.314	0.08
588	3.358	3.336	3.935	3.538	37.722	0.062
589	3.764	3.742	4.296	3.915	34.731	0.074
590	3.62	3.586	4.099	3.72	31.419	0.083
591	3.431	3.41	3.945	3.549	42.613	0.069
592	3.422	3.404	3.934	3.558	81.262	0.077
593	3.361	3.357	3.888	3.503	80.604	0.068
594	3.473	3.45	4.018	3.62	40.923	0.074
595	3.367	3.348	3.954	3.539	33.165	0.062
596	3.51	3.488	4.004	3.633	42.3	0.071
597	3.392	3.364	3.882	3.507	53.306	0.058
598	3.457	3.431	3.922	3.562	48.103	0.068
599	3.469	3.44	3.945	3.585	48.419	0.086
600	3.464	3.429	3.952	3.565	40.354	0.07
601	3.393	3.372	3.907	3.512	35.323	0.076
602	3.376	3.353	3.842	3.47	33.172	0.08
603	3.299	3.294	3.787	3.414	35.588	0.054
604	3.161	3.142	3.685	3.295	38.312	0.074
605	3.443	3.422	3.977	3.57	33.044	0.068
606	3.56	3.542	3.992	3.652	37.282	0.077
607	3.438	3.416	3.9	3.518	37.913	0.07
608	3.301	3.274	3.81	3.413	41.322	0.061
609	3.532	3.514	3.963	3.61	50.3	0.088
610	3.436	3.404	3.953	3.561	52.234	0.067
611	3.471	3.453	3.95	3.57	46.807	0.091
612	3.624	3.607	4.117	3.751	47.552	0.08
613	3.331	3.298	3.826	3.438	49.395	0.057
614	3.537	3.508	4.012	3.655	48.043	0.074
615	3.375	3.342	3.857	3.484	50.109	0.086
616	3.563	3.532	3.992	3.646	57.013	0.084
617	3.439	3.401	3.973	3.58	36.52	0.086
618	3.54	3.517	3.984	3.642	32.318	0.056
619	3.469	3.429	3.987	3.601	31.558	0.079
620	3.545	3.509	4.118	3.715	58.105	0.069
621	3.32	3.29	3.931	3.509	55.899	0.078
622	3.622	3.583	4.185	3.797	56.373	0.059
623	3.4	3.374	3.978	3.576	57.386	0.081
624	3.42	3.388	3.999	3.598	48.909	0.061
625	3.418	3.375	3.935	3.562	41.036	0.066
626	3.532	3.491	4.078	3.691	38.991	0.069
627	3.429	3.394	3.962	3.579	34.801	0.048
628	3.342	3.301	3.979	3.543	40.946	0.071
629	3.366	3.328	3.945	3.532	45.894	0.067
630	3.639	3.608	4.187	3.802	44.268	0.057
631	3.452	3.415	3.966	3.578	43.95	0.067
632	3.282	3.247	3.883	3.468	49.957	0.069
633	3.583	3.55	4.091	3.722	83.378	0.058
634	3.607	3.578	4.103	3.727	83.646	0.071
635	3.464	3.441	4.041	3.639	75.134	0.076
636	3.425	3.384	4.043	3.605	81.394	0.078
637	3.364	3.337	3.927	3.522	39.413	0.063
638	3.621	3.591	4.129	3.748	42.669	0.086
639	3.844	3.816	4.283	3.937	42.741	0.06
640	3.723	3.684	4.213	3.831	41.182	0.073
641	3.784	3.733	4.266	3.887	41.308	0.077
642	3.657	3.618	4.176	3.783	40.973	0.058
643	3.751	3.726	4.211	3.845	42.177	0.076
644	3.879	3.846	4.343	3.984	38.926	0.063
645	3.732	3.716	4.243	3.872	78.512	0.087
646	3.749	3.723	4.234	3.855	69.136	0.062
647	3.459	3.432	3.953	3.573	63.045	0.065
648	3.572	3.555	4.015	3.658	57.353	0.057
649	3.819	3.807	4.196	3.887	52.749	0.062
650	3.954	3.937	4.374	4.038	51.942	0.074
651	3.576	3.547	4.078	3.685	61.63	0.083
652	3.667	3.654	4.15	3.788	80.069	0.056
653	3.886	3.86	4.368	3.984	58.632	0.089
654	3.63	3.607	4.124	3.74	58.316	0.07
655	3.892	3.875	4.321	3.977	56.34	0.083
656	3.873	3.854	4.318	3.954	80.665	0.07
657	4.052	4.022	4.381	4.071	57.444	0.063
658	3.828	3.811	4.313	3.942	76.533	0.086
659	3.642	3.615	4.133	3.754	72.365	0.057
660	3.812	3.791	4.262	3.897	67.25	0.056
661	3.897	3.878	4.34	4.009	66.271	0.071
662	3.684	3.661	4.257	3.845	53.528	0.09
663	3.702	3.686	4.209	3.82	58.935	0.062
664	3.726	3.701	4.26	3.858	79.713	0.09
665	3.713	3.685	4.289	3.873	74.004	0.066
666	3.679	3.657	4.217	3.824	67.94	0.069
667	3.882	3.853	4.358	3.99	69.558	0.083
668	3.656	3.631	4.1	3.753	71.355	0.061
669	3.662	3.641	4.157	3.787	66.966	0.057
670	3.714	3.696	4.136	3.809	75.341	0.071
671	3.576	3.555	4.154	3.736	50.403	0.078
672	3.727	3.707	4.231	3.863	52.113	0.058
673	3.547	3.522	4.18	3.74	50.086	0.069
674	3.782	3.761	4.273	3.915	52.513	0.08
675	3.807	3.788	4.258	3.912	58.439	0.089
676	3.756	3.727	4.216	3.857	62.816	0.089
677	3.784	3.762	4.227	3.878	70.417	0.064
678	3.944	3.93	4.398	4.058	72.538	0.098
679	3.728	3.712	4.211	3.854	70.89	0.077
680	3.628	3.609	4.137	3.768	80.433	0.073
681	3.668	3.643	4.175	3.799	68.906	0.048
682	3.491	3.476	4.057	3.649	60.833	0.068
683	3.664	3.637	4.19	3.815	56.733	0.053
684	3.674	3.654	4.139	3.801	55.512	0.048
685	3.686	3.664	4.199	3.831	51.172	0.063
686	3.749	3.733	4.214	3.866	51.074	0.091
687	3.696	3.675	4.189	3.827	55.593	0.075
688	3.686	3.662	4.24	3.862	51.453	0.076
689	3.427	3.407	4.047	3.627	49.464	0.074
690	3.679	3.668	4.247	3.85	44.894	0.077
691	3.561	3.543	4.113	3.727	54.294	0.083
692	3.702	3.681	4.222	3.844	52.55	0.064
693	3.555	3.537	4.114	3.722	61.746	0.079
694	3.55	3.514	4.152	3.714	62.598	0.058
695	3.887	3.862	4.371	4.004	61.449	0.077
696	3.756	3.733	4.313	3.921	62.353	0.075
697	3.758	3.727	4.249	3.882	67.753	0.078
698	3.561	3.529	4.094	3.713	62.483	0.058
699	3.629	3.596	4.232	3.806	64.403	0.079
700	3.645	3.615	4.178	3.792	63.034	0.068
701	3.831	3.814	4.367	3.989	57.596	0.04
702	3.67	3.65	4.237	3.845	58.674	0.076
703	3.928	3.9	4.45	4.078	50.578	0.064
704	3.922	3.903	4.328	4.008	51.058	0.06
705	3.983	3.953	4.472	4.099	55.582	0.065
706	4.178	4.147	4.592	4.247	60.506	0.058
707	4.328	4.295	4.718	4.39	51.858	0.056
708	4.121	4.089	4.506	4.18	53.605	0.096
709	4.16	4.126	4.584	4.232	50.485	0.072
710	4.047	4.01	4.463	4.118	52.469	0.079
711	4.152	4.125	4.542	4.214	51.419	0.065
712	4.15	4.115	4.557	4.224	54.708	0.098
713	4.186	4.158	4.561	4.251	53.518	0.06
714	4.219	4.181	4.65	4.298	56.744	0.064
715	4.139	4.099	4.598	4.233	48.084	0.076
716	3.96	3.922	4.466	4.091	43.354	0.079
717	3.858	3.834	4.387	4.014	40.496	0.078
718	3.805	3.782	4.315	3.949	39.342	0.066
719	3.726	3.699	4.271	3.878	39.881	0.074
720	3.694	3.667	4.165	3.805	41.846	0.078
721	3.97	3.949	4.44	4.089	37.952	0.062
722	3.921	3.899	4.383	4.039	42.74	0.094
723	3.668	3.643	4.23	3.823	39.208	0.071
724	3.856	3.826	4.389	3.989	31.831	0.072
725	3.831	3.802	4.306	3.944	32.045	0.078
726	3.76	3.737	4.226	3.867	34.401	0.061
727	3.868	3.845	4.358	4.007	33.864	0.063
728	3.901	3.865	4.4	4.019	35.29	0.076
729	3.614	3.58	4.119	3.727	34.339	0.067
730	3.993	3.946	4.446	4.079	31.481	0.08
731	3.739	3.707	4.208	3.835	35.712	0.081
732	3.783	3.76	4.24	3.873	34.26	0.061
733	3.779	3.757	4.294	3.911	35.375	0.087
734	3.686	3.671	4.157	3.806	36.378	0.063
735	3.82	3.796	4.273	3.915	39.466	0.058
736	3.679	3.658	4.163	3.79	38.972	0.073
737	4.015	3.991	4.448	4.085	39.484	0.062
738	4.076	4.065	4.407	4.118	40.288	0.064
739	4.029	4.004	4.436	4.099	44.33	0.081
740	4.197	4.168	4.562	4.252	44.306	0.077
741	4.205	4.178	4.602	4.275	45.665	0.062
742	4.067	4.052	4.493	4.152	43.268	0.057
743	4.083	4.064	4.523	4.169	42.05	0.057
744	3.92	3.915	4.329	3.999	42.992	0.048
745	3.912	3.9	4.263	3.953	43.348	0.075
746	4.046	4.025	4.436	4.104	42.552	0.061
747	4.201	4.178	4.537	4.226	45.199	0.071
748	4.003	3.981	4.429	4.082	46.395	0.093
749	3.952	3.934	4.367	4.022	45.987	0.069
750	4.305	4.293	4.666	4.353	48.345	0.063
751	4.222	4.197	4.578	4.251	49.143	0.07
752	4.339	4.303	4.713	4.372	50.382	0.06
753	4.187	4.167	4.617	4.257	48.897	0.065
754	3.945	3.935	4.385	4.037	48.008	0.08
755	4.042	4.021	4.483	4.124	46.677	0.07
756	3.887	3.878	4.313	3.972	45.005	0.075
757	3.903	3.889	4.351	3.993	43.422	0.057
758	4.274	4.243	4.704	4.338	42.892	0.065
759	4.393	4.363	4.766	4.427	43.115	0.06
760	4.445	4.421	4.855	4.5	45.481	0.074
761	4.126	4.102	4.568	4.192	44.161	0.068
762	4.226	4.206	4.682	4.308	45.316	0.067
763	4.323	4.293	4.789	4.409	43.088	0.079
764	4.356	4.327	4.714	4.392	42.179	0.058
765	4.13	4.096	4.56	4.203	41.117	0.084
766	4.166	4.136	4.611	4.247	40.173	0.07
767	4.223	4.181	4.711	4.331	39.952	0.069
768	4.271	4.227	4.655	4.31	41.4	0.072
769	4.337	4.289	4.749	4.384	43.202	0.053
770	4.256	4.208	4.659	4.298	42.29	0.098
771	4.306	4.267	4.695	4.333	43.048	0.069
772	4.154	4.123	4.538	4.194	41.563	0.063
773	4.137	4.096	4.551	4.192	42.657	0.068
774	4.207	4.155	4.631	4.256	44.108	0.072
775	4.323	4.274	4.692	4.345	44.755	0.075
776	4.176	4.133	4.588	4.233	45.238	0.086
777	4.125	4.082	4.616	4.23	45.911	0.085
778	4.182	4.147	4.664	4.273	46.155	0.077
779	4.279	4.235	4.677	4.327	45.74	0.063
780	4.327	4.29	4.759	4.394	47.194	0.054
781	4.157	4.121	4.576	4.227	47.123	0.049
782	4.165	4.134	4.574	4.221	49.054	0.046
783	4.267	4.238	4.717	4.342	50.017	0.079
784	4.201	4.149	4.656	4.27	51.105	0.066
785	4.242	4.201	4.692	4.306	50.388	0.072
786	4.246	4.2	4.698	4.315	52.082	0.065
787	4.273	4.236	4.734	4.352	49.898	0.071
788	4.163	4.131	4.614	4.248	34.934	0.053
789	4.19	4.154	4.675	4.287	48.089	0.086
790	4.35	4.306	4.832	4.446	48.434	0.083
791	4.236	4.195	4.641	4.287	48.073	0.072
792	4.427	4.383	4.858	4.501	50.248	0.063
793	4.253	4.207	4.673	4.318	48.612	0.07
794	4.48	4.439	4.898	4.554	48.709	0.054
795	4.418	4.377	4.851	4.502	35.638	0.069
796	4.219	4.169	4.681	4.302	47.726	0.066
797	4.342	4.293	4.759	4.41	46.967	0.085
798	4.331	4.293	4.716	4.378	46.669	0.083
799	4.212	4.18	4.581	4.251	47.321	0.069
800	4.322	4.285	4.72	4.384	48.482	0.074
801	4.151	4.111	4.546	4.202	47.913	0.074
802	4.29	4.256	4.668	4.339	49.781	0.078
803	4.213	4.178	4.583	4.254	50.757	0.053
804	4.172	4.159	4.594	4.249	49.393	0.068
805	4.243	4.215	4.706	4.343	51.123	0.072
806	4.179	4.151	4.56	4.237	51.573	0.092
807	4.156	4.117	4.583	4.214	49.699	0.068
808	4.218	4.201	4.567	4.251	35.207	0.075
809	4.086	4.07	4.486	4.151	35.45	0.07
810	4.079	4.052	4.484	4.138	35.118	0.071
811	4.114	4.091	4.517	4.177	35.044	0.077
812	4.24	4.215	4.629	4.296	35.24	0.073
813	4.267	4.24	4.717	4.353	34.743	0.062
814	4.159	4.132	4.577	4.233	35.352	0.062
815	4.16	4.137	4.635	4.258	35.324	0.075
816	4.216	4.187	4.642	4.281	35.035	0.064
817	4.054	4.024	4.492	4.135	35.602	0.07
818	4.166	4.138	4.647	4.26	35.046	0.042
819	4.194	4.165	4.656	4.277	35.758	0.05
820	4.103	4.086	4.531	4.183	34.94	0.086
821	4.239	4.208	4.687	4.319	35.232	0.068
822	4.126	4.102	4.581	4.21	35.073	0.082
823	4.013	3.991	4.467	4.103	36.286	0.07
824	4.206	4.18	4.639	4.289	34.937	0.067
825	4.111	4.088	4.525	4.185	35.499	0.065
826	4.258	4.235	4.681	4.33	35.323	0.059
827	4.186	4.155	4.667	4.271	35.139	0.065
828	4.247	4.229	4.668	4.315	34.918	0.062
829	4.328	4.31	4.725	4.386	35.207	0.061
830	4.364	4.347	4.692	4.392	35.181	0.058
831	4.314	4.291	4.727	4.387	36.106	0.056
832	4.17	4.154	4.647	4.276	34.891	0.063
833	4.221	4.201	4.593	4.276	35.453	0.097
834	4.179	4.152	4.542	4.226	35.129	0.059
835	4.27	4.241	4.603	4.304	36.289	0.042
836	4.233	4.211	4.62	4.297	36.47	0.053
837	4.266	4.243	4.581	4.297	37.943	0.064
838	4.282	4.257	4.585	4.3	35.329	0.067
839	4.294	4.268	4.641	4.337	35.77	0.082
840	4.234	4.2	4.553	4.254	35.184	0.072
841	4.444	4.412	4.706	4.437	35.401	0.049
842	4.411	4.376	4.72	4.425	35.026	0.077
843	4.27	4.232	4.633	4.304	34.964	0.075
844	4.251	4.217	4.6	4.279	35.371	0.067
845	4.438	4.4	4.757	4.458	35.011	0.063
846	4.367	4.328	4.701	4.393	35.143	0.062
847	4.508	4.475	4.817	4.523	35.114	0.063
848	4.377	4.341	4.708	4.4	35.47	0.07
849	4.409	4.373	4.712	4.415	35.692	0.079
850	4.426	4.39	4.743	4.445	35.253	0.066
851	4.356	4.325	4.729	4.398	48.717	0.061
852	4.135	4.106	4.499	4.183	49.134	0.044
853	4.333	4.311	4.69	4.382	35.138	0.077
854	4.117	4.087	4.464	4.154	35.112	0.048
855	4.125	4.1	4.602	4.215	47.211	0.066
856	4.183	4.155	4.561	4.223	34.854	0.067
857	4.264	4.232	4.599	4.279	35.484	0.087
858	4.234	4.198	4.59	4.262	34.944	0.083
859	4.119	4.084	4.547	4.187	35.311	0.067
860	4.193	4.17	4.617	4.264	35.37	0.065
861	4.02	3.992	4.436	4.09	34.902	0.071
862	4.191	4.175	4.596	4.271	35.419	0.07
863	4.103	4.074	4.533	4.171	35.949	0.071
864	4.227	4.194	4.603	4.272	36.357	0.076
865	4.286	4.26	4.671	4.356	46.109	0.085
866	4.223	4.19	4.653	4.295	43.591	0.059
867	3.978	3.944	4.436	4.069	43.507	0.065
868	3.954	3.929	4.394	4.042	44.107	0.066
869	4.086	4.059	4.502	4.164	35.07	0.075
870	4.227	4.196	4.575	4.268	43.044	0.078
871	4.169	4.144	4.553	4.23	34.98	0.055
872	4.174	4.153	4.497	4.209	35.09	0.091
873	4.337	4.316	4.685	4.384	35.555	0.059
874	4.184	4.162	4.561	4.235	34.776	0.055
875	4.283	4.264	4.703	4.357	34.482	0.072
876	4.131	4.104	4.605	4.241	35.321	0.068
877	4.319	4.295	4.716	4.398	34.993	0.087
878	4.117	4.102	4.539	4.198	45.197	0.074
879	4.19	4.161	4.658	4.29	34.677	0.07
880	4.085	4.06	4.612	4.222	34.801	0.087
881	3.766	3.751	4.327	3.933	45.709	0.069
882	3.903	3.884	4.364	4.011	44.794	0.081
883	3.787	3.763	4.302	3.927	45.101	0.062
884	3.903	3.893	4.455	4.059	34.962	0.058
885	3.912	3.901	4.398	4.032	46.196	0.064
886	4.032	4.021	4.53	4.165	34.664	0.059
887	3.949	3.925	4.472	4.082	34.853	0.075
888	3.938	3.9	4.493	4.089	39.812	0.099
889	3.849	3.835	4.38	3.995	34.41	0.066
890	3.991	3.962	4.551	4.149	35.324	0.065
891	3.931	3.898	4.46	4.069	35.393	0.067
892	3.843	3.817	4.328	3.963	35.165	0.061
893	3.88	3.862	4.398	4.016	35.41	0.062
894	3.98	3.956	4.56	4.141	35.289	0.051
895	3.84	3.82	4.394	3.992	35.023	0.062
896	3.764	3.743	4.346	3.925	34.773	0.072
897	3.841	3.828	4.38	3.982	35.107	0.068
898	3.928	3.901	4.45	4.069	35.027	0.063
899	3.796	3.78	4.292	3.923	34.37	0.05
900	3.802	3.788	4.286	3.923	35.128	0.071
901	3.881	3.855	4.366	3.996	35.01	0.058
902	4.071	4.043	4.514	4.164	34.964	0.078
903	3.788	3.769	4.3	3.921	35.264	0.063
904	3.733	3.708	4.27	3.881	35.331	0.061
905	3.789	3.781	4.253	3.907	35.018	0.057
906	3.725	3.718	4.191	3.847	39.945	0.077
907	3.716	3.703	4.179	3.836	39.725	0.07
908	3.977	3.951	4.45	4.083	35.908	0.075
909	3.727	3.712	4.23	3.86	35.926	0.078
910	3.865	3.851	4.349	3.981	38.274	0.068
911	3.952	3.929	4.452	4.081	37.107	0.078
912	4.147	4.122	4.591	4.252	34.803	0.074
913	3.886	3.857	4.369	4.003	34.954	0.058
914	4.044	4.012	4.491	4.139	34.947	0.061
915	3.962	3.945	4.361	4.044	35.158	0.088
916	3.919	3.908	4.379	4.045	34.09	0.082
917	3.712	3.698	4.232	3.864	34.82	0.062
918	3.757	3.741	4.289	3.91	34.018	0.059
919	3.77	3.754	4.289	3.927	33.516	0.082
920	3.896	3.888	4.398	4.044	34.412	0.071
921	4.026	4.014	4.539	4.18	34.71	0.064
922	3.648	3.636	4.176	3.806	33.871	0.061
923	3.772	3.765	4.268	3.912	33.952	0.07
924	3.75	3.737	4.289	3.92	34.776	0.068
925	3.65	3.627	4.192	3.811	35.455	0.055
926	3.767	3.74	4.265	3.912	34.672	0.067
927	3.841	3.817	4.345	4.002	34.107	0.078
928	3.706	3.679	4.2	3.848	36.127	0.067
929	3.663	3.649	4.177	3.83	34.521	0.067
930	3.715	3.697	4.216	3.866	35.597	0.066
931	3.736	3.719	4.267	3.903	38.308	0.064
932	3.875	3.853	4.339	3.997	38.734	0.062
933	3.88	3.85	4.379	4.025	39.979	0.068
934	3.829	3.815	4.353	4.002	45.634	0.081
935	3.552	3.541	4.141	3.757	40.881	0.057
936	3.746	3.719	4.279	3.901	42.882	0.067
937	3.511	3.493	4.09	3.7	45.492	0.066
938	3.302	3.29	3.961	3.537	46.91	0.053
939	3.386	3.367	4.073	3.641	47.408	0.071
940	3.596	3.588	4.198	3.828	40.122	0.059
941	3.548	3.532	4.189	3.785	45.728	0.088
942	3.573	3.55	4.156	3.772	44.525	0.07
943	3.329	3.304	4.018	3.577	47.151	0.084
944	3.677	3.652	4.339	3.922	47.238	0.066
945	3.364	3.338	4.136	3.668	50.535	0.058
946	3.423	3.401	4.148	3.701	53.951	0.083
947	3.396	3.366	4.126	3.671	54.438	0.059
948	3.409	3.389	4.123	3.683	55.419	0.075
949	3.196	3.167	3.938	3.482	55.736	0.101
950	3.511	3.482	4.209	3.773	49.54	0.07
951	3.389	3.366	4.042	3.622	48.526	0.086
952	3.462	3.435	4.149	3.71	45.124	0.08
953	3.382	3.356	4.044	3.626	40.347	0.071
954	3.612	3.596	4.219	3.832	51.502	0.074
955	3.548	3.536	4.181	3.787	39.155	0.053
956	3.504	3.489	4.126	3.741	37.652	0.076
957	3.577	3.567	4.204	3.825	41.418	0.082
958	3.555	3.541	4.122	3.757	32.459	0.07
959	3.418	3.384	4.067	3.662	30.919	0.074
960	3.488	3.458	4.152	3.745	30.94	0.086
961	3.417	3.391	4.128	3.707	28.467	0.09
962	3.483	3.457	4.184	3.765	28.529	0.104
963	3.64	3.602	4.235	3.849	30.251	0.083
964	3.388	3.364	4.083	3.653	32.696	0.062
965	3.491	3.475	4.129	3.738	33.252	0.073
966	3.539	3.52	4.19	3.792	39.872	0.074
967	3.485	3.461	4.222	3.785	32.895	0.064
968	3.391	3.358	4.094	3.661	31.311	0.084
969	3.233	3.211	3.938	3.53	27.921	0.07
970	3.464	3.443	4.075	3.706	31.65	0.053
971	3.392	3.38	4.02	3.647	35.958	0.085
972	3.499	3.482	4.158	3.763	37.709	0.057
973	3.537	3.527	4.083	3.741	41.635	0.082
974	3.588	3.572	4.192	3.818	31.575	0.074
975	3.524	3.506	4.128	3.759	30.953	0.08
976	3.478	3.457	4.154	3.748	31.659	0.076
977	3.37	3.355	4.045	3.645	34.133	0.067
978	3.461	3.46	4.096	3.715	32.063	0.07
979	3.465	3.457	4.125	3.739	33.239	0.057
980	3.488	3.47	4.135	3.739	33.687	0.075
981	3.292	3.284	3.964	3.56	30.424	0.074
982	3.468	3.462	4.125	3.719	32.773	0.062
983	3.287	3.272	3.984	3.56	32.509	0.076
984	3.502	3.495	4.198	3.781	31.531	0.078
985	3.434	3.425	4.149	3.737	31.979	0.074
986	3.375	3.364	4.063	3.648	32.012	0.08
987	3.272	3.258	4.029	3.587	34.121	0.064
988	3.084	3.075	3.784	3.365	31.777	0.06
989	3.321	3.304	4.024	3.598	37.611	0.082
990	3.197	3.18	3.956	3.486	40.415	0.096
991	3.22	3.212	3.953	3.512	32.919	0.065
992	3.357	3.34	4.037	3.621	33.254	0.081
993	3.443	3.429	4.103	3.699	32.862	0.08
994	3.311	3.291	3.931	3.539	33.884	0.071
995	3.433	3.415	4.126	3.706	32.98	0.059
996	3.527	3.511	4.211	3.789	31.048	0.064
997	3.508	3.487	4.179	3.767	31.062	0.065
998	3.173	3.171	3.911	3.477	32.75	0.066
999	3.282	3.278	3.995	3.567	33.692	0.086
1000	3.314	3.296	3.999	3.571	31.555	0.073

## Sheet: 11640528
frame#	Prot_CA	Prot_Backbone	Prot_Sidechain	Prot_All_Heavy	Lig_wrt_Protein	Lig_wrt_Ligand
0	0	0	0	0	0	0
1	1.068	1.074	1.604	1.252	1.108	0.833
2	1.185	1.189	1.868	1.454	1.089	0.718
3	0.955	0.971	1.725	1.28	1.146	0.906
4	1.418	1.407	2.162	1.713	1.244	0.952
5	1.452	1.449	2.287	1.795	1.214	0.881
6	1.452	1.465	2.301	1.813	1.314	0.973
7	1.584	1.564	2.45	1.932	1.219	0.997
8	1.736	1.731	2.483	2.027	1.724	1.165
9	1.76	1.746	2.564	2.095	2.206	1.274
10	1.683	1.653	2.566	2.045	2.313	1.771
11	1.799	1.781	2.718	2.197	1.918	1.541
12	1.833	1.812	2.789	2.249	2.179	1.662
13	1.84	1.824	2.764	2.241	2.066	1.485
14	1.693	1.664	2.621	2.103	2.28	1.253
15	1.932	1.904	2.786	2.279	2.503	1.801
16	1.766	1.73	2.778	2.183	2.226	1.63
17	1.695	1.676	2.644	2.095	1.809	1.404
18	1.817	1.797	2.73	2.209	2.151	1.421
19	1.917	1.895	2.853	2.306	1.247	0.823
20	1.908	1.883	2.769	2.264	1.327	1.038
21	1.885	1.859	2.776	2.24	1.33	0.611
22	2.08	2.032	3.06	2.463	1.039	0.866
23	1.886	1.855	2.877	2.299	1.137	0.683
24	1.901	1.875	2.913	2.317	1.17	0.993
25	1.92	1.885	2.978	2.375	0.63	0.401
26	1.946	1.908	2.902	2.336	0.633	0.417
27	1.715	1.691	2.805	2.2	0.702	0.499
28	1.658	1.635	2.716	2.133	0.943	0.745
29	2.075	2.055	2.898	2.396	1.3	0.926
30	1.684	1.678	2.686	2.133	1.11	0.867
31	1.629	1.626	2.659	2.105	1.081	0.885
32	1.784	1.767	2.83	2.252	1.192	0.907
33	1.674	1.667	2.701	2.147	1.091	0.794
34	1.525	1.512	2.702	2.079	1.468	1.078
35	1.691	1.677	2.809	2.209	1.128	1.012
36	1.862	1.833	2.957	2.346	1.252	0.925
37	1.877	1.869	2.858	2.325	1.274	0.982
38	1.882	1.883	2.777	2.275	0.666	0.385
39	2.382	2.364	3.032	2.637	1.207	0.883
40	2.485	2.462	3.197	2.755	1.51	0.951
41	2.091	2.074	2.902	2.419	2.118	1.307
42	2.427	2.404	3.197	2.723	1.515	1.14
43	2.406	2.39	3.178	2.703	1.673	0.941
44	2.642	2.617	3.311	2.883	1.696	1.026
45	2.216	2.201	3.18	2.624	0.931	0.418
46	2.104	2.106	3.027	2.514	1.255	0.982
47	2.063	2.064	3.065	2.517	1.952	1.19
48	2.254	2.251	3.045	2.576	1.292	0.824
49	2.209	2.214	2.985	2.533	1.746	1.073
50	2.033	2.033	2.959	2.446	1.816	1.122
51	1.969	1.973	2.867	2.358	1.808	1.307
52	1.945	1.956	2.971	2.429	2.183	1.598
53	1.976	1.986	2.925	2.407	2.234	1.623
54	1.962	1.954	2.94	2.393	2.137	1.612
55	2.272	2.278	3.106	2.637	1.889	1.386
56	2.282	2.28	3.125	2.656	1.998	1.748
57	2.025	2.027	3.11	2.531	2.46	1.795
58	2.166	2.158	3.174	2.621	1.867	1.603
59	2.39	2.384	3.25	2.754	1.871	1.508
60	2.371	2.365	3.212	2.73	2.423	1.792
61	2.168	2.158	3.119	2.58	2.2	1.713
62	1.949	1.952	3.03	2.438	2.019	1.732
63	2.034	2.025	3.142	2.513	2.046	1.767
64	2.128	2.108	3.156	2.564	2.054	1.721
65	1.963	1.963	3.057	2.47	2.002	1.622
66	1.998	2.002	3.088	2.492	1.699	1.577
67	1.812	1.822	2.873	2.289	1.947	1.629
68	2.043	2.022	3.02	2.47	1.794	1.531
69	1.903	1.897	2.992	2.399	1.842	1.664
70	1.916	1.904	2.967	2.396	2.134	1.696
71	2.124	2.113	3.154	2.573	1.881	1.597
72	2.4	2.377	3.371	2.814	2.12	1.691
73	2.197	2.177	3.194	2.645	1.876	1.5
74	2.133	2.117	3.06	2.525	1.852	1.605
75	1.892	1.894	2.945	2.378	1.893	1.619
76	1.946	1.927	3.018	2.427	1.676	1.479
77	1.978	1.964	3.002	2.423	1.931	1.618
78	2.043	2.033	3	2.455	1.948	1.153
79	1.925	1.914	3.055	2.426	3.423	1.867
80	1.758	1.756	2.877	2.276	2.044	1.378
81	1.713	1.707	2.882	2.252	1.872	1.432
82	1.898	1.904	2.966	2.374	1.613	1.286
83	1.94	1.93	3.057	2.434	2.457	1.692
84	2.009	1.998	3.068	2.475	2.117	1.503
85	2.001	1.992	3.019	2.472	1.868	1.305
86	1.999	1.986	3.07	2.488	1.952	1.427
87	1.989	1.991	3.055	2.482	2.424	1.572
88	1.917	1.911	2.979	2.392	1.902	1.334
89	1.95	1.937	2.976	2.408	1.612	1.184
90	1.997	1.983	2.972	2.435	2.71	1.706
91	1.95	1.936	3.005	2.424	3.086	1.75
92	1.934	1.936	2.97	2.419	3.29	2.028
93	2.09	2.08	3.158	2.563	4.017	2.119
94	2.07	2.05	3.119	2.524	3.945	2.034
95	2.32	2.309	3.303	2.744	3.235	2.083
96	2.291	2.265	3.322	2.745	3.679	1.653
97	2.416	2.392	3.407	2.849	3.865	2.12
98	2.037	2.02	3.117	2.538	2.943	1.825
99	2.004	1.988	3.123	2.519	2.502	1.866
100	1.949	1.936	3.15	2.509	4.322	1.993
101	2.115	2.083	3.18	2.583	4.182	1.955
102	1.982	1.956	3.138	2.516	3.991	1.944
103	1.92	1.908	3.064	2.443	3.743	2.074
104	2.085	2.052	3.212	2.572	3.843	2.004
105	1.9	1.871	3.084	2.429	3.663	2.12
106	1.916	1.893	3.061	2.416	5.017	2.361
107	2.082	2.049	3.193	2.579	3.966	1.995
108	2.11	2.08	3.185	2.574	4.926	2.08
109	1.974	1.93	3.149	2.492	3.905	2.251
110	1.945	1.938	3.185	2.512	4.792	2.068
111	1.915	1.893	3.111	2.446	4.018	2.048
112	1.923	1.907	3.088	2.458	4.326	2.419
113	2.023	1.986	3.09	2.484	4.654	2.065
114	2.06	2.034	3.174	2.562	4.383	2.264
115	2.12	2.102	3.163	2.58	4.165	2.411
116	1.98	1.961	3.031	2.448	4.42	2.543
117	2.06	2.047	3.1	2.517	3.649	2.341
118	2.107	2.102	3.111	2.549	2.895	2.196
119	1.822	1.813	2.994	2.359	3.358	1.964
120	1.803	1.781	2.987	2.336	2.722	1.88
121	1.806	1.792	3.027	2.364	2.506	1.857
122	1.82	1.814	2.979	2.34	2.685	1.779
123	1.814	1.79	3.012	2.353	2.341	1.749
124	1.939	1.925	3.083	2.447	2.562	1.672
125	1.944	1.924	3.088	2.448	2.348	1.766
126	1.947	1.937	3.038	2.431	3.405	2.324
127	2.023	2.014	3.028	2.467	2.457	1.979
128	2.059	2.035	3.098	2.521	2.808	2.155
129	2.093	2.097	3.146	2.572	3.621	2.306
130	2.052	2.047	3.147	2.554	3.564	2.612
131	2.09	2.081	3.21	2.59	3.018	2.266
132	2.018	2.009	3.254	2.586	3.152	2.199
133	1.999	1.982	3.149	2.522	3.63	1.915
134	2.14	2.124	3.27	2.642	3.463	2.002
135	2.012	2.008	3.11	2.505	3.687	2.069
136	2.024	2.007	3.224	2.577	3.75	1.77
137	1.925	1.913	3.088	2.454	3.079	1.988
138	2.097	2.08	3.139	2.549	3.063	2.122
139	2.118	2.123	3.115	2.561	3.28	2.287
140	2.063	2.057	3.13	2.549	2.961	2.183
141	2.192	2.184	3.247	2.679	3.391	2.273
142	2.166	2.155	3.315	2.689	3.187	2.32
143	2.197	2.196	3.253	2.679	2.193	1.748
144	2.046	2.041	3.116	2.532	2.193	1.685
145	2.175	2.165	3.225	2.659	2.498	1.69
146	2.208	2.187	3.238	2.65	2.094	1.704
147	2.145	2.126	3.203	2.623	2.374	1.677
148	2.177	2.159	3.184	2.621	2.128	1.587
149	2.117	2.091	3.209	2.608	2.218	1.566
150	1.912	1.905	3.1	2.468	2.033	1.784
151	1.996	1.997	3.177	2.548	2.076	1.581
152	1.961	1.956	3.122	2.503	1.911	1.477
153	2.132	2.133	3.233	2.636	2.189	1.542
154	1.998	2.003	3.117	2.516	1.897	1.489
155	2.14	2.15	3.209	2.63	1.872	1.326
156	1.953	1.943	3.101	2.476	1.543	1.009
157	1.93	1.9	3.104	2.47	1.849	1.285
158	2.105	2.097	3.211	2.624	1.394	1.097
159	2.034	2.046	3.175	2.574	1.734	1.23
160	1.968	1.98	3.13	2.51	1.536	1.151
161	1.954	1.958	3.104	2.489	2.07	1.401
162	2.143	2.132	3.241	2.642	2.056	1.353
163	2.06	2.055	3.232	2.602	2.599	1.792
164	2.145	2.137	3.311	2.684	2.092	1.377
165	2.157	2.163	3.306	2.697	2.309	1.359
166	2.178	2.175	3.274	2.658	2.073	1.121
167	2.114	2.124	3.18	2.606	2.468	1.327
168	2.131	2.132	3.203	2.614	2.156	1.458
169	2.302	2.303	3.305	2.748	2.336	1.191
170	2.457	2.438	3.345	2.825	2.79	1.93
171	2.472	2.454	3.396	2.849	3.615	1.906
172	2.166	2.14	3.165	2.607	2.544	1.981
173	2.329	2.309	3.317	2.762	3.972	1.448
174	2.368	2.351	3.331	2.801	3.703	1.376
175	2.179	2.143	3.233	2.653	3.655	1.292
176	2.111	2.105	3.211	2.618	3.639	1.467
177	2.041	2.021	3.167	2.559	4.827	1.923
178	2.264	2.221	3.326	2.726	4.488	2.307
179	2.42	2.375	3.389	2.824	6.102	2.498
180	2.478	2.438	3.379	2.838	4.804	2.577
181	2.39	2.352	3.355	2.785	4.493	1.49
182	2.305	2.288	3.259	2.718	2.931	1.645
183	2.243	2.22	3.19	2.663	2.87	1.654
184	2.24	2.242	3.177	2.647	2.581	1.59
185	2.019	2.008	3.111	2.52	2.889	1.714
186	2.381	2.378	3.364	2.803	3.217	2.12
187	2.379	2.368	3.351	2.801	2.865	2.105
188	2.681	2.666	3.573	3.049	2.801	1.889
189	2.358	2.348	3.339	2.777	1.799	1.36
190	2.166	2.161	3.224	2.641	1.593	1.216
191	2.307	2.295	3.339	2.764	1.97	1.474
192	2.16	2.139	3.172	2.6	1.831	1.357
193	2.25	2.236	3.252	2.684	2.054	1.526
194	2.158	2.149	3.202	2.612	2.173	1.474
195	2.319	2.299	3.274	2.715	1.939	1.471
196	2.456	2.435	3.368	2.842	2.527	1.701
197	2.328	2.318	3.282	2.742	2.697	1.646
198	2.537	2.522	3.451	2.921	2.847	1.702
199	2.546	2.538	3.4	2.915	2.839	1.798
200	2.493	2.488	3.399	2.89	2.928	1.942
201	2.41	2.386	3.376	2.828	2.766	1.542
202	2.405	2.397	3.302	2.794	2.659	1.983
203	2.323	2.31	3.209	2.705	2.768	1.652
204	2.222	2.212	3.182	2.646	3.198	1.679
205	2.34	2.332	3.314	2.767	2.741	1.778
206	2.263	2.27	3.157	2.647	2.112	1.483
207	2.238	2.225	3.266	2.693	1.924	1.248
208	2.194	2.18	3.258	2.666	1.934	1.442
209	2.009	2.003	3.147	2.527	1.934	1.41
210	2.09	2.071	3.131	2.552	1.921	1.406
211	2.256	2.234	3.226	2.681	2.265	1.299
212	2.188	2.168	3.147	2.602	3.313	1.562
213	2.049	2.044	3.076	2.513	2.615	1.741
214	2.291	2.269	3.194	2.676	3.877	1.798
215	2.371	2.346	3.299	2.765	2.821	1.63
216	2.625	2.593	3.502	2.974	3.547	1.389
217	2.249	2.235	3.208	2.652	3.782	1.434
218	2.26	2.234	3.275	2.702	4.341	2.161
219	2.195	2.176	3.141	2.604	4.149	1.859
220	2.207	2.186	3.15	2.595	4.773	1.738
221	2.328	2.3	3.181	2.68	4.479	2.236
222	2.213	2.185	3.165	2.619	4.797	2.235
223	2.173	2.157	3.141	2.601	5.325	2.193
224	2.217	2.196	3.164	2.63	5.023	2.269
225	2.249	2.235	3.192	2.642	4.711	2.215
226	2.24	2.21	3.154	2.616	5.213	2.383
227	1.983	1.963	2.992	2.413	4.92	2.393
228	2.034	2.011	2.975	2.442	6.074	2.398
229	2.1	2.075	3.089	2.525	5.258	1.642
230	2.208	2.178	3.167	2.623	3.863	1.458
231	2.165	2.138	3.113	2.57	4.756	1.674
232	2.328	2.312	3.256	2.742	4.592	1.765
233	2.126	2.104	3.087	2.552	3.634	1.555
234	2.278	2.265	3.135	2.648	3.672	1.789
235	2.4	2.374	3.291	2.771	3.592	2.004
236	2.286	2.26	3.19	2.67	3.443	1.888
237	2.271	2.251	3.092	2.614	4.068	1.571
238	2.248	2.228	3.102	2.606	4.874	2.049
239	2.061	2.055	3.04	2.496	3.578	1.749
240	2.268	2.247	3.149	2.635	3.391	1.34
241	2.296	2.288	3.095	2.62	3.804	1.821
242	2.271	2.246	3.169	2.635	3.816	1.766
243	2.136	2.117	3.093	2.549	3.314	1.731
244	2.31	2.301	3.172	2.662	3.653	1.527
245	2.223	2.2	3.156	2.617	4.086	1.87
246	2.359	2.336	3.189	2.672	3.769	1.747
247	2.447	2.421	3.263	2.766	3.791	1.657
248	2.517	2.498	3.315	2.825	3.937	1.943
249	2.435	2.413	3.343	2.796	3.742	1.585
250	2.243	2.229	3.167	2.638	4.54	1.754
251	2.344	2.321	3.244	2.714	4.181	1.767
252	2.437	2.429	3.254	2.778	3.975	1.669
253	2.177	2.159	3.098	2.555	3.107	1.57
254	2.326	2.31	3.166	2.673	3.916	1.661
255	2.281	2.256	3.181	2.647	4.512	1.674
256	2.317	2.292	3.175	2.656	3.829	1.73
257	2.388	2.375	3.212	2.718	5.032	2.052
258	2.222	2.212	3.173	2.632	3.873	1.616
259	2.173	2.175	3.118	2.573	3.691	1.941
260	2.27	2.24	3.17	2.624	5.529	2.476
261	2.27	2.244	3.183	2.634	6.232	2.253
262	2.082	2.063	3.105	2.515	5.196	2.126
263	2.105	2.087	3.157	2.541	4.865	2.59
264	2.039	2.023	3.151	2.538	4.725	2.316
265	2.149	2.126	3.155	2.572	5.868	2.444
266	2.232	2.217	3.159	2.623	5.156	2.461
267	2.09	2.075	3.179	2.579	6.378	2.659
268	2.063	2.039	3.166	2.552	5.582	2.264
269	1.895	1.883	3.059	2.415	5.602	1.888
270	2.032	2.024	3.177	2.534	4.282	1.66
271	1.879	1.899	2.999	2.391	4.018	1.949
272	1.869	1.867	3.005	2.393	4.324	2.232
273	1.969	1.96	3.068	2.457	4.834	2.333
274	2.084	2.092	3.136	2.554	6.202	2.351
275	2.007	2.014	3.039	2.469	5.508	1.872
276	1.955	1.956	3.054	2.456	5.89	2.225
277	1.934	1.935	3.01	2.423	6.663	2.925
278	2.098	2.093	3.12	2.543	5.756	2.489
279	2.063	2.058	3.178	2.568	5.832	1.893
280	2.043	2.045	3.157	2.528	6.125	2.395
281	2.162	2.167	3.187	2.611	6.731	2.604
282	1.989	1.969	3.127	2.487	6.149	2.453
283	2.207	2.177	3.204	2.626	7.021	2.358
284	2.138	2.117	3.167	2.564	5.893	2.097
285	2.152	2.135	3.161	2.594	6.708	2.396
286	2.198	2.183	3.184	2.616	6.061	2.448
287	2.281	2.259	3.25	2.689	6.044	2.542
288	2.239	2.218	3.228	2.659	6.218	2.408
289	2.265	2.237	3.269	2.691	6.445	2.419
290	2.187	2.162	3.25	2.656	6.071	2.436
291	2.029	2.008	3.072	2.486	6.394	2.564
292	2.174	2.162	3.192	2.611	6.616	2.586
293	2.449	2.424	3.358	2.826	6.528	2.203
294	2.235	2.206	3.233	2.661	6.539	2.261
295	2.261	2.238	3.229	2.67	7.512	2.405
296	2.353	2.328	3.285	2.753	8.015	2.497
297	2.245	2.224	3.221	2.662	7.799	2.618
298	2.36	2.328	3.244	2.725	8.047	2.476
299	2.412	2.387	3.265	2.765	7.438	2.57
300	2.352	2.337	3.298	2.771	8.425	2.559
301	2.183	2.164	3.171	2.627	8.078	2.606
302	2.179	2.172	3.162	2.624	7.977	2.66
303	2.291	2.268	3.223	2.7	7.947	2.711
304	2.353	2.332	3.285	2.761	7.583	2.721
305	2.496	2.465	3.375	2.87	7.821	2.664
306	2.471	2.447	3.296	2.811	6.827	2.709
307	2.299	2.271	3.259	2.719	6.625	2.759
308	2.401	2.371	3.314	2.784	6.227	2.515
309	2.373	2.346	3.311	2.767	7.697	2.86
310	2.135	2.117	3.127	2.573	7.035	2.354
311	2.099	2.077	3.106	2.536	7.573	2.769
312	2.306	2.284	3.215	2.697	7.42	2.627
313	2.256	2.235	3.174	2.646	7.782	2.619
314	2.071	2.052	3.122	2.556	7.818	2.643
315	2.219	2.202	3.232	2.68	7.856	2.686
316	2.26	2.236	3.237	2.684	7.721	2.706
317	2.214	2.192	3.225	2.653	7.358	2.843
318	2.231	2.209	3.275	2.704	7.809	2.687
319	2.171	2.154	3.199	2.649	7.561	2.788
320	2.098	2.083	3.15	2.573	7.193	2.823
321	2.189	2.174	3.145	2.603	7.729	2.802
322	2.198	2.19	3.227	2.668	7.443	2.523
323	2.121	2.108	3.267	2.66	5.74	2.277
324	2.282	2.251	3.354	2.782	6.205	2.454
325	2.071	2.045	3.217	2.604	5.959	2.243
326	2.226	2.211	3.333	2.75	5.507	1.838
327	2.202	2.187	3.283	2.703	4.94	2.192
328	2.09	2.071	3.201	2.613	6.128	2.262
329	2.291	2.268	3.361	2.785	5.371	1.926
330	2.273	2.258	3.366	2.799	5.256	2.047
331	2.19	2.177	3.335	2.733	5.518	1.945
332	2.198	2.177	3.261	2.687	5.909	2.591
333	2.22	2.202	3.294	2.7	5.835	2.046
334	2.141	2.128	3.236	2.647	5.794	2.001
335	2.217	2.209	3.239	2.671	4.763	2.329
336	2.338	2.319	3.368	2.802	4.902	2.612
337	2.475	2.455	3.486	2.934	4.496	2.501
338	2.386	2.352	3.432	2.849	5.486	1.927
339	2.393	2.365	3.454	2.865	5.721	2.468
340	2.362	2.354	3.386	2.82	6.367	2.216
341	2.421	2.403	3.408	2.853	5.594	1.975
342	2.493	2.467	3.376	2.855	4.929	2.058
343	2.674	2.644	3.536	3.019	4.52	2.102
344	2.568	2.522	3.531	2.96	3.832	2.084
345	2.511	2.488	3.44	2.892	3.523	2.083
346	2.538	2.51	3.493	2.935	4.408	1.963
347	2.631	2.601	3.519	2.995	3.551	1.832
348	2.462	2.43	3.484	2.891	4.413	2.091
349	2.802	2.77	3.725	3.172	3.86	2.19
350	2.632	2.591	3.566	2.997	4.36	2.027
351	2.748	2.709	3.504	3.026	4.992	2.317
352	2.682	2.654	3.466	2.986	4.581	2.206
353	2.79	2.767	3.605	3.119	4.396	2.068
354	2.536	2.512	3.522	2.943	3.862	2.002
355	2.336	2.318	3.295	2.769	4.771	2.058
356	2.11	2.105	3.237	2.645	4.044	1.965
357	2.235	2.23	3.289	2.726	4.183	2.084
358	2.408	2.399	3.384	2.849	4.212	2.293
359	2.367	2.363	3.385	2.841	4.207	2.131
360	2.435	2.422	3.336	2.822	4.099	1.9
361	2.235	2.218	3.208	2.664	3.995	2.066
362	2.423	2.401	3.319	2.796	3.642	2.07
363	2.235	2.22	3.167	2.629	4.297	1.892
364	2.126	2.111	3.093	2.54	4.185	1.658
365	2.157	2.148	3.176	2.623	4.552	1.878
366	2.002	1.995	3.077	2.492	4.338	1.933
367	1.992	1.986	3.069	2.495	4.321	2.105
368	2.336	2.326	3.296	2.786	4.964	2.743
369	2.26	2.239	3.276	2.747	4.14	2.004
370	2.37	2.358	3.357	2.809	3.844	2.084
371	2.446	2.417	3.426	2.865	4.391	2.038
372	2.707	2.687	3.56	3.074	3.548	1.72
373	2.367	2.351	3.359	2.814	4.142	1.852
374	2.337	2.311	3.335	2.767	3.581	2.001
375	2.458	2.438	3.438	2.878	4.233	1.886
376	2.558	2.546	3.477	2.965	4.566	1.75
377	2.631	2.619	3.552	3.04	5.349	2.013
378	2.518	2.483	3.47	2.917	5.117	2.363
379	2.873	2.844	3.766	3.238	5.259	2.844
380	2.93	2.896	3.803	3.285	4.625	2.535
381	2.716	2.7	3.665	3.129	5.028	2.67
382	2.432	2.416	3.488	2.904	4.905	2.608
383	2.542	2.52	3.574	2.989	5.303	2.53
384	2.665	2.641	3.651	3.091	6.363	2.566
385	2.593	2.568	3.633	3.066	5.669	2.261
386	2.489	2.46	3.541	2.953	6.622	2.388
387	2.449	2.43	3.537	2.945	4.242	1.939
388	2.394	2.374	3.392	2.82	3.697	1.958
389	2.28	2.261	3.375	2.775	3.771	1.913
390	2.634	2.614	3.592	3.053	4.47	1.675
391	2.469	2.466	3.465	2.911	4.488	2.013
392	2.531	2.511	3.526	2.948	3.755	2.188
393	2.677	2.657	3.67	3.105	3.929	2.095
394	2.571	2.557	3.521	2.994	4.978	1.918
395	2.595	2.569	3.562	3.012	3.257	2.04
396	2.595	2.569	3.509	2.995	4.474	2.162
397	2.784	2.755	3.678	3.152	4.886	2.19
398	2.886	2.86	3.759	3.231	5.134	2.209
399	2.972	2.947	3.854	3.329	5.778	2.22
400	2.746	2.735	3.694	3.155	5.44	2.366
401	2.871	2.843	3.747	3.234	5.158	1.836
402	2.618	2.582	3.543	3	5.008	1.862
403	2.617	2.586	3.568	3.011	6.274	1.989
404	2.615	2.579	3.599	3.026	4.511	2.361
405	2.737	2.706	3.641	3.116	4.536	2.224
406	2.709	2.678	3.598	3.069	5.126	1.923
407	2.606	2.582	3.566	3.005	3.915	1.556
408	2.618	2.595	3.594	3.033	2.291	1.66
409	2.637	2.61	3.604	3.049	2.762	1.869
410	2.923	2.887	3.802	3.273	2.535	1.707
411	2.738	2.707	3.652	3.112	2.547	1.709
412	2.678	2.656	3.602	3.046	2.913	1.954
413	2.78	2.753	3.671	3.126	2.865	1.97
414	2.777	2.743	3.778	3.187	2.606	1.767
415	2.831	2.805	3.69	3.178	2.899	1.797
416	2.615	2.589	3.595	3.021	2.397	1.649
417	2.617	2.59	3.553	2.994	2.991	2.032
418	2.817	2.786	3.762	3.179	2.654	1.955
419	3.015	2.963	3.9	3.345	2.942	1.871
420	3.087	3.03	3.93	3.381	2.619	1.643
421	2.954	2.908	3.886	3.314	3.186	1.656
422	3.501	3.441	4.256	3.736	2.644	1.623
423	3.261	3.203	4.077	3.544	2.651	1.759
424	3.178	3.121	3.999	3.455	3.414	1.916
425	3.015	2.962	3.894	3.322	3.389	1.918
426	3.108	3.061	3.896	3.363	2.889	1.779
427	3.047	2.995	3.931	3.358	2.967	1.492
428	3.085	3.028	3.957	3.396	2.564	1.813
429	3.644	3.584	4.328	3.843	2.449	1.747
430	3.315	3.261	4.071	3.557	2.579	1.828
431	3.412	3.347	4.197	3.677	3.33	1.983
432	2.946	2.906	3.935	3.342	2.612	1.711
433	3.164	3.104	4.077	3.489	2.895	1.941
434	2.988	2.93	3.967	3.353	2.921	1.643
435	3.02	2.967	3.951	3.359	3.08	1.871
436	3.166	3.11	4.01	3.458	2.788	1.758
437	3.172	3.093	4.034	3.468	3.003	2.036
438	3.145	3.076	4.069	3.478	2.965	2.09
439	3.152	3.097	4.048	3.47	2.767	1.842
440	3.093	3.037	3.98	3.419	2.706	1.776
441	3.012	2.946	3.874	3.327	2.89	1.956
442	3.019	2.963	3.893	3.334	3.067	2.038
443	2.981	2.927	3.866	3.307	2.812	1.912
444	3.279	3.228	3.986	3.517	2.598	1.599
445	3.072	3.017	3.927	3.387	2.803	1.644
446	3.094	3.034	3.977	3.394	2.493	1.684
447	3.369	3.315	4.148	3.621	2.443	1.528
448	3.327	3.28	4.044	3.55	2.674	1.537
449	3.373	3.322	4.156	3.64	2.711	1.605
450	3.276	3.235	4.112	3.582	2.509	1.47
451	3.203	3.156	4.044	3.496	2.436	1.864
452	3.237	3.187	3.955	3.468	2.295	1.6
453	3.351	3.302	4.075	3.588	2.721	1.597
454	3.244	3.193	4.037	3.534	2.113	1.511
455	3.505	3.449	4.172	3.714	2.422	1.288
456	3.348	3.287	4.072	3.599	2.188	1.379
457	3.098	3.038	3.934	3.393	2.133	1.395
458	3.222	3.171	4.035	3.52	2.683	1.696
459	3.281	3.238	4.037	3.559	3.776	1.552
460	3.317	3.264	4.037	3.558	3.122	1.575
461	3.516	3.465	4.206	3.734	2.221	1.502
462	3.651	3.602	4.315	3.87	3.146	2.19
463	3.43	3.384	4.085	3.64	3.148	2.152
464	3.644	3.6	4.337	3.87	3.148	2.124
465	3.633	3.59	4.258	3.821	3.293	1.341
466	3.419	3.362	4.212	3.686	3.923	1.998
467	3.175	3.121	4.003	3.473	3.145	1.575
468	3.184	3.144	4.001	3.491	2.774	1.645
469	2.887	2.849	3.761	3.246	1.993	1.396
470	2.949	2.907	3.812	3.294	2.887	1.79
471	3.055	3.017	3.963	3.415	2.755	1.724
472	3.353	3.296	4.123	3.622	2.713	1.632
473	3.329	3.277	4.118	3.595	2.202	1.512
474	3.551	3.488	4.27	3.779	2.381	1.545
475	3.452	3.382	4.206	3.677	2.199	1.523
476	3.54	3.47	4.198	3.733	2.44	1.615
477	3.452	3.387	4.144	3.667	3.284	2.103
478	3.638	3.58	4.254	3.792	3.135	1.951
479	3.372	3.308	4.165	3.626	3.721	2.267
480	3.414	3.353	4.187	3.661	3.689	2.125
481	3.14	3.08	3.958	3.433	3.358	2.138
482	3.054	2.999	3.848	3.334	3.579	2.056
483	2.808	2.756	3.781	3.203	3.726	2.248
484	2.809	2.768	3.682	3.154	4.556	2.202
485	3.103	3.049	3.952	3.411	4.513	2.579
486	2.691	2.657	3.665	3.088	4.68	2.636
487	2.687	2.658	3.661	3.093	5.109	2.546
488	2.551	2.507	3.525	2.982	4.467	2.716
489	2.764	2.717	3.697	3.161	4.676	2.383
490	2.561	2.518	3.563	2.987	4.444	2.646
491	2.696	2.653	3.644	3.08	4.654	2.273
492	2.67	2.637	3.653	3.101	4.308	2.136
493	2.625	2.594	3.629	3.06	3.495	1.786
494	2.676	2.647	3.713	3.123	4.628	2.37
495	2.985	2.951	3.87	3.35	3.952	1.978
496	2.921	2.887	3.779	3.27	4.823	2.034
497	2.921	2.906	3.81	3.307	4.133	1.761
498	2.792	2.767	3.777	3.224	4.436	1.723
499	2.796	2.767	3.784	3.226	4.342	1.857
500	2.917	2.872	3.875	3.324	4.74	2.02
501	2.72	2.694	3.776	3.172	4.519	1.701
502	2.598	2.579	3.673	3.084	4.698	1.957
503	2.457	2.42	3.552	2.94	4.538	1.838
504	2.576	2.555	3.597	3.021	4.659	1.919
505	2.438	2.413	3.573	2.956	4.413	1.835
506	2.648	2.618	3.681	3.109	4.66	1.76
507	2.716	2.691	3.679	3.133	4.414	2.088
508	2.666	2.627	3.643	3.073	4.501	2.018
509	2.696	2.656	3.699	3.131	3.827	1.937
510	2.804	2.761	3.768	3.195	4.154	2.306
511	2.804	2.768	3.724	3.18	3.906	2.08
512	2.759	2.718	3.713	3.163	3.99	2.321
513	2.868	2.825	3.778	3.249	3.597	2.308
514	2.752	2.706	3.72	3.142	3.323	2.092
515	2.75	2.705	3.768	3.173	3.654	2.085
516	2.415	2.387	3.491	2.905	3.936	2.367
517	2.316	2.292	3.428	2.829	4.214	2.533
518	2.34	2.331	3.406	2.826	2.922	1.91
519	2.243	2.217	3.371	2.756	2.353	1.51
520	2.415	2.382	3.475	2.881	2.647	2.002
521	2.396	2.365	3.44	2.868	4.208	2.328
522	2.459	2.443	3.479	2.902	4.089	2.555
523	2.604	2.577	3.581	3.021	5.05	2.976
524	2.627	2.583	3.698	3.08	4.836	2.819
525	2.468	2.438	3.503	2.912	4.367	2.533
526	2.554	2.524	3.587	2.985	4.152	2.468
527	2.61	2.566	3.677	3.06	4.939	2.549
528	2.623	2.588	3.726	3.103	4.154	2.633
529	2.549	2.507	3.648	3.014	4.381	2.752
530	2.75	2.71	3.737	3.165	4.23	2.526
531	2.586	2.547	3.588	3.019	4.123	2.666
532	2.624	2.582	3.636	3.061	4.382	2.709
533	2.642	2.603	3.735	3.118	4.803	3.259
534	2.891	2.858	3.79	3.272	4.363	2.805
535	2.606	2.575	3.565	3.021	4.594	2.955
536	2.678	2.637	3.602	3.061	4.584	2.844
537	2.806	2.765	3.738	3.203	4.698	2.85
538	2.617	2.599	3.577	3.031	3.907	2.386
539	2.777	2.759	3.686	3.156	3.997	1.776
540	2.758	2.735	3.688	3.154	3.674	1.97
541	2.852	2.812	3.705	3.208	4.374	2.131
542	2.767	2.716	3.658	3.131	3.454	1.818
543	2.766	2.721	3.643	3.143	4.619	1.936
544	2.58	2.553	3.521	3.005	3.992	1.864
545	2.571	2.54	3.522	3.002	3.866	1.725
546	2.493	2.46	3.492	2.942	4.116	1.812
547	2.471	2.428	3.512	2.957	4.346	2.151
548	2.568	2.537	3.511	2.988	3.737	1.824
549	2.522	2.485	3.514	2.944	2.844	1.839
550	2.422	2.383	3.443	2.881	2.871	1.842
551	2.412	2.368	3.445	2.858	2.751	1.719
552	2.597	2.56	3.539	2.997	2.405	1.609
553	2.462	2.434	3.498	2.914	2.55	1.864
554	2.341	2.317	3.43	2.828	3.586	2.248
555	2.369	2.334	3.362	2.797	3.093	1.871
556	2.548	2.528	3.525	2.975	2.711	1.718
557	2.477	2.45	3.485	2.917	2.941	2.008
558	2.438	2.41	3.511	2.905	3.084	1.782
559	2.465	2.423	3.546	2.933	3.086	2.047
560	2.596	2.567	3.659	3.049	3.587	1.885
561	2.712	2.681	3.691	3.134	3.332	1.756
562	2.511	2.472	3.551	2.964	3.154	1.982
563	2.55	2.502	3.618	3.002	2.681	1.688
564	2.602	2.565	3.616	3.043	2.871	1.74
565	2.569	2.545	3.57	3.009	2.967	1.717
566	2.64	2.6	3.526	3.009	3.321	1.943
567	2.584	2.547	3.565	2.995	2.608	1.625
568	2.528	2.501	3.526	2.946	2.843	1.757
569	2.402	2.38	3.463	2.867	2.434	1.716
570	2.625	2.599	3.578	3.041	2.967	1.644
571	2.715	2.686	3.645	3.12	3.673	1.884
572	2.454	2.428	3.528	2.926	2.584	1.653
573	2.672	2.665	3.632	3.091	3.337	1.848
574	2.717	2.695	3.702	3.146	2.722	1.68
575	2.758	2.738	3.67	3.145	2.768	1.716
576	2.564	2.545	3.496	2.954	2.974	1.811
577	2.293	2.271	3.424	2.797	2.333	1.487
578	2.452	2.418	3.492	2.906	2.668	1.509
579	2.445	2.415	3.475	2.898	2.827	1.613
580	2.499	2.471	3.508	2.932	2.555	1.698
581	2.593	2.55	3.48	2.956	2.816	1.73
582	2.498	2.46	3.455	2.906	2.503	1.777
583	2.425	2.39	3.421	2.846	2.353	1.422
584	2.458	2.409	3.486	2.901	2.909	1.501
585	2.568	2.536	3.589	3.009	3.969	2.632
586	2.683	2.642	3.617	3.074	5.418	3.198
587	2.677	2.641	3.552	3.039	4.646	2.978
588	2.633	2.608	3.534	3.011	4.17	2.846
589	2.605	2.58	3.533	3.006	3.773	2.674
590	2.454	2.416	3.412	2.853	3.315	2.577
591	2.441	2.414	3.521	2.902	3.854	2.607
592	2.601	2.558	3.569	2.998	3.661	2.605
593	2.722	2.681	3.649	3.112	4.423	2.977
594	2.669	2.631	3.585	3.052	4.759	3.04
595	2.618	2.572	3.652	3.076	4.439	3.008
596	2.456	2.417	3.555	2.943	4.17	2.754
597	2.334	2.305	3.491	2.87	4.035	2.638
598	2.508	2.483	3.55	2.984	4.376	2.656
599	2.34	2.329	3.376	2.836	4.097	2.754
600	2.592	2.556	3.591	3.063	4.494	2.87
601	2.648	2.614	3.563	3.062	4.349	2.694
602	2.581	2.549	3.518	3.001	4.249	2.376
603	2.341	2.309	3.343	2.781	4.414	2.464
604	2.49	2.479	3.395	2.896	4.013	2.201
605	2.342	2.326	3.275	2.77	3.533	2.452
606	2.339	2.328	3.241	2.731	3.352	2.211
607	2.382	2.36	3.255	2.768	3.888	2.476
608	2.34	2.322	3.273	2.745	4.11	2.78
609	2.389	2.377	3.336	2.817	3.759	2.577
610	2.45	2.447	3.277	2.814	3.472	2.294
611	2.424	2.417	3.268	2.782	3.554	2.481
612	2.351	2.341	3.287	2.764	3.638	2.56
613	2.386	2.359	3.307	2.791	3.613	2.406
614	2.243	2.229	3.231	2.676	4.465	2.572
615	2.391	2.366	3.345	2.818	4.022	2.404
616	2.288	2.266	3.232	2.701	3.623	2.11
617	2.389	2.364	3.264	2.754	3.956	1.667
618	2.454	2.428	3.352	2.841	3.415	2.041
619	2.39	2.369	3.31	2.784	2.645	2.098
620	2.466	2.452	3.336	2.819	4.106	2.469
621	2.373	2.356	3.333	2.782	3.903	2.651
622	2.677	2.66	3.524	3.034	4.575	2.486
623	2.602	2.574	3.429	2.945	3.736	2.928
624	2.422	2.41	3.329	2.808	3.584	2.472
625	2.337	2.325	3.319	2.764	4.143	2.609
626	2.596	2.594	3.419	2.948	3.715	2.687
627	2.51	2.495	3.376	2.881	3.42	2.387
628	2.496	2.489	3.334	2.851	3.362	2.351
629	2.57	2.56	3.401	2.903	3.634	2.097
630	2.477	2.463	3.377	2.846	3.631	2.006
631	2.438	2.412	3.28	2.781	2.981	2.204
632	2.477	2.459	3.397	2.861	2.822	1.984
633	2.545	2.53	3.358	2.887	3.416	2.414
634	2.324	2.311	3.122	2.637	2.077	1.616
635	2.283	2.285	3.143	2.656	2.435	1.632
636	2.171	2.179	3.033	2.537	2.097	1.53
637	2.124	2.12	3.023	2.52	2.064	1.629
638	2.133	2.133	3.014	2.508	2.432	1.598
639	2.407	2.392	3.248	2.737	2.33	1.555
640	2.328	2.316	3.157	2.663	2.351	1.524
641	2.412	2.391	3.306	2.772	2.761	1.956
642	2.279	2.269	3.18	2.662	2.458	1.681
643	2.419	2.406	3.291	2.78	2.505	1.407
644	2.411	2.391	3.281	2.78	2.344	1.467
645	2.332	2.317	3.288	2.752	2.781	1.473
646	2.2	2.174	3.15	2.62	2.225	1.422
647	2.48	2.458	3.291	2.819	2.654	1.372
648	2.103	2.091	3.092	2.529	2.495	1.58
649	2.247	2.22	3.275	2.7	2.277	1.573
650	2.337	2.314	3.281	2.752	1.929	1.448
651	2.311	2.298	3.234	2.714	1.744	1.482
652	2.388	2.376	3.291	2.786	2.274	1.563
653	2.406	2.37	3.326	2.794	1.739	1.415
654	2.455	2.437	3.313	2.815	1.95	1.52
655	2.431	2.413	3.31	2.789	1.907	1.588
656	2.259	2.255	3.214	2.68	1.874	1.554
657	2.342	2.325	3.26	2.724	1.904	1.516
658	2.474	2.451	3.288	2.811	1.977	1.505
659	2.21	2.192	3.179	2.61	1.884	1.49
660	2.482	2.466	3.259	2.803	1.972	1.581
661	2.589	2.562	3.45	2.931	1.853	1.506
662	2.58	2.552	3.326	2.877	1.737	1.64
663	2.452	2.428	3.316	2.797	2.011	1.552
664	2.502	2.482	3.328	2.852	1.898	1.527
665	2.419	2.399	3.279	2.772	2.088	1.581
666	2.368	2.339	3.287	2.737	1.936	1.599
667	2.551	2.529	3.323	2.852	1.781	1.492
668	2.546	2.527	3.372	2.86	1.934	1.525
669	2.608	2.592	3.339	2.899	2.034	1.543
670	2.598	2.564	3.454	2.963	2.387	1.555
671	2.509	2.481	3.336	2.844	2.189	1.51
672	2.375	2.36	3.323	2.798	1.961	1.506
673	2.503	2.481	3.442	2.901	2.077	1.592
674	2.584	2.55	3.43	2.944	1.875	1.51
675	2.316	2.304	3.253	2.739	1.874	1.618
676	2.629	2.616	3.438	2.974	1.997	1.523
677	2.576	2.559	3.403	2.923	1.783	1.277
678	2.528	2.517	3.33	2.853	2.209	1.378
679	2.677	2.663	3.558	3.061	1.984	1.359
680	2.643	2.613	3.535	3.033	2.148	1.56
681	2.635	2.602	3.546	3.025	2.094	1.519
682	2.595	2.574	3.487	2.965	1.994	1.433
683	2.369	2.352	3.326	2.778	2.4	1.465
684	2.514	2.483	3.465	2.925	2.196	1.387
685	2.408	2.394	3.38	2.825	2.531	1.521
686	2.433	2.427	3.444	2.872	2.245	1.389
687	2.465	2.457	3.401	2.853	2.328	1.568
688	2.43	2.417	3.447	2.845	1.991	1.5
689	2.551	2.54	3.434	2.916	2.398	1.533
690	2.672	2.643	3.476	2.984	1.958	1.559
691	2.515	2.511	3.424	2.901	1.975	1.433
692	2.61	2.6	3.487	2.971	1.915	1.429
693	2.9	2.885	3.68	3.209	1.815	1.184
694	2.319	2.319	3.212	2.689	1.805	1.05
695	2.458	2.46	3.348	2.833	1.798	1.152
696	2.416	2.421	3.281	2.768	2.625	1.626
697	2.504	2.499	3.299	2.827	2.537	1.739
698	2.822	2.815	3.544	3.101	2.298	1.503
699	2.456	2.456	3.336	2.829	2.41	1.377
700	2.51	2.504	3.408	2.881	2.269	1.595
701	2.503	2.486	3.352	2.844	2.191	1.498
702	2.42	2.413	3.303	2.787	2.258	1.356
703	2.66	2.666	3.465	2.991	2.362	1.42
704	2.747	2.745	3.47	3.041	2.478	1.49
705	2.597	2.607	3.393	2.927	2.373	1.228
706	2.581	2.579	3.404	2.917	2.412	1.333
707	2.645	2.629	3.378	2.921	2.31	1.447
708	2.371	2.366	3.225	2.721	2.735	1.677
709	2.725	2.714	3.453	3.015	2.272	1.38
710	2.59	2.577	3.375	2.907	2.549	1.465
711	2.792	2.768	3.494	3.064	2.557	1.342
712	2.907	2.888	3.594	3.175	2.414	1.586
713	2.465	2.457	3.448	2.888	2.694	1.703
714	2.345	2.344	3.272	2.742	2.396	1.441
715	2.158	2.147	3.172	2.597	2.181	1.498
716	2.433	2.421	3.324	2.79	2.306	1.375
717	2.164	2.158	3.204	2.605	2.613	1.564
718	2.273	2.259	3.276	2.699	2.885	1.663
719	2.262	2.234	3.341	2.708	2.808	1.643
720	2.214	2.186	3.267	2.659	4.126	1.591
721	2.171	2.149	3.272	2.644	4.181	1.848
722	2.405	2.395	3.357	2.788	3.821	1.943
723	2.437	2.434	3.442	2.851	4.317	2.244
724	2.425	2.421	3.398	2.826	4.785	2.499
725	2.168	2.159	3.161	2.589	4.261	2.183
726	2.154	2.171	3.179	2.599	4.154	2.2
727	2.239	2.229	3.23	2.657	4.699	2.19
728	2.396	2.386	3.395	2.821	4.786	2.353
729	2.196	2.2	3.232	2.636	4.934	2.357
730	2.144	2.134	3.24	2.608	4.622	2.383
731	2.179	2.164	3.312	2.66	4.283	2.331
732	2.316	2.311	3.378	2.752	4.769	2.305
733	2.367	2.353	3.368	2.778	4.958	2.349
734	1.993	1.981	3.091	2.477	4.283	2.302
735	2.076	2.064	3.161	2.546	4.824	2.481
736	2.124	2.113	3.226	2.599	4.728	2.413
737	2.235	2.208	3.253	2.66	5.03	2.491
738	2.148	2.121	3.177	2.588	4.962	2.319
739	2.123	2.082	3.182	2.565	4.886	2.489
740	2.12	2.086	3.149	2.565	4.927	2.334
741	2.157	2.132	3.118	2.56	5.209	2.434
742	2.199	2.177	3.103	2.565	5.28	2.51
743	2.258	2.216	3.224	2.645	4.943	2.304
744	2.411	2.38	3.451	2.849	5.202	2.293
745	2.239	2.194	3.254	2.659	4.992	2.621
746	2.164	2.142	3.11	2.546	5.223	2.677
747	2.21	2.175	3.192	2.616	5.183	2.678
748	2.038	1.999	3.054	2.457	5.054	2.603
749	2.058	2.018	3.114	2.511	4.967	2.502
750	2.107	2.06	3.162	2.547	4.751	2.475
751	2.257	2.221	3.256	2.662	4.992	2.826
752	2.634	2.606	3.499	2.976	5.69	2.646
753	2.429	2.412	3.419	2.855	4.65	2.492
754	2.417	2.379	3.41	2.837	5.753	2.904
755	2.439	2.416	3.451	2.879	5.178	2.894
756	2.491	2.46	3.504	2.909	6.045	2.734
757	2.79	2.758	3.704	3.152	5.612	2.783
758	2.586	2.558	3.583	2.991	5.298	2.62
759	2.345	2.309	3.448	2.804	5.15	2.586
760	2.449	2.421	3.347	2.811	4.907	2.582
761	2.412	2.386	3.408	2.832	4.494	2.415
762	2.397	2.346	3.403	2.804	5.042	2.776
763	2.429	2.394	3.379	2.813	4.776	2.545
764	2.31	2.258	3.273	2.703	5.099	2.842
765	2.227	2.186	3.239	2.642	4.821	2.614
766	2.278	2.251	3.281	2.686	4.727	2.367
767	2.217	2.192	3.204	2.618	4.765	2.552
768	2.235	2.2	3.232	2.646	4.193	2.379
769	2.272	2.253	3.255	2.682	4.683	2.545
770	2.404	2.392	3.311	2.78	4.4	2.347
771	2.438	2.417	3.306	2.775	4.563	2.449
772	2.381	2.357	3.3	2.741	4.939	2.417
773	2.548	2.516	3.421	2.873	4.854	2.677
774	2.544	2.493	3.469	2.888	5.288	2.592
775	2.694	2.639	3.582	3.018	4.731	2.516
776	2.616	2.559	3.548	2.984	4.955	2.382
777	2.69	2.639	3.571	3.017	5.081	2.537
778	2.394	2.338	3.332	2.761	5.257	2.778
779	2.575	2.52	3.512	2.933	5.233	2.645
780	2.354	2.312	3.335	2.757	5.149	2.658
781	2.606	2.559	3.56	2.981	5.158	2.523
782	2.493	2.44	3.397	2.832	4.918	2.499
783	2.361	2.335	3.364	2.786	5.119	2.396
784	2.42	2.383	3.379	2.807	5.053	2.504
785	2.352	2.317	3.281	2.727	4.701	2.543
786	2.22	2.188	3.224	2.636	4.744	2.434
787	2.284	2.254	3.271	2.685	4.859	2.428
788	2.361	2.339	3.336	2.755	5.365	2.753
789	2.309	2.296	3.237	2.691	4.86	2.55
790	2.347	2.321	3.3	2.731	4.82	2.651
791	2.236	2.212	3.23	2.647	5.131	2.775
792	2.421	2.409	3.321	2.779	4.884	2.503
793	2.321	2.303	3.252	2.702	4.598	2.573
794	2.28	2.246	3.302	2.705	4.904	2.418
795	2.409	2.385	3.319	2.765	4.621	2.423
796	2.414	2.382	3.382	2.789	4.576	2.339
797	2.35	2.321	3.263	2.706	5.126	2.597
798	2.349	2.341	3.295	2.736	4.519	2.45
799	2.359	2.332	3.388	2.782	4.953	2.363
800	2.412	2.392	3.353	2.801	4.61	2.294
801	2.484	2.441	3.414	2.834	4.592	2.406
802	2.46	2.425	3.379	2.818	4.56	2.557
803	2.34	2.304	3.325	2.751	4.502	2.524
804	2.333	2.298	3.352	2.755	5.154	2.754
805	2.19	2.155	3.277	2.656	4.762	2.759
806	2.377	2.333	3.318	2.756	5.029	2.641
807	2.306	2.265	3.265	2.687	4.321	2.194
808	2.224	2.195	3.243	2.642	5.32	2.489
809	2.369	2.332	3.34	2.753	4.906	2.663
810	2.4	2.352	3.372	2.783	4.616	2.395
811	2.371	2.33	3.369	2.782	4.333	2.393
812	2.32	2.275	3.311	2.719	4.744	2.595
813	2.471	2.432	3.394	2.845	5.419	2.683
814	2.147	2.107	3.166	2.578	4.895	2.649
815	2.131	2.096	3.137	2.548	4.824	2.429
816	2.17	2.142	3.133	2.561	4.595	2.554
817	2.2	2.173	3.17	2.595	5.254	2.904
818	2.313	2.287	3.242	2.702	4.992	2.536
819	2.226	2.196	3.149	2.603	4.865	2.386
820	2.091	2.074	3.147	2.558	4.539	2.455
821	2.066	2.05	3.106	2.493	4.611	2.439
822	2.231	2.226	3.215	2.626	5.165	2.66
823	2.222	2.194	3.222	2.627	4.807	2.693
824	2.176	2.146	3.138	2.559	4.96	2.561
825	2.284	2.267	3.249	2.672	4.582	2.633
826	2.323	2.297	3.278	2.714	4.86	2.556
827	2.47	2.449	3.327	2.803	4.962	2.606
828	2.386	2.361	3.276	2.747	5.047	2.731
829	2.429	2.424	3.301	2.775	5.083	2.605
830	2.498	2.495	3.321	2.819	4.947	2.382
831	2.318	2.306	3.234	2.705	4.755	2.504
832	2.345	2.338	3.247	2.71	4.593	2.252
833	2.334	2.316	3.201	2.695	4.926	2.427
834	2.207	2.187	3.156	2.602	4.527	2.477
835	2.485	2.453	3.419	2.854	4.352	2.446
836	2.444	2.409	3.429	2.843	4.834	2.667
837	2.716	2.67	3.617	3.06	4.591	2.364
838	2.332	2.301	3.271	2.719	4.118	2.216
839	2.419	2.383	3.425	2.828	4.169	2.263
840	2.503	2.463	3.395	2.85	4.476	2.33
841	2.392	2.353	3.355	2.769	4.761	2.526
842	2.524	2.485	3.489	2.898	4.75	2.489
843	2.625	2.589	3.557	2.99	5.122	2.812
844	2.74	2.699	3.471	3.002	4.969	2.469
845	2.615	2.565	3.413	2.901	5.241	2.296
846	2.239	2.192	3.214	2.619	4.578	2.084
847	2.274	2.234	3.211	2.632	4.453	2.238
848	2.477	2.447	3.32	2.78	5.083	2.383
849	2.491	2.463	3.383	2.825	4.552	2.205
850	2.935	2.899	3.635	3.164	5.161	2.229
851	2.874	2.839	3.568	3.095	5.314	2.374
852	3.522	3.473	4.168	3.698	5.156	2.102
853	3.245	3.204	3.934	3.447	4.903	2.192
854	3.236	3.198	3.926	3.443	4.528	2.213
855	3.209	3.165	3.854	3.392	5.206	2.414
856	3.253	3.2	3.905	3.435	4.841	2.363
857	3.225	3.186	3.851	3.416	5.017	2.199
858	3.394	3.35	4.033	3.573	5.192	2.282
859	3.261	3.22	3.886	3.446	5.106	2.383
860	3.233	3.191	3.844	3.414	4.78	2.278
861	3.183	3.148	3.797	3.358	4.652	2.246
862	3.144	3.12	3.792	3.339	5.137	2.451
863	3.162	3.153	3.714	3.311	4.64	2.202
864	3.347	3.315	3.881	3.474	4.923	2.305
865	3.103	3.074	3.702	3.268	5.083	2.323
866	3.106	3.086	3.693	3.273	4.929	2.452
867	2.999	2.964	3.616	3.181	5.12	2.382
868	3.037	3.008	3.656	3.223	4.943	2.502
869	3.093	3.058	3.791	3.308	5.271	2.513
870	2.921	2.897	3.652	3.157	4.228	2.308
871	3.032	2.996	3.749	3.256	5.021	2.654
872	2.995	2.955	3.725	3.225	5.122	2.462
873	3.067	3.036	3.744	3.277	5.103	2.321
874	3.043	3.02	3.711	3.244	5.075	2.396
875	3.105	3.072	3.782	3.314	5.174	2.501
876	3.167	3.142	3.838	3.374	5.417	2.479
877	2.952	2.936	3.66	3.175	4.804	2.569
878	2.978	2.947	3.68	3.188	4.8	2.324
879	2.928	2.908	3.678	3.192	4.867	2.42
880	3.136	3.122	3.817	3.338	4.822	2.49
881	3.199	3.173	3.803	3.361	5.397	2.476
882	3.288	3.26	3.934	3.463	5.094	2.363
883	2.862	2.84	3.585	3.1	4.912	2.306
884	3.114	3.075	3.774	3.301	5.44	2.449
885	3.189	3.163	3.828	3.387	5.258	2.361
886	3.283	3.251	3.897	3.456	4.908	2.213
887	3.227	3.203	3.892	3.441	4.805	2.164
888	3.508	3.474	4.114	3.668	5.178	2.41
889	3.286	3.265	3.941	3.488	5.069	2.296
890	3.175	3.155	3.844	3.382	5.063	2.583
891	3.26	3.242	3.948	3.492	5.269	2.452
892	3.365	3.348	4.027	3.584	5.302	2.372
893	3.296	3.28	3.947	3.505	5.096	2.523
894	3.4	3.389	3.993	3.567	5.388	2.424
895	3.335	3.318	3.956	3.515	5.273	2.351
896	3.29	3.277	3.912	3.469	5.531	2.588
897	3.258	3.244	3.867	3.428	5.547	2.473
898	3.141	3.133	3.799	3.343	5.142	2.458
899	3.254	3.231	3.886	3.427	5.454	2.325
900	3.381	3.363	3.958	3.527	5.222	2.463
901	3.381	3.361	3.984	3.532	4.561	2.416
902	3.439	3.416	4.019	3.582	5.483	2.452
903	3.545	3.519	4.091	3.665	4.998	2.296
904	3.378	3.365	3.983	3.534	4.807	2.192
905	3.268	3.242	3.929	3.455	4.897	2.122
906	3.346	3.314	4.031	3.547	4.843	2.08
907	3.106	3.07	3.807	3.311	4.742	2.392
908	3.325	3.295	4.085	3.576	5.156	2.195
909	3.534	3.499	4.114	3.694	4.796	1.984
910	3.65	3.602	4.3	3.819	5.462	2.397
911	3.48	3.438	4.13	3.672	5.12	2.38
912	3.523	3.483	4.227	3.727	5.351	2.42
913	3.288	3.261	4.039	3.532	4.961	2.445
914	3.224	3.194	4.023	3.5	5.229	2.613
915	3.272	3.233	4.033	3.52	4.689	2.342
916	2.865	2.831	3.71	3.168	4.841	2.406
917	2.917	2.9	3.744	3.229	4.958	2.502
918	2.921	2.883	3.731	3.208	6.055	2.659
919	2.597	2.587	3.44	2.918	5.201	2.41
920	2.675	2.665	3.485	2.96	5.031	2.488
921	2.727	2.706	3.447	2.975	4.588	2.243
922	2.645	2.629	3.467	2.956	5.141	2.333
923	2.611	2.592	3.404	2.9	4.961	2.344
924	2.984	2.966	3.692	3.225	4.908	2.515
925	3.124	3.103	3.779	3.331	4.791	2.289
926	2.966	2.927	3.695	3.207	4.697	2.191
927	2.925	2.905	3.655	3.175	4.832	2.106
928	2.697	2.681	3.523	3.002	5.013	2.405
929	3.088	3.059	3.793	3.311	4.613	2.118
930	2.985	2.959	3.706	3.225	4.906	2.367
931	2.964	2.932	3.621	3.161	5.002	2.27
932	2.755	2.73	3.536	3.026	5.059	2.534
933	2.966	2.948	3.663	3.203	5.011	2.288
934	2.919	2.894	3.646	3.158	5.167	2.291
935	2.923	2.889	3.6	3.136	5.18	2.438
936	2.923	2.906	3.656	3.168	4.756	2.455
937	2.951	2.915	3.675	3.176	4.932	2.354
938	2.947	2.917	3.657	3.174	5.259	2.487
939	3.024	3.002	3.725	3.247	4.886	2.528
940	2.832	2.808	3.64	3.117	5.261	2.266
941	2.884	2.86	3.733	3.198	4.861	2.311
942	2.818	2.799	3.702	3.145	4.627	2.197
943	2.925	2.903	3.772	3.229	4.718	2.305
944	2.833	2.805	3.684	3.13	4.541	2.127
945	3.065	3.03	3.878	3.354	5.535	2.157
946	2.874	2.852	3.663	3.155	4.744	2.241
947	2.806	2.779	3.629	3.107	4.725	2.505
948	3.029	2.992	3.724	3.258	5.197	2.327
949	2.99	2.951	3.7	3.213	5.154	2.499
950	2.808	2.753	3.697	3.112	5.226	2.532
951	2.936	2.898	3.723	3.21	4.761	2.351
952	3.22	3.181	3.936	3.447	5.209	2.279
953	2.973	2.946	3.718	3.236	5.334	2.31
954	3.033	2.997	3.855	3.302	4.795	2.296
955	2.946	2.907	3.761	3.218	4.581	2.3
956	3.039	2.995	3.802	3.292	4.797	2.386
957	3.2	3.15	3.933	3.423	4.789	2.483
958	3.225	3.18	3.966	3.463	5.792	2.471
959	3.011	2.97	3.808	3.276	5.365	2.486
960	3.064	3.025	3.87	3.342	4.816	2.493
961	3.327	3.274	3.941	3.483	5.141	2.487
962	3.007	2.978	3.808	3.294	5.171	2.46
963	2.912	2.874	3.614	3.13	4.851	2.424
964	2.717	2.684	3.501	2.991	5.153	2.417
965	2.817	2.787	3.526	3.051	5.154	2.545
966	2.85	2.824	3.685	3.152	5.334	2.6
967	2.797	2.779	3.607	3.084	4.798	2.444
968	2.746	2.719	3.594	3.038	4.829	2.242
969	3.049	3.041	3.786	3.304	5.549	2.521
970	2.871	2.84	3.698	3.151	5.237	2.414
971	2.92	2.892	3.842	3.245	4.698	2.246
972	2.772	2.764	3.655	3.089	4.75	2.374
973	2.723	2.702	3.611	3.047	4.688	2.388
974	2.49	2.473	3.467	2.872	4.511	2.252
975	2.8	2.78	3.654	3.103	4.668	2.283
976	2.72	2.705	3.569	3.035	4.638	2.319
977	2.685	2.65	3.576	2.998	4.624	2.097
978	2.94	2.905	3.719	3.187	4.175	2.28
979	2.938	2.915	3.745	3.204	4.21	1.982
980	3.124	3.1	3.925	3.386	4.557	2.081
981	3.164	3.139	3.94	3.426	4.017	1.969
982	3	2.987	3.884	3.318	4.153	2.196
983	2.921	2.912	3.826	3.254	4.067	2.171
984	2.868	2.85	3.785	3.213	4.384	2.183
985	2.817	2.811	3.741	3.166	3.938	2.187
986	2.917	2.907	3.827	3.247	3.912	2.162
987	2.921	2.919	3.779	3.235	4.646	2.088
988	2.96	2.938	3.805	3.256	4.472	2.291
989	2.903	2.888	3.664	3.155	4.181	2.132
990	2.746	2.731	3.548	3.028	4.5	2.374
991	2.704	2.689	3.616	3.047	4.843	2.399
992	2.654	2.646	3.572	2.996	4.762	2.449
993	2.552	2.544	3.493	2.901	4.741	2.406
994	2.753	2.751	3.583	3.056	5.543	2.505
995	2.644	2.643	3.508	2.968	4.571	2.331
996	2.506	2.503	3.424	2.876	4.996	2.486
997	2.604	2.565	3.519	2.943	4.843	2.453
998	2.704	2.671	3.639	3.045	5.567	2.729
999	2.596	2.554	3.485	2.914	4.843	2.464
1000	2.494	2.452	3.479	2.858	4.837	2.273

## Sheet: 8768
frame#	Prot_CA	Prot_Backbone	Prot_Sidechain	Prot_All_Heavy	Lig_wrt_Protein	Lig_wrt_Ligand
0	0	0	0	0	0	0
1	0.98	0.998	1.599	1.218	1.025	0.122
2	1.208	1.219	1.833	1.432	2.616	0.098
3	1.458	1.456	1.989	1.624	2.43	0.103
4	1.522	1.515	2.101	1.699	2.636	0.076
5	1.591	1.58	2.267	1.834	2.268	0.131
6	1.896	1.869	2.519	2.103	2.256	0.144
7	1.727	1.709	2.466	2.004	2.254	0.121
8	1.657	1.644	2.483	1.996	2.467	0.088
9	1.715	1.7	2.492	2.025	2.28	0.096
10	1.603	1.592	2.353	1.907	2.307	0.109
11	1.531	1.528	2.39	1.89	2.258	0.117
12	1.715	1.704	2.548	2.06	2.316	0.124
13	1.747	1.729	2.571	2.073	2.417	0.12
14	1.751	1.729	2.477	2.038	2.71	0.098
15	1.94	1.926	2.616	2.212	2.378	0.117
16	1.768	1.759	2.612	2.117	2.619	0.079
17	1.747	1.741	2.696	2.156	2.044	0.151
18	1.673	1.67	2.521	2.027	2.16	0.099
19	1.872	1.856	2.805	2.276	2.392	0.182
20	1.828	1.818	2.773	2.222	2.384	0.099
21	1.883	1.866	2.876	2.301	2.439	0.122
22	1.871	1.848	2.781	2.239	2.543	0.109
23	1.842	1.822	2.752	2.22	2.105	0.142
24	1.884	1.873	2.805	2.264	2.423	0.151
25	1.845	1.828	2.77	2.223	2.483	0.188
26	1.99	1.965	2.884	2.35	2.431	0.112
27	1.952	1.932	2.885	2.34	2.287	0.107
28	1.975	1.949	2.863	2.342	2.109	0.093
29	1.983	1.965	2.851	2.319	2.446	0.17
30	1.82	1.796	2.758	2.195	2.502	0.106
31	1.778	1.748	2.8	2.207	2.834	0.107
32	1.904	1.896	2.915	2.342	2.302	0.104
33	2.095	2.066	3.057	2.477	2.367	0.116
34	2.127	2.097	3.011	2.462	2.291	0.121
35	2.496	2.463	3.122	2.684	2.449	0.08
36	2.495	2.456	3.131	2.685	2.433	0.078
37	2.287	2.25	3.007	2.526	2.523	0.179
38	2.458	2.42	3.218	2.717	2.407	0.095
39	2.474	2.429	3.22	2.718	2.356	0.173
40	2.174	2.155	2.919	2.442	2.524	0.097
41	2.219	2.196	3.04	2.528	2.429	0.08
42	2.142	2.11	2.951	2.448	2.624	0.127
43	2.145	2.129	2.945	2.438	2.093	0.157
44	2.246	2.238	2.991	2.508	2.438	0.117
45	2.114	2.088	2.821	2.357	2.487	0.122
46	1.889	1.872	2.74	2.209	2.337	0.139
47	2.113	2.089	2.83	2.364	2.396	0.136
48	2.065	2.047	2.855	2.362	2.436	0.128
49	2.002	1.981	2.776	2.294	2.31	0.141
50	2.063	2.037	2.77	2.312	2.44	0.104
51	2.294	2.257	3.093	2.581	2.408	0.131
52	2.541	2.49	3.216	2.754	2.127	0.111
53	2.331	2.298	3.033	2.564	2.358	0.082
54	2.326	2.272	3.033	2.534	2.375	0.11
55	2.118	2.09	2.834	2.351	2.403	0.151
56	1.983	1.961	2.752	2.243	2.195	0.191
57	2.142	2.11	2.806	2.345	2.431	0.103
58	2.084	2.063	2.75	2.299	2.54	0.07
59	1.905	1.897	2.646	2.161	2.465	0.173
60	2.165	2.141	2.839	2.393	2.562	0.142
61	2.245	2.219	2.946	2.503	2.381	0.104
62	1.979	1.96	2.819	2.304	2.374	0.106
63	1.889	1.874	2.778	2.252	2.236	0.117
64	2.086	2.064	2.762	2.331	2.008	0.123
65	2.059	2.021	2.801	2.307	2.351	0.087
66	2.03	2.019	2.789	2.306	2.404	0.202
67	2.041	2.03	2.826	2.349	2.556	0.179
68	1.861	1.858	2.687	2.167	2.801	0.165
69	1.848	1.834	2.685	2.172	2.515	0.116
70	2.029	2.015	2.89	2.368	2.215	0.078
71	2.218	2.185	3.038	2.538	2.159	0.138
72	2.108	2.074	3.058	2.48	2.431	0.108
73	1.997	1.972	2.939	2.377	2.297	0.089
74	2.04	2.016	2.925	2.389	2.269	0.071
75	1.863	1.844	2.887	2.293	2.507	0.081
76	1.968	1.934	2.918	2.347	2.405	0.117
77	2.155	2.114	3.078	2.519	2.384	0.138
78	2.3	2.258	3.134	2.612	2.248	0.133
79	2.222	2.174	3.044	2.531	2.096	0.104
80	2.055	2.02	2.994	2.43	2.293	0.122
81	2.205	2.169	3.084	2.521	2.237	0.094
82	2.271	2.227	3.144	2.596	2.303	0.148
83	2.357	2.304	3.186	2.652	2.285	0.11
84	2.173	2.133	3.132	2.552	2.246	0.111
85	2.162	2.112	3.037	2.482	2.181	0.113
86	2.212	2.167	3.13	2.565	2.307	0.1
87	2.298	2.236	3.123	2.581	2.268	0.114
88	2.23	2.175	3.12	2.554	2.692	0.124
89	2.283	2.231	3.133	2.581	2.41	0.095
90	2.29	2.233	3.108	2.568	2.58	0.122
91	2.171	2.115	3.058	2.504	2.372	0.134
92	2.236	2.183	3.186	2.611	2.201	0.161
93	2.279	2.214	3.243	2.653	2.11	0.095
94	2.218	2.159	3.124	2.557	2.337	0.125
95	2.299	2.247	3.277	2.677	2.272	0.153
96	2.217	2.171	3.186	2.593	2.408	0.085
97	2.162	2.108	3.15	2.546	2.564	0.15
98	2.177	2.165	3.137	2.559	2.351	0.111
99	2.226	2.2	3.115	2.564	2.405	0.147
100	2.179	2.151	3.153	2.573	2.41	0.143
101	1.931	1.908	3.001	2.384	2.295	0.118
102	2.084	2.055	3.113	2.505	2.338	0.137
103	2.257	2.231	3.158	2.598	2.425	0.109
104	2.175	2.139	3.189	2.606	2.339	0.087
105	1.978	1.958	2.96	2.395	2.446	0.195
106	2.052	2.045	3.078	2.494	2.272	0.084
107	2.084	2.053	3.101	2.498	2.425	0.109
108	2.082	2.065	3.042	2.464	2.711	0.137
109	2.257	2.22	3.179	2.612	2.413	0.113
110	2.209	2.177	3.119	2.561	2.164	0.163
111	2.13	2.105	3.062	2.493	2.238	0.133
112	2.163	2.144	3.109	2.532	2.369	0.208
113	2.29	2.264	3.215	2.644	2.301	0.106
114	2.369	2.351	3.245	2.706	2.403	0.085
115	2.206	2.184	3.19	2.602	2.377	0.128
116	2.305	2.274	3.235	2.67	2.255	0.167
117	2.308	2.289	3.268	2.686	2.327	0.155
118	2.146	2.127	3.178	2.572	2.477	0.08
119	2.088	2.071	3.128	2.521	2.446	0.162
120	2.058	2.03	3.044	2.456	2.243	0.107
121	2.059	2.025	3.074	2.467	2.462	0.112
122	2.244	2.218	3.266	2.677	2.154	0.071
123	2.062	2.04	3.071	2.483	2.362	0.103
124	2.155	2.126	3.243	2.612	2.023	0.067
125	2.163	2.137	3.287	2.652	2.405	0.113
126	2.121	2.091	3.256	2.615	2.448	0.135
127	2.147	2.113	3.171	2.569	2.403	0.152
128	2.178	2.166	3.232	2.636	2.325	0.165
129	2.283	2.254	3.278	2.689	2.233	0.101
130	2.254	2.23	3.206	2.642	2.26	0.083
131	2.118	2.103	3.222	2.585	2.352	0.081
132	2.216	2.188	3.257	2.648	2.269	0.078
133	2.175	2.161	3.302	2.666	2.225	0.2
134	2.189	2.174	3.2	2.601	2.405	0.119
135	2.076	2.047	3.08	2.484	2.268	0.144
136	2.103	2.08	3.145	2.536	2.363	0.143
137	2.218	2.188	3.201	2.618	2.196	0.109
138	2.194	2.163	3.171	2.596	2.258	0.156
139	2.093	2.08	3.16	2.548	2.592	0.1
140	2.086	2.054	3.124	2.518	2.221	0.087
141	2.023	2.007	2.948	2.391	2.492	0.147
142	1.868	1.876	2.8	2.256	2.604	0.158
143	2.052	2.044	2.937	2.408	2.353	0.111
144	2.195	2.199	3.035	2.528	2.141	0.102
145	2.138	2.133	3.015	2.487	2.355	0.169
146	2.343	2.32	3.168	2.651	2.378	0.206
147	2.379	2.357	3.203	2.687	2.212	0.084
148	2.398	2.382	3.234	2.713	2.432	0.092
149	2.315	2.295	3.141	2.62	2.62	0.116
150	2.14	2.115	2.982	2.461	2.327	0.167
151	2.179	2.167	2.997	2.503	2.494	0.082
152	2.388	2.376	3.175	2.682	2.677	0.12
153	2.118	2.11	2.975	2.451	2.917	0.147
154	2.389	2.379	3.185	2.692	2.373	0.151
155	2.594	2.573	3.32	2.854	2.674	0.128
156	2.3	2.298	3.098	2.619	2.413	0.095
157	2.363	2.345	3.24	2.726	2.404	0.097
158	2.401	2.385	3.208	2.709	2.358	0.133
159	2.282	2.274	3.107	2.624	2.736	0.152
160	2.105	2.097	3.049	2.504	2.44	0.104
161	2.046	2.037	3.074	2.503	2.332	0.128
162	2.247	2.233	3.281	2.691	2.295	0.101
163	2.224	2.205	3.167	2.612	2.295	0.138
164	2.188	2.181	3.083	2.555	2.664	0.084
165	2.01	2	2.997	2.432	2.328	0.118
166	2.099	2.088	3.126	2.559	2.258	0.143
167	2.211	2.196	3.255	2.679	2.324	0.108
168	2.191	2.2	3.152	2.632	2.351	0.112
169	2.1	2.094	3.107	2.558	2.219	0.139
170	2.043	2.049	3.044	2.501	2.427	0.134
171	2.232	2.224	3.142	2.618	2.491	0.13
172	2.244	2.229	3.156	2.63	2.248	0.164
173	2.137	2.137	3.087	2.551	2.671	0.116
174	2.264	2.256	3.175	2.657	2.468	0.2
175	2.337	2.333	3.268	2.722	2.604	0.121
176	2.07	2.057	3.104	2.521	2.365	0.129
177	2.232	2.22	3.18	2.647	2.411	0.128
178	2.186	2.188	3.179	2.637	2.353	0.076
179	2.224	2.209	3.155	2.623	2.377	0.116
180	2.159	2.149	3.163	2.597	2.498	0.117
181	2.012	1.978	3.059	2.484	2.676	0.093
182	1.922	1.909	2.991	2.407	2.455	0.133
183	1.919	1.893	3.022	2.433	2.21	0.098
184	1.885	1.863	3.017	2.419	2.296	0.118
185	1.825	1.805	2.997	2.371	2.485	0.134
186	1.976	1.967	3.086	2.5	2.478	0.19
187	1.848	1.845	2.944	2.368	2.498	0.107
188	1.954	1.941	3.085	2.478	2.693	0.085
189	1.927	1.909	3.064	2.455	2.514	0.1
190	1.945	1.93	3.064	2.471	2.461	0.169
191	1.961	1.958	3.031	2.473	2.343	0.173
192	1.941	1.933	2.979	2.428	2.683	0.093
193	1.971	1.983	3.036	2.474	2.632	0.113
194	1.977	1.958	3.043	2.464	2.328	0.106
195	1.862	1.849	2.946	2.365	2.668	0.153
196	2.06	2.037	3.086	2.528	2.565	0.107
197	2.187	2.153	3.162	2.603	2.566	0.085
198	2.114	2.097	3.091	2.553	2.805	0.166
199	1.973	1.961	3.024	2.456	2.086	0.108
200	1.945	1.93	3.041	2.456	2.547	0.084
201	1.97	1.958	3.012	2.447	2.595	0.125
202	2.183	2.169	3.193	2.639	2.692	0.12
203	1.95	1.916	3.03	2.454	2.705	0.118
204	1.949	1.93	3.107	2.497	2.846	0.094
205	2.055	2.033	3.126	2.54	2.754	0.148
206	2.043	2.023	3.127	2.541	2.481	0.083
207	1.925	1.899	3.05	2.452	2.418	0.127
208	1.8	1.783	2.927	2.328	2.365	0.104
209	1.865	1.854	3.027	2.43	2.75	0.133
210	1.907	1.892	3.086	2.468	2.731	0.083
211	1.933	1.905	3.082	2.447	2.703	0.131
212	1.928	1.912	2.997	2.419	2.697	0.143
213	1.989	1.97	3.04	2.468	2.628	0.146
214	1.893	1.877	3.034	2.45	2.59	0.108
215	1.88	1.864	3.01	2.416	2.729	0.096
216	1.863	1.844	3.024	2.435	2.518	0.134
217	1.941	1.925	3.088	2.47	2.575	0.083
218	1.981	1.948	3.101	2.488	2.507	0.09
219	2.184	2.148	3.249	2.668	2.324	0.127
220	2.242	2.215	3.314	2.73	2.24	0.107
221	2.169	2.138	3.254	2.643	2.417	0.153
222	2.154	2.119	3.284	2.674	2.384	0.108
223	2.264	2.22	3.275	2.71	2.503	0.088
224	2.343	2.306	3.305	2.751	2.382	0.125
225	2.241	2.192	3.202	2.648	2.635	0.128
226	2.197	2.165	3.144	2.606	2.65	0.091
227	2.408	2.369	3.261	2.74	2.403	0.135
228	2.288	2.258	3.181	2.661	2.393	0.182
229	2.418	2.379	3.3	2.769	2.63	0.083
230	2.257	2.213	3.211	2.665	2.234	0.173
231	2.395	2.36	3.249	2.745	2.389	0.114
232	2.248	2.211	3.285	2.714	2.568	0.088
233	2.256	2.225	3.268	2.703	2.438	0.079
234	2.183	2.152	3.268	2.673	2.52	0.087
235	2.174	2.132	3.256	2.673	2.301	0.116
236	2.063	2.027	3.184	2.581	2.416	0.125
237	2.091	2.068	3.206	2.608	2.419	0.136
238	1.947	1.913	3.134	2.506	2.761	0.145
239	1.982	1.953	3.151	2.528	2.57	0.076
240	1.974	1.952	3.152	2.544	2.317	0.233
241	1.974	1.965	3.153	2.554	2.478	0.18
242	1.86	1.837	3.073	2.436	2.705	0.141
243	2.108	2.07	3.219	2.606	2.722	0.073
244	1.937	1.91	3.139	2.491	3.186	0.103
245	1.949	1.911	3.139	2.485	2.622	0.127
246	1.893	1.871	3.087	2.447	3.211	0.097
247	1.825	1.806	3.08	2.422	3.576	0.079
248	1.703	1.67	2.983	2.315	2.304	0.115
249	1.826	1.804	3.035	2.388	3.759	0.089
250	1.982	1.952	3.121	2.491	3.169	0.118
251	1.992	1.967	3.123	2.505	3.261	0.118
252	1.932	1.899	3.095	2.465	2.674	0.566
253	2.129	2.095	3.234	2.627	2.875	0.51
254	1.932	1.9	3.161	2.516	3.18	0.522
255	1.977	1.959	3.212	2.577	3.428	0.548
256	2.098	2.063	3.261	2.651	2.826	0.085
257	2.061	2.033	3.162	2.552	3.621	0.096
258	2.053	2.018	3.204	2.576	3.124	0.13
259	1.86	1.835	3.081	2.432	3.039	0.134
260	1.854	1.824	3.058	2.418	3.431	0.135
261	1.862	1.836	3.053	2.423	3.143	0.111
262	2.127	2.099	3.188	2.619	4.569	0.104
263	2.046	2.008	3.192	2.581	2.929	0.11
264	2.123	2.085	3.207	2.62	5.338	0.103
265	2.151	2.127	3.212	2.656	4.096	0.118
266	2.097	2.056	3.19	2.597	3.564	0.145
267	2.126	2.089	3.239	2.655	2.957	0.081
268	1.986	1.949	3.117	2.499	3.463	0.164
269	1.943	1.911	3.068	2.484	2.684	0.11
270	1.924	1.892	3.064	2.452	3.427	0.117
271	1.892	1.867	3.072	2.457	3.345	0.135
272	1.945	1.918	3.157	2.52	3.161	0.161
273	2.041	2.009	3.198	2.581	2.953	0.168
274	1.944	1.916	3.139	2.511	2.862	0.093
275	1.943	1.912	3.089	2.464	2.998	0.145
276	1.909	1.882	3.107	2.472	3.01	0.082
277	1.884	1.853	3.002	2.389	3.032	0.103
278	1.959	1.921	3.047	2.434	2.874	0.127
279	1.929	1.9	3.097	2.461	3.085	0.12
280	2.021	1.981	3.176	2.543	2.909	0.124
281	2.022	1.984	3.17	2.54	3.052	0.112
282	2.06	2.018	3.171	2.566	2.965	0.094
283	2.083	2.048	3.133	2.553	3.125	0.14
284	1.944	1.903	3.138	2.487	3.445	0.171
285	1.998	1.959	3.131	2.492	2.892	0.16
286	2.046	2.013	3.191	2.556	3.466	0.163
287	1.997	1.961	3.048	2.472	3.512	0.111
288	2.082	2.034	3.261	2.618	3.174	0.099
289	2.076	2.035	3.233	2.607	3.33	0.122
290	2.002	1.971	3.174	2.525	3.37	0.156
291	2.142	2.099	3.258	2.636	3.294	0.125
292	2.23	2.185	3.31	2.704	3.577	0.115
293	2.082	2.05	3.172	2.549	5.889	0.521
294	1.951	1.916	3.113	2.475	6.31	0.514
295	2.038	2.021	3.195	2.576	6.091	0.543
296	2.091	2.062	3.28	2.635	5.738	0.539
297	2.023	1.994	3.242	2.577	5.322	0.517
298	1.874	1.852	3.099	2.443	5.766	0.538
299	1.872	1.851	3.124	2.463	5.744	0.498
300	2.202	2.174	3.302	2.684	5.901	0.546
301	2.086	2.052	3.248	2.625	5.953	0.549
302	2.119	2.09	3.265	2.621	5.758	0.512
303	2.164	2.134	3.328	2.675	6.176	0.567
304	1.837	1.804	3.125	2.426	5.525	0.528
305	2.018	1.974	3.289	2.589	5.64	0.507
306	1.931	1.905	3.201	2.513	6.262	0.493
307	1.784	1.766	3.121	2.417	5.419	0.515
308	2.002	1.981	3.231	2.579	5.234	0.536
309	1.951	1.924	3.074	2.451	5.864	0.549
310	2.311	2.27	3.348	2.757	5.68	0.559
311	2.061	2.043	3.205	2.574	6.213	0.529
312	1.943	1.918	3.135	2.478	5.62	0.544
313	2.005	1.973	3.148	2.505	5.779	0.545
314	2.254	2.222	3.382	2.74	5.899	0.525
315	2.133	2.107	3.286	2.64	5.94	0.514
316	2.086	2.069	3.216	2.593	6.385	0.483
317	2.005	1.977	3.146	2.516	6.408	0.533
318	2.222	2.201	3.398	2.747	6.206	0.548
319	2.187	2.15	3.322	2.715	5.734	0.499
320	2.074	2.042	3.177	2.576	5.339	0.502
321	2.098	2.069	3.245	2.616	5.969	0.566
322	2.088	2.056	3.271	2.625	5.405	0.496
323	2.062	2.028	3.302	2.636	5.218	0.491
324	2.053	2.025	3.238	2.588	5.368	0.536
325	2.07	2.025	3.346	2.647	7.476	0.533
326	2.147	2.113	3.373	2.702	7.99	0.546
327	1.918	1.884	3.151	2.484	7.048	0.532
328	2.098	2.057	3.277	2.639	7.869	0.525
329	2.188	2.146	3.387	2.741	7.652	0.517
330	2.105	2.065	3.282	2.634	7.41	0.53
331	2.027	1.986	3.239	2.58	7.882	0.525
332	2.185	2.148	3.336	2.688	7.139	0.503
333	2.276	2.246	3.401	2.758	7.433	0.562
334	2.123	2.074	3.354	2.673	7.672	0.542
335	2.227	2.195	3.316	2.704	7.259	0.539
336	2.099	2.072	3.232	2.602	7.494	0.523
337	2.32	2.285	3.454	2.809	6.996	0.516
338	2.169	2.137	3.297	2.677	7.571	0.524
339	1.994	1.951	3.178	2.527	7.617	0.533
340	2.217	2.181	3.394	2.748	7.408	0.541
341	2.187	2.144	3.369	2.708	7.978	0.524
342	2.214	2.176	3.36	2.707	7.415	0.495
343	2.29	2.254	3.454	2.787	7.755	0.519
344	2.22	2.186	3.34	2.719	7.211	0.498
345	2.201	2.159	3.36	2.703	7.554	0.523
346	2.115	2.082	3.244	2.599	7.352	0.579
347	2.116	2.071	3.24	2.607	7.321	0.528
348	2.277	2.229	3.43	2.778	8.401	0.518
349	2.257	2.22	3.44	2.774	7.311	0.577
350	2.252	2.222	3.396	2.744	8.339	0.525
351	2.212	2.181	3.367	2.72	8.013	0.528
352	2.086	2.047	3.295	2.633	8.342	0.543
353	2.139	2.108	3.331	2.664	7.206	0.53
354	2.158	2.124	3.397	2.731	6.572	0.492
355	2.162	2.136	3.333	2.701	6.436	0.528
356	2.331	2.297	3.511	2.852	6.979	0.496
357	2.364	2.343	3.429	2.839	7.412	0.567
358	2.225	2.197	3.329	2.718	6.812	0.529
359	2.284	2.253	3.4	2.774	8.506	0.533
360	2.267	2.234	3.404	2.769	8.753	0.523
361	2.199	2.156	3.334	2.709	7.832	0.519
362	2.283	2.241	3.394	2.78	8.029	0.524
363	2.231	2.2	3.343	2.735	6.912	0.545
364	2.328	2.289	3.426	2.811	8.181	0.524
365	2.393	2.346	3.539	2.892	7.872	0.549
366	2.226	2.18	3.385	2.735	8.127	0.52
367	2.209	2.178	3.426	2.768	8.02	0.499
368	2.162	2.127	3.386	2.717	8.505	0.522
369	2.303	2.272	3.452	2.811	8.4	0.496
370	2.379	2.346	3.544	2.894	8.414	0.543
371	2.566	2.517	3.662	3.021	8.25	0.519
372	2.204	2.167	3.404	2.74	7.668	0.512
373	2.153	2.114	3.374	2.693	6.67	0.488
374	2.188	2.141	3.435	2.743	7.173	0.56
375	2.287	2.236	3.478	2.816	7.458	0.531
376	2.292	2.245	3.459	2.795	7.144	0.512
377	2.448	2.403	3.472	2.875	6.933	0.535
378	2.654	2.604	3.68	3.073	7.397	0.548
379	2.611	2.561	3.633	3.017	7.716	0.522
380	2.38	2.329	3.5	2.855	6.748	0.556
381	2.523	2.481	3.636	2.998	8.541	0.585
382	2.516	2.473	3.632	2.993	6.946	0.486
383	2.384	2.331	3.505	2.864	6.976	0.518
384	2.246	2.189	3.421	2.754	7.08	0.523
385	2.498	2.446	3.638	2.98	7.995	0.574
386	2.367	2.331	3.544	2.884	8.383	0.533
387	2.087	2.044	3.338	2.665	7.576	0.522
388	2.289	2.245	3.355	2.754	8.409	0.556
389	2.379	2.344	3.495	2.865	10.957	0.504
390	2.366	2.336	3.522	2.874	8.397	0.507
391	2.272	2.24	3.446	2.796	7.695	0.52
392	2.311	2.28	3.442	2.8	8.369	0.484
393	2.397	2.363	3.49	2.866	8.607	0.525
394	2.388	2.361	3.467	2.859	7.881	0.572
395	2.197	2.166	3.403	2.742	8.301	0.534
396	2.179	2.15	3.304	2.689	7.707	0.558
397	2.212	2.179	3.381	2.734	8.24	0.508
398	2.259	2.224	3.434	2.785	10.01	0.516
399	2.369	2.331	3.456	2.837	8.11	0.529
400	2.483	2.445	3.606	2.988	7.716	0.535
401	2.606	2.584	3.653	3.055	7.907	0.522
402	2.287	2.26	3.464	2.811	9.24	0.54
403	2.316	2.281	3.462	2.822	8.437	0.505
404	2.218	2.181	3.425	2.756	7.694	0.571
405	2.181	2.145	3.37	2.709	7.831	0.519
406	2.239	2.2	3.402	2.745	8.702	0.57
407	2.241	2.196	3.378	2.744	8.007	0.511
408	2.233	2.188	3.487	2.796	7.029	0.522
409	2.13	2.092	3.337	2.657	7.309	0.515
410	2.266	2.217	3.466	2.787	7.697	0.512
411	2.314	2.287	3.54	2.859	9.346	0.514
412	2.212	2.172	3.385	2.728	9.689	0.507
413	2.188	2.148	3.337	2.699	9.68	0.517
414	2.176	2.133	3.403	2.737	7.092	0.53
415	2.187	2.139	3.352	2.698	7.165	0.533
416	2.135	2.09	3.346	2.667	7.665	0.507
417	2.183	2.132	3.34	2.686	7.455	0.532
418	2.31	2.26	3.432	2.803	7.627	0.516
419	2.172	2.13	3.394	2.719	7.882	0.539
420	2.176	2.146	3.352	2.69	8.146	0.532
421	2.247	2.211	3.351	2.738	7.572	0.547
422	2.045	2.003	3.316	2.624	7.673	0.51
423	2.16	2.117	3.355	2.701	6.992	0.554
424	2.209	2.166	3.34	2.704	7.409	0.507
425	2.112	2.07	3.356	2.675	7.182	0.493
426	2.196	2.157	3.363	2.722	7.543	0.533
427	2.213	2.176	3.361	2.713	7.347	0.503
428	2.103	2.068	3.289	2.635	6.835	0.502
429	2.199	2.173	3.384	2.73	7.079	0.521
430	2.128	2.093	3.362	2.691	7.594	0.526
431	2.203	2.167	3.405	2.741	7.208	0.524
432	2.071	2.029	3.238	2.589	7.658	0.523
433	2.032	2	3.184	2.551	7.675	0.526
434	2.014	1.986	3.193	2.545	7.546	0.545
435	2.122	2.086	3.295	2.652	7.583	0.504
436	2.233	2.195	3.383	2.735	8.237	0.548
437	2.212	2.165	3.399	2.738	11.04	0.516
438	2.219	2.186	3.279	2.67	12.59	0.518
439	2.096	2.055	3.27	2.611	12.605	0.523
440	2.198	2.152	3.288	2.678	12.783	0.55
441	2.119	2.075	3.296	2.639	12.885	0.547
442	2.073	2.033	3.337	2.647	12.109	0.129
443	2.146	2.107	3.355	2.688	13.619	0.154
444	2.151	2.121	3.324	2.688	13.246	0.114
445	2.079	2.041	3.24	2.596	13.227	0.13
446	2.052	2.008	3.222	2.58	11.817	0.122
447	2.046	2.016	3.187	2.555	13.365	0.085
448	2.204	2.169	3.393	2.748	12.3	0.128
449	2.157	2.124	3.323	2.689	13.923	0.074
450	2.331	2.288	3.402	2.817	11.234	0.202
451	2.094	2.052	3.258	2.619	12.169	0.116
452	2.14	2.12	3.314	2.686	11.539	0.147
453	2.063	2.033	3.297	2.634	11.631	0.091
454	2.115	2.089	3.254	2.628	11.854	0.178
455	2.163	2.136	3.346	2.699	12.953	0.138
456	2.119	2.082	3.283	2.648	12.326	0.081
457	2.182	2.153	3.303	2.687	12.821	0.103
458	2.175	2.131	3.313	2.683	13.178	0.115
459	2.267	2.254	3.368	2.766	15.092	0.087
460	2.123	2.104	3.31	2.66	13.933	0.071
461	2.085	2.061	3.235	2.599	14.739	0.115
462	2.221	2.21	3.333	2.715	15.06	0.075
463	2.165	2.139	3.292	2.664	15.955	0.159
464	2.165	2.147	3.315	2.687	13.907	0.092
465	2.167	2.165	3.337	2.71	13.638	0.188
466	2.52	2.503	3.583	2.988	14.235	0.117
467	2.733	2.718	3.673	3.134	14.681	0.061
468	2.566	2.552	3.596	3.02	14.521	0.094
469	2.613	2.604	3.569	3.027	14.975	0.126
470	2.368	2.37	3.442	2.85	13.132	0.093
471	2.443	2.425	3.446	2.88	13.171	0.166
472	2.477	2.461	3.516	2.939	15.503	0.148
473	2.261	2.25	3.379	2.771	15.422	0.167
474	2.391	2.379	3.443	2.857	17.482	0.083
475	2.371	2.355	3.41	2.832	15.748	0.095
476	2.337	2.325	3.412	2.814	18.372	0.122
477	2.454	2.452	3.45	2.887	16.711	0.109
478	2.348	2.344	3.389	2.811	18.224	0.117
479	2.46	2.45	3.464	2.896	21.317	0.07
480	2.403	2.397	3.519	2.904	24.259	0.169
481	2.302	2.287	3.459	2.812	22.245	0.104
482	2.387	2.377	3.518	2.9	21.127	0.15
483	2.377	2.357	3.475	2.861	23.237	0.11
484	2.402	2.381	3.487	2.88	21.318	0.088
485	2.296	2.273	3.371	2.761	22.38	0.08
486	2.314	2.289	3.379	2.782	21.49	0.123
487	2.444	2.439	3.504	2.915	22.352	0.086
488	2.278	2.273	3.323	2.743	22.249	0.108
489	2.337	2.328	3.487	2.863	22.201	0.136
490	2.357	2.349	3.575	2.921	22.905	0.124
491	2.404	2.391	3.526	2.906	22.25	0.107
492	2.344	2.335	3.5	2.872	22.284	0.088
493	2.344	2.344	3.434	2.835	21.786	0.115
494	2.285	2.266	3.483	2.835	22.935	0.086
495	2.448	2.43	3.527	2.921	22.661	0.096
496	2.23	2.219	3.36	2.739	21.428	0.109
497	2.334	2.33	3.424	2.813	22.171	0.168
498	2.364	2.362	3.501	2.856	22.672	0.073
499	2.443	2.43	3.513	2.9	20.876	0.155
500	2.264	2.263	3.325	2.735	20.389	0.114
501	2.452	2.438	3.584	2.95	22.954	0.107
502	2.201	2.169	3.393	2.717	23.228	0.134
503	2.363	2.34	3.491	2.847	26.069	0.12
504	2.514	2.483	3.584	2.959	24.659	0.122
505	2.526	2.48	3.583	2.949	21.474	0.521
506	2.5	2.459	3.587	2.952	24.413	0.515
507	2.493	2.449	3.582	2.948	22.555	0.514
508	2.462	2.414	3.504	2.884	22.306	0.522
509	2.374	2.333	3.512	2.864	26.532	0.513
510	2.328	2.283	3.442	2.787	22.462	0.544
511	2.351	2.294	3.464	2.806	22.751	0.142
512	2.367	2.324	3.454	2.822	20.998	0.104
513	2.338	2.287	3.417	2.774	22.228	0.121
514	2.53	2.47	3.552	2.921	26.233	0.147
515	2.59	2.536	3.593	2.982	26.916	0.084
516	2.497	2.438	3.554	2.925	29.687	0.089
517	2.423	2.367	3.528	2.882	26.42	0.112
518	2.577	2.521	3.633	3.002	25.796	0.12
519	2.583	2.532	3.674	3.033	31.294	0.128
520	2.416	2.355	3.498	2.845	30.597	0.092
521	2.401	2.342	3.534	2.86	36.429	0.097
522	2.429	2.368	3.478	2.846	46.613	0.134
523	2.599	2.532	3.599	2.976	51.597	0.114
524	2.506	2.435	3.558	2.908	43.902	0.099
525	2.426	2.376	3.537	2.894	49.814	0.131
526	2.514	2.451	3.539	2.907	41.85	0.112
527	2.634	2.579	3.674	3.039	68.967	0.098
528	2.461	2.403	3.554	2.888	47.044	0.136
529	2.378	2.333	3.417	2.811	39.186	0.114
530	2.462	2.402	3.476	2.86	49.234	0.091
531	2.405	2.369	3.472	2.854	51.865	0.073
532	2.557	2.523	3.596	2.99	52.281	0.068
533	2.426	2.375	3.555	2.894	52.294	0.112
534	2.572	2.535	3.624	3.005	52.202	0.105
535	2.333	2.288	3.455	2.791	66.664	0.107
536	2.471	2.436	3.515	2.89	41.592	0.085
537	2.502	2.466	3.458	2.88	36.283	0.095
538	2.475	2.43	3.547	2.912	31.315	0.081
539	2.499	2.462	3.538	2.924	46.736	0.125
540	2.462	2.422	3.575	2.927	47.182	0.131
541	2.727	2.676	3.813	3.167	49.217	0.095
542	2.799	2.764	3.823	3.199	49.212	0.093
543	2.688	2.634	3.72	3.078	47.403	0.13
544	2.486	2.454	3.625	2.957	47.408	0.081
545	2.489	2.446	3.573	2.924	50.259	0.078
546	2.606	2.577	3.721	3.073	38.14	0.577
547	2.566	2.525	3.67	3.021	30.05	0.508
548	2.607	2.54	3.73	3.049	28.209	0.524
549	2.71	2.669	3.78	3.137	27.958	0.471
550	2.762	2.733	3.789	3.172	24.481	0.534
551	2.673	2.633	3.683	3.074	25.229	0.535
552	2.811	2.773	3.843	3.22	25.669	0.586
553	2.698	2.655	3.746	3.11	26.878	0.533
554	2.673	2.623	3.705	3.088	25.942	0.541
555	2.753	2.703	3.769	3.141	25.622	0.523
556	2.61	2.576	3.687	3.05	25.231	0.504
557	2.642	2.585	3.727	3.08	24.471	0.518
558	2.651	2.598	3.746	3.098	25.324	0.525
559	2.476	2.43	3.522	2.895	25.893	0.515
560	2.538	2.497	3.637	2.993	26.271	0.532
561	2.725	2.679	3.734	3.133	26.04	0.538
562	2.575	2.529	3.591	2.995	25.664	0.541
563	2.561	2.526	3.577	2.979	25.225	0.539
564	2.678	2.638	3.588	3.039	25.233	0.511
565	2.59	2.553	3.569	2.986	26.351	0.499
566	2.582	2.534	3.533	2.941	23.141	0.504
567	2.747	2.7	3.711	3.111	24.34	0.502
568	2.539	2.484	3.536	2.911	25.082	0.515
569	2.564	2.504	3.526	2.939	27.655	0.567
570	2.579	2.524	3.517	2.926	26.402	0.563
571	2.531	2.48	3.584	2.972	26.097	0.521
572	2.572	2.526	3.545	2.956	27.091	0.519
573	2.567	2.52	3.573	2.974	26.867	0.513
574	2.595	2.551	3.618	3.007	25.559	0.515
575	2.505	2.443	3.569	2.949	25.929	0.523
576	2.567	2.525	3.63	3.015	26.362	0.51
577	2.508	2.474	3.53	2.934	26.407	0.538
578	2.444	2.409	3.551	2.922	25.873	0.539
579	2.482	2.435	3.569	2.937	25.881	0.516
580	2.542	2.497	3.578	2.974	26.187	0.531
581	2.658	2.609	3.716	3.094	26.4	0.539
582	2.608	2.569	3.707	3.076	26.035	0.501
583	2.526	2.479	3.609	2.983	25.091	0.556
584	2.522	2.477	3.535	2.939	25.929	0.523
585	2.712	2.661	3.722	3.134	26.12	0.542
586	2.539	2.486	3.581	2.974	26.16	0.58
587	2.571	2.514	3.534	2.97	25.847	0.557
588	2.505	2.464	3.51	2.922	26.624	0.551
589	2.567	2.521	3.639	3.014	28.097	0.512
590	2.561	2.509	3.626	2.998	26.846	0.485
591	2.454	2.411	3.54	2.919	27.717	0.511
592	2.402	2.351	3.517	2.871	26.886	0.51
593	2.496	2.432	3.56	2.938	27.608	0.559
594	2.528	2.486	3.619	2.997	27.558	0.516
595	2.615	2.564	3.669	3.069	27.266	0.562
596	2.52	2.464	3.593	2.97	28.477	0.572
597	2.413	2.36	3.463	2.86	28.162	0.507
598	2.392	2.335	3.59	2.918	28.699	0.509
599	2.552	2.496	3.605	2.989	28.289	0.529
600	2.594	2.537	3.643	3.041	28.276	0.535
601	2.531	2.487	3.519	2.95	27.202	0.511
602	2.489	2.452	3.577	2.968	28.052	0.513
603	2.451	2.4	3.485	2.882	27.384	0.564
604	2.532	2.477	3.623	2.996	27.333	0.467
605	2.517	2.454	3.573	2.954	27.388	0.53
606	2.364	2.293	3.477	2.84	27.364	0.536
607	2.505	2.442	3.557	2.942	27.629	0.538
608	2.529	2.479	3.569	2.963	26.986	0.176
609	2.59	2.546	3.691	3.067	27.098	0.14
610	2.514	2.456	3.673	3.025	28.222	0.086
611	2.61	2.56	3.666	3.05	27.566	0.106
612	2.701	2.648	3.708	3.125	27.975	0.115
613	2.61	2.56	3.654	3.056	28.201	0.118
614	2.539	2.47	3.628	2.977	27.394	0.151
615	2.582	2.529	3.668	3.041	26.71	0.087
616	2.662	2.605	3.71	3.105	27.439	0.099
617	2.645	2.585	3.668	3.067	25.871	0.078
618	2.66	2.599	3.803	3.155	25.53	0.082
619	2.651	2.594	3.736	3.113	25.857	0.111
620	2.475	2.419	3.595	2.95	26.598	0.102
621	2.641	2.569	3.705	3.08	25.898	0.132
622	2.449	2.38	3.561	2.917	26.423	0.116
623	2.438	2.373	3.597	2.941	25.96	0.097
624	2.429	2.37	3.535	2.896	26.671	0.144
625	2.493	2.431	3.6	2.968	25.656	0.092
626	2.717	2.654	3.754	3.139	26.076	0.11
627	2.646	2.58	3.738	3.103	26.296	0.132
628	2.496	2.45	3.636	2.992	26	0.128
629	2.588	2.535	3.676	3.05	26.367	0.115
630	2.415	2.364	3.511	2.889	26.13	0.132
631	2.428	2.383	3.583	2.941	25.96	0.114
632	2.295	2.25	3.414	2.778	28.109	0.113
633	2.442	2.389	3.6	2.944	26.219	0.122
634	2.412	2.366	3.564	2.919	26.397	0.075
635	2.515	2.474	3.581	2.979	25.926	0.103
636	2.487	2.441	3.559	2.937	26.658	0.096
637	2.456	2.414	3.619	2.973	26.642	0.116
638	2.38	2.314	3.569	2.914	26.485	0.112
639	2.377	2.334	3.492	2.875	25.975	0.159
640	2.687	2.632	3.75	3.141	26.624	0.163
641	2.504	2.465	3.688	3.027	26.225	0.091
642	2.465	2.42	3.635	2.983	26.417	0.141
643	2.575	2.507	3.696	3.058	26.546	0.129
644	2.543	2.493	3.734	3.081	26.146	0.141
645	2.31	2.255	3.508	2.838	26.673	0.082
646	2.45	2.404	3.581	2.939	27.111	0.102
647	2.511	2.462	3.658	3.021	27.373	0.189
648	2.464	2.43	3.609	2.973	28.082	0.1
649	2.509	2.458	3.617	3.002	27.452	0.099
650	2.337	2.29	3.493	2.84	27.702	0.118
651	2.438	2.391	3.575	2.946	28.256	0.088
652	2.59	2.537	3.724	3.092	27.334	0.538
653	2.513	2.461	3.709	3.041	28.476	0.503
654	2.504	2.462	3.623	2.988	28.874	0.502
655	2.658	2.619	3.773	3.153	26.837	0.514
656	2.558	2.517	3.7	3.063	26.523	0.498
657	2.391	2.334	3.589	2.916	26.464	0.531
658	2.455	2.417	3.598	2.951	26.207	0.545
659	2.508	2.462	3.664	3.005	26.739	0.556
660	2.5	2.451	3.667	3.003	26.921	0.528
661	2.516	2.459	3.698	3.027	26.986	0.544
662	2.559	2.501	3.657	3.022	27.909	0.545
663	2.4	2.353	3.557	2.905	26.733	0.546
664	2.434	2.38	3.578	2.928	27.134	0.533
665	2.56	2.49	3.704	3.04	26.984	0.511
666	2.334	2.283	3.595	2.902	26.616	0.526
667	2.476	2.425	3.59	2.957	25.341	0.532
668	2.505	2.457	3.676	3.031	26.352	0.52
669	2.442	2.391	3.606	2.958	26.303	0.539
670	2.4	2.345	3.577	2.913	26.366	0.508
671	2.573	2.526	3.665	3.044	25.487	0.51
672	2.476	2.405	3.616	2.971	26.013	0.496
673	2.368	2.318	3.56	2.884	25.376	0.52
674	2.347	2.294	3.597	2.892	25.588	0.523
675	2.427	2.382	3.581	2.923	25.734	0.492
676	2.547	2.496	3.723	3.059	25.011	0.538
677	2.483	2.427	3.643	2.987	26.294	0.482
678	2.403	2.36	3.595	2.933	26.63	0.52
679	2.331	2.271	3.518	2.839	25.499	0.573
680	2.537	2.475	3.676	3.024	25.634	0.562
681	2.399	2.356	3.552	2.897	25.802	0.511
682	2.379	2.329	3.552	2.89	25.355	0.534
683	2.449	2.398	3.539	2.912	25.363	0.529
684	2.319	2.261	3.511	2.837	25.513	0.517
685	2.339	2.281	3.478	2.819	25.425	0.545
686	2.44	2.384	3.571	2.922	25.29	0.465
687	2.283	2.216	3.448	2.784	25.521	0.501
688	2.212	2.157	3.383	2.726	25.793	0.54
689	2.326	2.266	3.511	2.832	25.544	0.545
690	2.369	2.319	3.531	2.87	25.915	0.524
691	2.538	2.471	3.643	3.005	25.829	0.539
692	2.483	2.426	3.625	2.976	26.069	0.524
693	2.35	2.293	3.46	2.826	25.555	0.537
694	2.341	2.282	3.488	2.844	25.418	0.52
695	2.412	2.356	3.554	2.913	26.15	0.513
696	2.413	2.372	3.575	2.919	25.369	0.538
697	2.472	2.425	3.623	2.959	25.421	0.559
698	2.308	2.275	3.422	2.79	25.784	0.52
699	2.519	2.468	3.652	2.998	25.912	0.538
700	2.314	2.263	3.469	2.799	26.37	0.507
701	2.332	2.279	3.484	2.808	26.986	0.557
702	2.454	2.405	3.614	2.948	27.01	0.498
703	2.436	2.377	3.59	2.915	25.492	0.548
704	2.478	2.428	3.636	2.971	26.159	0.532
705	2.511	2.459	3.653	3.001	25.911	0.526
706	2.613	2.566	3.717	3.077	27.711	0.526
707	2.412	2.351	3.589	2.927	26.266	0.513
708	2.456	2.392	3.625	2.962	26.747	0.542
709	2.273	2.223	3.47	2.803	26.816	0.52
710	2.317	2.267	3.55	2.86	27.463	0.526
711	2.537	2.494	3.594	2.996	27.863	0.569
712	2.41	2.36	3.519	2.895	27.617	0.532
713	2.349	2.295	3.476	2.844	30.02	0.558
714	2.462	2.415	3.548	2.936	26.673	0.534
715	2.345	2.307	3.503	2.853	26.937	0.522
716	2.434	2.388	3.583	2.932	25.577	0.527
717	2.259	2.21	3.433	2.761	25.905	0.506
718	2.221	2.164	3.456	2.756	26.23	0.524
719	2.397	2.344	3.559	2.884	25.48	0.519
720	2.451	2.397	3.654	2.968	26.043	0.54
721	2.343	2.284	3.503	2.829	26.282	0.519
722	2.419	2.364	3.554	2.901	26.306	0.545
723	2.459	2.408	3.558	2.926	25.761	0.537
724	2.457	2.412	3.553	2.928	25.496	0.536
725	2.31	2.263	3.478	2.823	25.695	0.533
726	2.305	2.258	3.434	2.786	26.413	0.529
727	2.295	2.252	3.485	2.825	25.726	0.502
728	2.505	2.467	3.563	2.965	25.534	0.546
729	2.677	2.647	3.71	3.121	26.675	0.551
730	2.681	2.629	3.679	3.103	26.248	0.563
731	2.565	2.517	3.594	3	25.942	0.543
732	2.825	2.787	3.806	3.239	25.771	0.522
733	3.069	3.037	3.92	3.418	25.691	0.54
734	2.661	2.604	3.743	3.114	26.053	0.464
735	3.056	3.003	3.99	3.438	24.9	0.54
736	2.825	2.772	3.774	3.23	25.306	0.484
737	2.765	2.723	3.701	3.153	25.836	0.5
738	2.708	2.657	3.713	3.125	25.649	0.54
739	2.799	2.765	3.761	3.207	25.623	0.541
740	2.632	2.589	3.625	3.042	26.825	0.546
741	2.691	2.641	3.707	3.12	25.499	0.545
742	2.795	2.74	3.722	3.171	25.588	0.532
743	2.676	2.627	3.688	3.097	26.316	0.535
744	2.689	2.634	3.683	3.11	25.836	0.524
745	2.66	2.606	3.678	3.08	26.019	0.518
746	2.536	2.473	3.603	2.972	26.163	0.566
747	2.775	2.733	3.709	3.157	24.235	0.514
748	2.793	2.752	3.752	3.196	25.079	0.531
749	2.637	2.588	3.675	3.085	22.8	0.558
750	2.68	2.624	3.64	3.069	23.183	0.496
751	2.713	2.658	3.747	3.142	22.751	0.52
752	2.817	2.765	3.866	3.252	25.539	0.519
753	2.991	2.943	3.951	3.393	23.301	0.566
754	2.786	2.731	3.758	3.189	25.245	0.542
755	3.124	3.083	4.052	3.514	25.149	0.512
756	3.055	3.003	3.942	3.429	30.98	0.513
757	3.118	3.078	4.026	3.505	29.947	0.521
758	3.099	3.058	3.952	3.456	30.664	0.582
759	2.661	2.615	3.628	3.07	30.114	0.481
760	2.917	2.891	3.763	3.254	30.651	0.5
761	2.757	2.718	3.739	3.185	30.229	0.516
762	2.849	2.801	3.775	3.246	30.546	0.462
763	2.653	2.607	3.67	3.083	30.728	0.507
764	2.601	2.566	3.645	3.053	30.387	0.528
765	2.863	2.823	3.825	3.27	29.922	0.538
766	2.775	2.746	3.781	3.211	30.277	0.165
767	2.984	2.944	3.895	3.369	30.09	0.059
768	3.049	3.015	3.979	3.454	30.091	0.121
769	2.864	2.817	3.857	3.291	29.524	0.101
770	2.799	2.753	3.818	3.226	32.785	0.136
771	2.757	2.721	3.826	3.21	30.963	0.093
772	2.64	2.584	3.695	3.087	31.146	0.077
773	2.642	2.574	3.826	3.149	29.571	0.104
774	2.536	2.485	3.694	3.042	30.314	0.124
775	2.755	2.696	3.855	3.232	30.178	0.097
776	2.751	2.701	3.834	3.225	29.791	0.096
777	2.784	2.738	3.888	3.269	30.551	0.116
778	2.653	2.605	3.71	3.117	32.141	0.151
779	2.804	2.76	3.81	3.251	30.674	0.072
780	2.816	2.767	3.797	3.234	30.343	0.088
781	3.046	3.005	3.933	3.43	29.097	0.082
782	2.801	2.761	3.801	3.231	32.99	0.181
783	2.866	2.815	3.836	3.285	32.91	0.111
784	2.925	2.877	3.849	3.314	30.109	0.093
785	2.731	2.697	3.749	3.171	32.37	0.105
786	2.746	2.708	3.771	3.201	31.812	0.073
787	2.986	2.95	3.947	3.4	31.061	0.094
788	2.48	2.429	3.63	2.98	29.76	0.118
789	2.607	2.549	3.651	3.038	28.453	0.062
790	2.73	2.677	3.717	3.144	32.832	0.199
791	2.798	2.745	3.76	3.202	34.371	0.186
792	3.019	2.977	4.005	3.423	33.17	0.117
793	2.843	2.806	3.889	3.266	39.087	0.097
794	2.589	2.546	3.63	3.023	51.464	0.097
795	2.71	2.675	3.743	3.149	53.077	0.093
796	2.647	2.631	3.679	3.095	55.066	0.112
797	2.617	2.593	3.585	3.034	34.873	0.135
798	2.629	2.595	3.668	3.069	39.768	0.138
799	2.801	2.773	3.815	3.222	62.124	0.121
800	2.906	2.873	3.827	3.283	62.385	0.547
801	2.643	2.601	3.647	3.062	56.587	0.523
802	2.777	2.736	3.737	3.171	54.308	0.502
803	2.833	2.791	3.825	3.266	51.798	0.549
804	2.861	2.827	3.769	3.244	41.745	0.529
805	2.897	2.857	3.777	3.256	43.64	0.511
806	3.104	3.069	3.96	3.455	52.885	0.539
807	2.957	2.93	3.829	3.312	56.118	0.525
808	2.746	2.713	3.785	3.175	49.915	0.52
809	2.791	2.743	3.756	3.181	47.737	0.506
810	2.73	2.69	3.703	3.132	45.39	0.521
811	2.716	2.68	3.631	3.078	41.859	0.502
812	2.602	2.568	3.541	2.979	30.702	0.551
813	2.534	2.491	3.535	2.944	26.973	0.555
814	2.605	2.558	3.559	2.987	26.676	0.576
815	2.906	2.87	3.802	3.262	25.409	0.53
816	2.766	2.73	3.673	3.128	26.705	0.547
817	2.81	2.77	3.699	3.151	24.632	0.546
818	2.789	2.736	3.707	3.148	24.212	0.549
819	2.989	2.949	3.812	3.303	23.567	0.554
820	3.101	3.06	3.918	3.407	24.354	0.525
821	2.887	2.847	3.776	3.23	23.937	0.517
822	2.926	2.906	3.768	3.263	23.497	0.559
823	2.989	2.96	3.771	3.3	23.928	0.518
824	2.798	2.792	3.683	3.177	23.541	0.536
825	2.918	2.91	3.787	3.288	25.793	0.52
826	2.86	2.852	3.767	3.248	23.567	0.528
827	2.95	2.938	3.779	3.291	23.809	0.511
828	2.948	2.946	3.795	3.307	24.22	0.549
829	2.681	2.69	3.616	3.1	23.519	0.564
830	2.859	2.86	3.73	3.225	23.634	0.524
831	2.721	2.716	3.71	3.14	23.815	0.556
832	2.825	2.833	3.693	3.179	24.585	0.523
833	2.837	2.846	3.657	3.163	24.937	0.58
834	2.8	2.806	3.693	3.171	23.888	0.518
835	2.791	2.798	3.673	3.159	24.15	0.517
836	2.882	2.895	3.759	3.243	23.549	0.536
837	2.883	2.889	3.809	3.277	24.505	0.552
838	2.889	2.899	3.845	3.31	24.322	0.531
839	2.73	2.739	3.745	3.179	23.52	0.493
840	2.805	2.795	3.815	3.24	23.221	0.506
841	2.71	2.713	3.703	3.154	24.275	0.555
842	2.614	2.589	3.721	3.095	23.836	0.511
843	2.722	2.719	3.694	3.145	24.201	0.541
844	2.638	2.617	3.712	3.102	23.854	0.537
845	2.712	2.69	3.753	3.159	23.831	0.514
846	2.58	2.552	3.669	3.051	23.569	0.523
847	2.725	2.697	3.786	3.199	24.278	0.519
848	2.819	2.794	3.83	3.247	23.961	0.521
849	2.682	2.65	3.733	3.131	23.882	0.57
850	2.793	2.774	3.845	3.252	24.697	0.561
851	2.833	2.813	3.897	3.291	25.018	0.5
852	2.798	2.771	3.852	3.249	24.308	0.499
853	2.685	2.654	3.734	3.125	24.122	0.507
854	2.779	2.754	3.812	3.214	25.784	0.557
855	2.836	2.802	3.796	3.227	26.141	0.535
856	2.962	2.935	3.86	3.321	26.893	0.556
857	2.879	2.847	3.877	3.284	28.277	0.549
858	2.766	2.727	3.829	3.204	28.362	0.504
859	3.017	2.975	3.983	3.409	27.802	0.546
860	3.021	2.993	4.011	3.437	27.34	0.499
861	2.839	2.81	3.879	3.273	27.928	0.493
862	2.998	2.968	4.083	3.457	25.905	0.504
863	2.903	2.872	3.934	3.324	24.44	0.585
864	2.904	2.868	3.816	3.264	24.647	0.522
865	2.838	2.814	3.76	3.198	25.157	0.504
866	3.062	3.04	3.893	3.4	23.328	0.564
867	2.921	2.887	3.878	3.32	23.479	0.515
868	3.01	2.997	3.881	3.388	22.922	0.506
869	2.981	2.963	3.951	3.401	22.913	0.567
870	3.096	3.091	4.003	3.477	22.447	0.516
871	3.029	3.001	3.985	3.415	22.973	0.076
872	2.851	2.83	3.785	3.24	23.1	0.116
873	3.025	3.01	3.961	3.426	21.562	0.108
874	2.997	3.001	3.821	3.337	20.605	0.112
875	2.755	2.74	3.665	3.125	20.769	0.109
876	2.787	2.779	3.783	3.213	21.189	0.109
877	3.003	2.983	3.917	3.382	21.269	0.114
878	2.981	2.976	3.953	3.397	20.923	0.069
879	3.047	3.032	3.923	3.402	20.526	0.12
880	3.07	3.061	3.961	3.432	21.105	0.115
881	3.037	3.018	3.965	3.424	21.408	0.126
882	3.167	3.135	4.113	3.543	21.026	0.11
883	3.117	3.109	4.056	3.503	20.902	0.151
884	3.015	2.996	4.01	3.435	20.593	0.108
885	3.57	3.544	4.426	3.901	20.984	0.116
886	3.142	3.113	4.109	3.529	20.769	0.154
887	3.19	3.159	4.156	3.579	21.372	0.186
888	3.145	3.115	4.146	3.566	20.531	0.093
889	3.345	3.313	4.181	3.67	20.948	0.071
890	3.299	3.263	4.123	3.629	20.375	0.134
891	3.047	3.002	3.997	3.433	20.507	0.101
892	3.207	3.181	4.097	3.556	21.542	0.089
893	3.242	3.214	4.101	3.591	20.566	0.14
894	3.098	3.078	4.011	3.466	20.668	0.12
895	3.034	3.004	3.937	3.393	20.141	0.137
896	2.992	2.969	3.985	3.405	19.922	0.124
897	2.89	2.859	3.867	3.29	20.53	0.122
898	3.064	3.047	4.025	3.46	21.154	0.135
899	3.088	3.055	4.08	3.507	19.996	0.099
900	2.999	2.977	4.033	3.429	20.823	0.105
901	2.951	2.911	3.986	3.361	20.596	0.185
902	3.327	3.289	4.178	3.657	21.027	0.102
903	3.06	3.029	3.98	3.428	20.416	0.217
904	3.221	3.191	4.234	3.625	20.606	0.187
905	3.227	3.189	4.211	3.629	20.749	0.121
906	3.12	3.074	4.136	3.523	20.338	0.099
907	3.222	3.176	4.204	3.607	20.496	0.122
908	2.985	2.943	3.995	3.397	20.57	0.145
909	3.049	3.005	4.025	3.426	20.356	0.167
910	2.939	2.893	4.009	3.373	21.257	0.232
911	3.074	3.034	4.077	3.475	20.717	0.072
912	3.046	3.005	4.044	3.438	20.545	0.102
913	3.165	3.144	4.056	3.515	20.144	0.102
914	3.137	3.089	4.135	3.521	20.802	0.081
915	3.112	3.069	4.034	3.469	21.574	0.117
916	3.314	3.275	4.268	3.691	20.889	0.17
917	3.336	3.296	4.235	3.679	20.552	0.138
918	3.371	3.326	4.24	3.687	21.844	0.1
919	3.478	3.437	4.307	3.801	20.536	0.13
920	3.48	3.444	4.28	3.785	20.848	0.116
921	3.33	3.304	4.173	3.669	20.932	0.143
922	3.273	3.235	4.188	3.647	21.594	0.095
923	3.174	3.139	4.12	3.561	20.932	0.1
924	3.295	3.257	4.233	3.678	21.003	0.112
925	3.233	3.185	4.276	3.66	21.343	0.107
926	3.238	3.195	4.155	3.586	19.249	0.085
927	3.275	3.236	4.18	3.617	19.471	0.062
928	3.278	3.23	4.282	3.676	19.782	0.154
929	3.216	3.173	4.163	3.588	20.475	0.114
930	3.228	3.182	4.144	3.57	19.904	0.108
931	3.513	3.47	4.344	3.814	21.002	0.167
932	3.593	3.558	4.407	3.875	20.929	0.207
933	3.207	3.179	4.149	3.558	20.225	0.098
934	3.148	3.112	4.071	3.5	20.479	0.111
935	3.113	3.076	4.04	3.477	19.826	0.107
936	3.324	3.289	4.198	3.648	19.218	0.11
937	3.43	3.391	4.157	3.68	19.373	0.085
938	3.499	3.462	4.278	3.778	19.318	0.114
939	3.481	3.44	4.248	3.746	19.494	0.118
940	3.77	3.725	4.402	3.976	19.689	0.124
941	3.732	3.694	4.417	3.96	19.58	0.108
942	3.861	3.834	4.543	4.087	19.907	0.147
943	4.048	4.028	4.706	4.263	18.682	0.083
944	3.581	3.557	4.362	3.857	18.211	0.125
945	3.777	3.748	4.529	4.032	18.243	0.132
946	3.815	3.784	4.612	4.087	18.934	0.09
947	3.517	3.494	4.323	3.8	18.481	0.174
948	3.809	3.782	4.515	4.038	18.231	0.113
949	3.64	3.601	4.461	3.934	19.134	0.08
950	3.605	3.572	4.403	3.884	19.407	0.069
951	3.549	3.497	4.411	3.857	19.738	0.106
952	3.411	3.352	4.257	3.697	19.961	0.091
953	3.485	3.437	4.346	3.809	18.99	0.09
954	3.472	3.426	4.367	3.804	18.328	0.133
955	3.402	3.349	4.262	3.709	19.046	0.158
956	3.365	3.306	4.225	3.657	19.513	0.104
957	3.461	3.412	4.262	3.719	20.141	0.108
958	3.58	3.539	4.327	3.816	19.477	0.109
959	3.579	3.533	4.382	3.844	19.388	0.121
960	3.59	3.55	4.377	3.846	20.5	0.101
961	3.672	3.636	4.379	3.897	20.233	0.081
962	3.664	3.63	4.464	3.939	19.539	0.086
963	3.592	3.555	4.372	3.841	20.339	0.111
964	3.673	3.651	4.459	3.94	19.988	0.106
965	3.615	3.589	4.413	3.894	18.707	0.11
966	3.702	3.681	4.538	3.995	19.626	0.09
967	3.618	3.591	4.459	3.918	19.261	0.146
968	3.499	3.464	4.355	3.802	20.257	0.13
969	3.395	3.357	4.298	3.718	19.487	0.119
970	3.571	3.544	4.464	3.892	20.648	0.122
971	3.501	3.461	4.437	3.855	19.277	0.09
972	3.37	3.335	4.233	3.687	21.237	0.096
973	3.304	3.272	4.168	3.619	19.765	0.168
974	3.322	3.284	4.134	3.613	19.788	0.146
975	3.463	3.435	4.25	3.727	19.754	0.17
976	3.247	3.214	4.131	3.573	20.106	0.149
977	3.292	3.251	4.199	3.62	20.291	0.472
978	3.354	3.32	4.219	3.672	20.243	0.506
979	3.412	3.38	4.245	3.718	20.159	0.566
980	3.572	3.545	4.376	3.865	20.075	0.536
981	3.476	3.44	4.383	3.822	20.437	0.536
982	3.274	3.237	4.153	3.604	20.517	0.526
983	3.441	3.397	4.257	3.717	19.947	0.513
984	3.584	3.551	4.327	3.821	20.265	0.551
985	3.514	3.488	4.324	3.806	21.278	0.516
986	3.439	3.399	4.234	3.711	20.489	0.528
987	3.816	3.768	4.49	4.027	19.995	0.541
988	3.497	3.457	4.314	3.793	20.701	0.537
989	3.309	3.259	4.165	3.621	20.453	0.557
990	3.764	3.715	4.461	3.974	20.163	0.523
991	3.452	3.406	4.23	3.718	19.75	0.478
992	3.643	3.593	4.417	3.895	19.944	0.523
993	3.665	3.59	4.475	3.927	19.989	0.562
994	3.627	3.582	4.397	3.88	19.61	0.547
995	3.515	3.474	4.294	3.778	19.657	0.572
996	3.843	3.795	4.538	4.055	19.51	0.517
997	3.848	3.805	4.521	4.05	20.179	0.499
998	3.484	3.424	4.313	3.76	20.052	0.56
999	3.643	3.602	4.343	3.865	20.526	0.519
1000	3.428	3.374	4.288	3.719	20.174	0.556

## Sheet: Protein RMSD
frame#	Apo	CID 359	CID 11640528	CID 8768
0	0	0	0	0
1	1.221	1.16	1.068	0.98
2	1.576	1.347	1.185	1.208
3	1.633	1.54	0.955	1.458
4	1.605	1.485	1.418	1.522
5	1.572	1.722	1.452	1.591
6	1.902	1.566	1.452	1.896
7	1.776	1.528	1.584	1.727
8	2.035	1.629	1.736	1.657
9	1.987	1.521	1.76	1.715
10	2.016	1.86	1.683	1.603
11	2.3	1.831	1.799	1.531
12	2.285	1.839	1.833	1.715
13	2.407	1.87	1.84	1.747
14	2.224	1.842	1.693	1.751
15	2.43	2.087	1.932	1.94
16	2.542	1.917	1.766	1.768
17	2.465	2.177	1.695	1.747
18	2.46	2.175	1.817	1.673
19	2.593	1.831	1.917	1.872
20	2.651	1.873	1.908	1.828
21	2.587	2.19	1.885	1.883
22	2.346	1.688	2.08	1.871
23	2.516	1.707	1.886	1.842
24	2.564	2.229	1.901	1.884
25	2.534	1.925	1.92	1.845
26	2.542	1.853	1.946	1.99
27	2.442	1.814	1.715	1.952
28	2.489	1.899	1.658	1.975
29	2.613	1.862	2.075	1.983
30	2.508	1.756	1.684	1.82
31	2.555	1.927	1.629	1.778
32	2.66	2.032	1.784	1.904
33	2.637	2.01	1.674	2.095
34	2.546	1.817	1.525	2.127
35	2.697	1.74	1.691	2.496
36	2.644	1.959	1.862	2.495
37	2.79	2.076	1.877	2.287
38	3.073	2.087	1.882	2.458
39	2.792	2.096	2.382	2.474
40	2.936	1.927	2.485	2.174
41	2.855	1.727	2.091	2.219
42	2.693	1.744	2.427	2.142
43	2.653	1.754	2.406	2.145
44	2.67	1.81	2.642	2.246
45	2.585	1.956	2.216	2.114
46	2.331	1.901	2.104	1.889
47	2.635	1.82	2.063	2.113
48	2.62	1.884	2.254	2.065
49	2.716	1.912	2.209	2.002
50	2.695	1.83	2.033	2.063
51	2.847	2.165	1.969	2.294
52	2.719	1.741	1.945	2.541
53	2.694	1.985	1.976	2.331
54	2.734	1.977	1.962	2.326
55	2.722	1.85	2.272	2.118
56	2.982	1.837	2.282	1.983
57	2.806	2.049	2.025	2.142
58	2.497	1.986	2.166	2.084
59	2.511	1.924	2.39	1.905
60	2.834	1.833	2.371	2.165
61	3.166	2.048	2.168	2.245
62	3.221	1.888	1.949	1.979
63	3.388	1.895	2.034	1.889
64	3.312	1.993	2.128	2.086
65	3.077	1.825	1.963	2.059
66	3.194	2.1	1.998	2.03
67	3.257	2.063	1.812	2.041
68	3.231	2.013	2.043	1.861
69	2.967	2.064	1.903	1.848
70	3.205	2.03	1.916	2.029
71	2.881	2.104	2.124	2.218
72	3.175	2.24	2.4	2.108
73	3.111	2.073	2.197	1.997
74	3.275	2.171	2.133	2.04
75	3.257	1.995	1.892	1.863
76	2.93	1.912	1.946	1.968
77	2.881	2.114	1.978	2.155
78	3.002	2.028	2.043	2.3
79	2.895	1.999	1.925	2.222
80	3.071	1.867	1.758	2.055
81	3.235	1.98	1.713	2.205
82	3.268	1.792	1.898	2.271
83	3.267	1.849	1.94	2.357
84	3.161	1.995	2.009	2.173
85	3.249	1.893	2.001	2.162
86	3.287	1.96	1.999	2.212
87	3.092	1.988	1.989	2.298
88	3.313	2.044	1.917	2.23
89	3.012	2.066	1.95	2.283
90	2.92	2.065	1.997	2.29
91	3.035	2.076	1.95	2.171
92	3.126	2.19	1.934	2.236
93	3.18	2.227	2.09	2.279
94	3.09	2.105	2.07	2.218
95	3.142	2.184	2.32	2.299
96	3.161	2.002	2.291	2.217
97	3.041	2.026	2.416	2.162
98	2.961	2.045	2.037	2.177
99	3.025	2.323	2.004	2.226
100	3.004	2.208	1.949	2.179
101	3.145	2.136	2.115	1.931
102	3.072	2.05	1.982	2.084
103	3.389	1.97	1.92	2.257
104	3.332	2.234	2.085	2.175
105	3.265	1.998	1.9	1.978
106	3.419	1.964	1.916	2.052
107	3.195	2.084	2.082	2.084
108	3.365	2.031	2.11	2.082
109	3.201	2.192	1.974	2.257
110	3.035	1.946	1.945	2.209
111	2.988	2.064	1.915	2.13
112	3.123	1.993	1.923	2.163
113	3.035	1.99	2.023	2.29
114	3.155	2.074	2.06	2.369
115	3.355	2.034	2.12	2.206
116	3.175	1.95	1.98	2.305
117	3.315	1.887	2.06	2.308
118	3.156	1.956	2.107	2.146
119	3.156	1.895	1.822	2.088
120	3.147	2.013	1.803	2.058
121	3.05	2.039	1.806	2.059
122	3.309	1.821	1.82	2.244
123	3.161	2.003	1.814	2.062
124	3.323	2.036	1.939	2.155
125	3.348	1.988	1.944	2.163
126	3.471	1.966	1.947	2.121
127	3.24	2.045	2.023	2.147
128	2.991	2.053	2.059	2.178
129	2.914	2.007	2.093	2.283
130	2.769	1.948	2.052	2.254
131	3.064	2.086	2.09	2.118
132	3.092	2.158	2.018	2.216
133	2.936	2.142	1.999	2.175
134	3.034	1.907	2.14	2.189
135	3.127	2.032	2.012	2.076
136	3.097	2.114	2.024	2.103
137	3.209	2.041	1.925	2.218
138	3.261	2.025	2.097	2.194
139	3.409	1.882	2.118	2.093
140	3.245	2.145	2.063	2.086
141	3.342	1.923	2.192	2.023
142	3.319	2.074	2.166	1.868
143	3.271	1.939	2.197	2.052
144	3.184	1.966	2.046	2.195
145	3.179	1.9	2.175	2.138
146	3.343	1.964	2.208	2.343
147	3.339	1.964	2.145	2.379
148	3.131	1.971	2.177	2.398
149	3.073	2.08	2.117	2.315
150	3.184	2.024	1.912	2.14
151	3.302	1.966	1.996	2.179
152	3.082	1.911	1.961	2.388
153	3.412	2.212	2.132	2.118
154	3.286	2.074	1.998	2.389
155	3.328	2.211	2.14	2.594
156	3.294	2.271	1.953	2.3
157	3.16	2.294	1.93	2.363
158	3.264	2.303	2.105	2.401
159	3.213	2.299	2.034	2.282
160	3.302	2.494	1.968	2.105
161	3.023	2.406	1.954	2.046
162	3.175	2.584	2.143	2.247
163	3.301	2.701	2.06	2.224
164	3.296	2.713	2.145	2.188
165	3.324	2.436	2.157	2.01
166	3.202	2.453	2.178	2.099
167	3.285	2.553	2.114	2.211
168	3.274	2.303	2.131	2.191
169	3.148	2.683	2.302	2.1
170	3.075	2.614	2.457	2.043
171	3.066	2.745	2.472	2.232
172	3.201	2.662	2.166	2.244
173	3.044	2.776	2.329	2.137
174	3.195	2.673	2.368	2.264
175	3.139	2.728	2.179	2.337
176	3.025	2.818	2.111	2.07
177	3.246	2.661	2.041	2.232
178	3.227	2.561	2.264	2.186
179	3.132	2.599	2.42	2.224
180	3.103	2.493	2.478	2.159
181	3.078	2.788	2.39	2.012
182	2.918	2.861	2.305	1.922
183	3.16	2.623	2.243	1.919
184	2.948	2.763	2.24	1.885
185	2.958	2.584	2.019	1.825
186	3.287	2.725	2.381	1.976
187	2.916	2.674	2.379	1.848
188	3.062	2.722	2.681	1.954
189	3.199	2.83	2.358	1.927
190	3.212	2.672	2.166	1.945
191	3.542	2.864	2.307	1.961
192	3.136	2.959	2.16	1.941
193	3.282	2.709	2.25	1.971
194	2.983	2.728	2.158	1.977
195	2.912	2.753	2.319	1.862
196	3.173	2.562	2.456	2.06
197	2.866	2.776	2.328	2.187
198	2.691	2.871	2.537	2.114
199	2.863	2.915	2.546	1.973
200	2.934	2.777	2.493	1.945
201	2.845	2.784	2.41	1.97
202	2.826	2.66	2.405	2.183
203	2.861	2.995	2.323	1.95
204	2.952	2.931	2.222	1.949
205	3.028	2.667	2.34	2.055
206	3.08	2.641	2.263	2.043
207	2.961	2.685	2.238	1.925
208	2.872	2.692	2.194	1.8
209	3.121	2.834	2.009	1.865
210	2.927	2.689	2.09	1.907
211	2.66	2.616	2.256	1.933
212	2.951	2.713	2.188	1.928
213	2.804	2.699	2.049	1.989
214	2.901	2.824	2.291	1.893
215	3.192	2.813	2.371	1.88
216	3.228	2.699	2.625	1.863
217	3.124	2.655	2.249	1.941
218	3.144	2.526	2.26	1.981
219	3.191	2.695	2.195	2.184
220	3.427	2.709	2.207	2.242
221	3.309	2.708	2.328	2.169
222	3.159	2.514	2.213	2.154
223	3.15	2.454	2.173	2.264
224	3.16	2.557	2.217	2.343
225	2.989	2.723	2.249	2.241
226	2.965	2.884	2.24	2.197
227	3.135	2.702	1.983	2.408
228	3.099	2.713	2.034	2.288
229	2.958	2.619	2.1	2.418
230	3.065	2.777	2.208	2.257
231	3.123	2.769	2.165	2.395
232	2.994	2.744	2.328	2.248
233	3.176	2.552	2.126	2.256
234	3.424	2.458	2.278	2.183
235	3.394	2.765	2.4	2.174
236	3.404	2.83	2.286	2.063
237	3.177	2.955	2.271	2.091
238	3.497	2.901	2.248	1.947
239	3.205	3.137	2.061	1.982
240	3.527	2.795	2.268	1.974
241	3.503	3.249	2.296	1.974
242	3.622	3.006	2.271	1.86
243	3.469	2.907	2.136	2.108
244	3.177	2.921	2.31	1.937
245	3.28	2.983	2.223	1.949
246	3.332	3.063	2.359	1.893
247	3.191	2.924	2.447	1.825
248	3.289	3.064	2.517	1.703
249	3.293	2.931	2.435	1.826
250	3.186	2.892	2.243	1.982
251	3.171	2.849	2.344	1.992
252	3.414	2.924	2.437	1.932
253	3.429	2.92	2.177	2.129
254	3.616	3.05	2.326	1.932
255	3.395	2.957	2.281	1.977
256	3.266	2.809	2.317	2.098
257	3.429	2.983	2.388	2.061
258	3.326	2.977	2.222	2.053
259	3.364	2.954	2.173	1.86
260	3.522	2.804	2.27	1.854
261	3.34	2.88	2.27	1.862
262	3.407	2.984	2.082	2.127
263	3.489	3.059	2.105	2.046
264	3.536	3.24	2.039	2.123
265	3.333	2.992	2.149	2.151
266	3.395	3.131	2.232	2.097
267	3.594	2.942	2.09	2.126
268	3.428	3.03	2.063	1.986
269	3.41	2.95	1.895	1.943
270	3.736	2.927	2.032	1.924
271	3.458	3.042	1.879	1.892
272	3.536	2.966	1.869	1.945
273	3.623	2.797	1.969	2.041
274	3.482	2.779	2.084	1.944
275	3.656	2.701	2.007	1.943
276	3.646	2.91	1.955	1.909
277	3.374	2.797	1.934	1.884
278	3.556	2.947	2.098	1.959
279	3.49	2.915	2.063	1.929
280	3.354	2.916	2.043	2.021
281	3.367	3.222	2.162	2.022
282	3.489	3.18	1.989	2.06
283	3.186	2.953	2.207	2.083
284	3.418	3.097	2.138	1.944
285	3.649	2.98	2.152	1.998
286	3.615	2.947	2.198	2.046
287	3.233	2.964	2.281	1.997
288	3.315	2.862	2.239	2.082
289	3.421	3.047	2.265	2.076
290	3.321	3.245	2.187	2.002
291	3.279	3.31	2.029	2.142
292	3.399	3.123	2.174	2.23
293	3.617	3.057	2.449	2.082
294	3.606	3.124	2.235	1.951
295	3.547	3.119	2.261	2.038
296	3.502	2.99	2.353	2.091
297	3.646	3.113	2.245	2.023
298	3.699	3.062	2.36	1.874
299	3.563	3.119	2.412	1.872
300	3.503	3.07	2.352	2.202
301	3.428	2.996	2.183	2.086
302	3.411	3.076	2.179	2.119
303	3.533	3.19	2.291	2.164
304	3.458	3.059	2.353	1.837
305	3.532	3.221	2.496	2.018
306	3.616	3.078	2.471	1.931
307	3.602	2.947	2.299	1.784
308	3.538	2.962	2.401	2.002
309	3.346	3.074	2.373	1.951
310	3.45	3.279	2.135	2.311
311	3.554	3.449	2.099	2.061
312	3.523	3.42	2.306	1.943
313	3.325	3.399	2.256	2.005
314	3.443	3.359	2.071	2.254
315	3.504	3.286	2.219	2.133
316	3.393	3.336	2.26	2.086
317	3.474	2.954	2.214	2.005
318	3.588	2.961	2.231	2.222
319	3.626	3.093	2.171	2.187
320	3.764	2.908	2.098	2.074
321	3.722	2.894	2.189	2.098
322	3.731	3.095	2.198	2.088
323	3.723	3.021	2.121	2.062
324	3.538	2.851	2.282	2.053
325	3.657	2.825	2.071	2.07
326	3.547	3.033	2.226	2.147
327	3.486	3.049	2.202	1.918
328	3.386	3.113	2.09	2.098
329	3.399	2.948	2.291	2.188
330	3.4	2.86	2.273	2.105
331	3.477	2.764	2.19	2.027
332	3.419	3.016	2.198	2.185
333	3.578	2.995	2.22	2.276
334	3.453	3.008	2.141	2.123
335	3.531	3.032	2.217	2.227
336	3.58	3.033	2.338	2.099
337	3.364	3.189	2.475	2.32
338	3.457	3.667	2.386	2.169
339	3.238	3.828	2.393	1.994
340	3.434	3.785	2.362	2.217
341	3.356	4.065	2.421	2.187
342	3.578	4.118	2.493	2.214
343	3.524	4.064	2.674	2.29
344	3.597	4.036	2.568	2.22
345	3.719	4.173	2.511	2.201
346	3.505	4.066	2.538	2.115
347	3.534	4.219	2.631	2.116
348	3.396	4.112	2.462	2.277
349	3.519	4.186	2.802	2.257
350	3.506	4.005	2.632	2.252
351	3.368	4.11	2.748	2.212
352	3.358	4.012	2.682	2.086
353	3.225	4.271	2.79	2.139
354	3.225	4.114	2.536	2.158
355	3.126	3.886	2.336	2.162
356	3.142	4.071	2.11	2.331
357	3.174	3.755	2.235	2.364
358	3.053	3.883	2.408	2.225
359	3.173	3.832	2.367	2.284
360	3.442	4.138	2.435	2.267
361	3.205	4.108	2.235	2.199
362	3.248	4.063	2.423	2.283
363	3.658	4.046	2.235	2.231
364	3.329	3.968	2.126	2.328
365	3.52	3.964	2.157	2.393
366	3.4	4.157	2.002	2.226
367	3.479	3.995	1.992	2.209
368	3.249	3.945	2.336	2.162
369	3.434	4.117	2.26	2.303
370	3.412	3.815	2.37	2.379
371	3.332	3.71	2.446	2.566
372	3.507	3.932	2.707	2.204
373	3.491	3.664	2.367	2.153
374	3.184	3.753	2.337	2.188
375	3.53	3.723	2.458	2.287
376	3.48	3.779	2.558	2.292
377	3.467	3.865	2.631	2.448
378	3.459	3.699	2.518	2.654
379	3.282	3.597	2.873	2.611
380	3.34	3.641	2.93	2.38
381	3.569	3.795	2.716	2.523
382	3.54	3.733	2.432	2.516
383	3.298	3.747	2.542	2.384
384	3.485	4.004	2.665	2.246
385	3.667	3.902	2.593	2.498
386	3.598	3.914	2.489	2.367
387	3.638	3.872	2.449	2.087
388	3.365	3.78	2.394	2.289
389	3.519	3.977	2.28	2.379
390	3.458	3.914	2.634	2.366
391	3.471	3.63	2.469	2.272
392	3.298	3.936	2.531	2.311
393	3.425	3.836	2.677	2.397
394	3.317	4.033	2.571	2.388
395	3.247	3.83	2.595	2.197
396	3.334	3.854	2.595	2.179
397	3.264	3.819	2.784	2.212
398	3.391	3.682	2.886	2.259
399	3.175	3.756	2.972	2.369
400	3.376	3.62	2.746	2.483
401	3.224	3.638	2.871	2.606
402	3.264	3.898	2.618	2.287
403	3.324	3.855	2.617	2.316
404	3.313	3.736	2.615	2.218
405	3.316	3.753	2.737	2.181
406	3.4	3.756	2.709	2.239
407	3.378	3.595	2.606	2.241
408	3.305	3.95	2.618	2.233
409	3.369	3.769	2.637	2.13
410	3.294	3.912	2.923	2.266
411	3.338	3.836	2.738	2.314
412	3.216	3.793	2.678	2.212
413	3.084	3.743	2.78	2.188
414	3.154	3.838	2.777	2.176
415	3.05	3.856	2.831	2.187
416	3.061	3.756	2.615	2.135
417	3.208	3.743	2.617	2.183
418	3.241	3.837	2.817	2.31
419	3.331	3.961	3.015	2.172
420	3.22	3.921	3.087	2.176
421	3.334	3.974	2.954	2.247
422	3.35	3.998	3.501	2.045
423	3.478	4.093	3.261	2.16
424	3.427	4.046	3.178	2.209
425	3.407	4.006	3.015	2.112
426	3.582	3.991	3.108	2.196
427	3.445	3.903	3.047	2.213
428	3.251	3.865	3.085	2.103
429	3.322	3.818	3.644	2.199
430	3.302	3.699	3.315	2.128
431	3.259	3.762	3.412	2.203
432	3.547	3.905	2.946	2.071
433	3.419	3.517	3.164	2.032
434	3.45	3.837	2.988	2.014
435	3.649	3.851	3.02	2.122
436	3.761	3.717	3.166	2.233
437	3.457	3.485	3.172	2.212
438	3.574	3.921	3.145	2.219
439	3.658	4.028	3.152	2.096
440	3.718	3.858	3.093	2.198
441	3.618	3.768	3.012	2.119
442	3.83	3.909	3.019	2.073
443	3.809	4.002	2.981	2.146
444	3.698	4.194	3.279	2.151
445	3.562	3.979	3.072	2.079
446	3.621	3.979	3.094	2.052
447	3.61	3.726	3.369	2.046
448	3.704	3.81	3.327	2.204
449	3.629	3.655	3.373	2.157
450	3.351	3.622	3.276	2.331
451	3.31	3.754	3.203	2.094
452	3.566	3.562	3.237	2.14
453	3.354	3.717	3.351	2.063
454	3.564	3.478	3.244	2.115
455	3.558	3.91	3.505	2.163
456	3.663	3.748	3.348	2.119
457	3.438	3.511	3.098	2.182
458	3.412	3.737	3.222	2.175
459	3.59	3.593	3.281	2.267
460	3.435	3.538	3.317	2.123
461	3.588	3.476	3.516	2.085
462	3.519	3.561	3.651	2.221
463	3.645	3.406	3.43	2.165
464	3.343	3.401	3.644	2.165
465	3.584	3.406	3.633	2.167
466	3.592	3.207	3.419	2.52
467	3.487	3.371	3.175	2.733
468	3.479	3.412	3.184	2.566
469	3.368	3.353	2.887	2.613
470	3.514	3.457	2.949	2.368
471	3.629	3.243	3.055	2.443
472	3.756	3.298	3.353	2.477
473	3.754	3.475	3.329	2.261
474	3.583	3.32	3.551	2.391
475	3.596	3.03	3.452	2.371
476	3.628	3.048	3.54	2.337
477	3.534	3.156	3.452	2.454
478	3.509	3.354	3.638	2.348
479	3.687	3.456	3.372	2.46
480	3.742	3.716	3.414	2.403
481	3.72	3.567	3.14	2.302
482	3.638	3.997	3.054	2.387
483	3.719	3.764	2.808	2.377
484	3.715	4.01	2.809	2.402
485	3.73	3.778	3.103	2.296
486	3.574	3.729	2.691	2.314
487	3.85	3.516	2.687	2.444
488	3.914	3.778	2.551	2.278
489	3.699	3.661	2.764	2.337
490	3.688	3.837	2.561	2.357
491	3.632	3.828	2.696	2.404
492	3.611	3.832	2.67	2.344
493	3.786	3.667	2.625	2.344
494	3.784	3.947	2.676	2.285
495	3.776	3.957	2.985	2.448
496	3.627	3.978	2.921	2.23
497	3.618	3.836	2.921	2.334
498	3.64	3.971	2.792	2.364
499	3.502	4.182	2.796	2.443
500	3.437	4.185	2.917	2.264
501	3.325	4.072	2.72	2.452
502	3.48	4.183	2.598	2.201
503	3.208	3.963	2.457	2.363
504	3.498	4.023	2.576	2.514
505	3.425	3.916	2.438	2.526
506	3.524	4.083	2.648	2.5
507	3.696	3.678	2.716	2.493
508	3.571	3.879	2.666	2.462
509	3.766	3.907	2.696	2.374
510	3.73	3.895	2.804	2.328
511	3.74	3.905	2.804	2.351
512	3.787	3.853	2.759	2.367
513	3.599	3.849	2.868	2.338
514	3.615	3.891	2.752	2.53
515	3.579	4.028	2.75	2.59
516	3.554	3.95	2.415	2.497
517	3.466	3.832	2.316	2.423
518	3.256	4.032	2.34	2.577
519	3.333	4.048	2.243	2.583
520	3.358	4.156	2.415	2.416
521	3.203	4.216	2.396	2.401
522	3.289	4.017	2.459	2.429
523	3.582	3.94	2.604	2.599
524	3.54	4.037	2.627	2.506
525	3.498	4.059	2.468	2.426
526	3.316	3.872	2.554	2.514
527	3.305	3.965	2.61	2.634
528	3.502	3.887	2.623	2.461
529	3.31	3.885	2.549	2.378
530	3.746	3.683	2.75	2.462
531	3.806	3.941	2.586	2.405
532	3.589	3.979	2.624	2.557
533	4.057	4.027	2.642	2.426
534	3.977	3.879	2.891	2.572
535	3.962	3.748	2.606	2.333
536	3.993	4	2.678	2.471
537	3.963	3.893	2.806	2.502
538	3.885	3.897	2.617	2.475
539	3.863	3.981	2.777	2.499
540	3.832	3.805	2.758	2.462
541	3.824	3.932	2.852	2.727
542	3.781	4.017	2.767	2.799
543	3.774	3.976	2.766	2.688
544	3.643	4.02	2.58	2.486
545	3.895	3.733	2.571	2.489
546	3.805	4.032	2.493	2.606
547	4.028	3.694	2.471	2.566
548	4.05	3.651	2.568	2.607
549	4.111	3.633	2.522	2.71
550	4.15	3.854	2.422	2.762
551	4.139	3.772	2.412	2.673
552	3.963	3.878	2.597	2.811
553	3.722	3.838	2.462	2.698
554	3.905	3.735	2.341	2.673
555	4.093	3.876	2.369	2.753
556	3.559	3.601	2.548	2.61
557	3.628	4.048	2.477	2.642
558	3.64	4.03	2.438	2.651
559	3.665	4.068	2.465	2.476
560	4	3.961	2.596	2.538
561	3.972	3.927	2.712	2.725
562	4.168	3.875	2.511	2.575
563	3.752	3.773	2.55	2.561
564	3.697	3.789	2.602	2.678
565	3.78	3.721	2.569	2.59
566	3.802	3.788	2.64	2.582
567	3.987	3.811	2.584	2.747
568	3.765	3.769	2.528	2.539
569	3.712	3.73	2.402	2.564
570	3.874	3.664	2.625	2.579
571	3.9	3.798	2.715	2.531
572	3.803	3.646	2.454	2.572
573	3.686	3.691	2.672	2.567
574	3.634	3.769	2.717	2.595
575	3.91	3.655	2.758	2.505
576	3.509	3.571	2.564	2.567
577	3.554	3.435	2.293	2.508
578	3.801	3.431	2.452	2.444
579	3.684	3.869	2.445	2.482
580	3.698	3.633	2.499	2.542
581	3.642	3.638	2.593	2.658
582	3.878	3.651	2.498	2.608
583	3.791	3.715	2.425	2.526
584	3.714	3.677	2.458	2.522
585	3.828	3.577	2.568	2.712
586	3.862	3.502	2.683	2.539
587	3.94	3.732	2.677	2.571
588	3.962	3.358	2.633	2.505
589	4.007	3.764	2.605	2.567
590	3.9	3.62	2.454	2.561
591	3.941	3.431	2.441	2.454
592	3.82	3.422	2.601	2.402
593	3.808	3.361	2.722	2.496
594	4.061	3.473	2.669	2.528
595	3.891	3.367	2.618	2.615
596	4.247	3.51	2.456	2.52
597	3.907	3.392	2.334	2.413
598	4.032	3.457	2.508	2.392
599	4.246	3.469	2.34	2.552
600	4.048	3.464	2.592	2.594
601	4.071	3.393	2.648	2.531
602	3.615	3.376	2.581	2.489
603	3.808	3.299	2.341	2.451
604	3.676	3.161	2.49	2.532
605	3.766	3.443	2.342	2.517
606	3.861	3.56	2.339	2.364
607	4.021	3.438	2.382	2.505
608	4.043	3.301	2.34	2.529
609	3.981	3.532	2.389	2.59
610	4.001	3.436	2.45	2.514
611	3.836	3.471	2.424	2.61
612	3.909	3.624	2.351	2.701
613	3.84	3.331	2.386	2.61
614	3.85	3.537	2.243	2.539
615	3.558	3.375	2.391	2.582
616	3.643	3.563	2.288	2.662
617	3.682	3.439	2.389	2.645
618	3.691	3.54	2.454	2.66
619	3.564	3.469	2.39	2.651
620	3.793	3.545	2.466	2.475
621	3.622	3.32	2.373	2.641
622	3.769	3.622	2.677	2.449
623	3.936	3.4	2.602	2.438
624	3.946	3.42	2.422	2.429
625	4.058	3.418	2.337	2.493
626	4.121	3.532	2.596	2.717
627	4.032	3.429	2.51	2.646
628	4.005	3.342	2.496	2.496
629	3.926	3.366	2.57	2.588
630	4.093	3.639	2.477	2.415
631	3.981	3.452	2.438	2.428
632	3.933	3.282	2.477	2.295
633	4.014	3.583	2.545	2.442
634	3.961	3.607	2.324	2.412
635	4.041	3.464	2.283	2.515
636	3.977	3.425	2.171	2.487
637	3.917	3.364	2.124	2.456
638	3.532	3.621	2.133	2.38
639	3.786	3.844	2.407	2.377
640	3.975	3.723	2.328	2.687
641	3.887	3.784	2.412	2.504
642	3.833	3.657	2.279	2.465
643	3.82	3.751	2.419	2.575
644	3.748	3.879	2.411	2.543
645	3.748	3.732	2.332	2.31
646	3.839	3.749	2.2	2.45
647	4.037	3.459	2.48	2.511
648	4.094	3.572	2.103	2.464
649	3.817	3.819	2.247	2.509
650	3.928	3.954	2.337	2.337
651	4.154	3.576	2.311	2.438
652	3.928	3.667	2.388	2.59
653	3.809	3.886	2.406	2.513
654	3.958	3.63	2.455	2.504
655	4.048	3.892	2.431	2.658
656	3.831	3.873	2.259	2.558
657	4.001	4.052	2.342	2.391
658	3.762	3.828	2.474	2.455
659	3.875	3.642	2.21	2.508
660	3.778	3.812	2.482	2.5
661	3.78	3.897	2.589	2.516
662	3.882	3.684	2.58	2.559
663	4.008	3.702	2.452	2.4
664	4.203	3.726	2.502	2.434
665	4.181	3.713	2.419	2.56
666	4.065	3.679	2.368	2.334
667	4.12	3.882	2.551	2.476
668	4.114	3.656	2.546	2.505
669	4.098	3.662	2.608	2.442
670	4.049	3.714	2.598	2.4
671	3.939	3.576	2.509	2.573
672	4.21	3.727	2.375	2.476
673	4.16	3.547	2.503	2.368
674	4.012	3.782	2.584	2.347
675	3.953	3.807	2.316	2.427
676	3.756	3.756	2.629	2.547
677	3.645	3.784	2.576	2.483
678	3.703	3.944	2.528	2.403
679	3.813	3.728	2.677	2.331
680	3.802	3.628	2.643	2.537
681	3.96	3.668	2.635	2.399
682	3.828	3.491	2.595	2.379
683	3.812	3.664	2.369	2.449
684	3.765	3.674	2.514	2.319
685	3.759	3.686	2.408	2.339
686	3.757	3.749	2.433	2.44
687	3.738	3.696	2.465	2.283
688	3.753	3.686	2.43	2.212
689	3.656	3.427	2.551	2.326
690	3.562	3.679	2.672	2.369
691	3.532	3.561	2.515	2.538
692	3.648	3.702	2.61	2.483
693	3.671	3.555	2.9	2.35
694	3.747	3.55	2.319	2.341
695	3.768	3.887	2.458	2.412
696	3.596	3.756	2.416	2.413
697	3.793	3.758	2.504	2.472
698	3.695	3.561	2.822	2.308
699	3.777	3.629	2.456	2.519
700	3.882	3.645	2.51	2.314
701	3.909	3.831	2.503	2.332
702	3.692	3.67	2.42	2.454
703	3.858	3.928	2.66	2.436
704	3.933	3.922	2.747	2.478
705	3.795	3.983	2.597	2.511
706	3.901	4.178	2.581	2.613
707	3.68	4.328	2.645	2.412
708	3.899	4.121	2.371	2.456
709	3.782	4.16	2.725	2.273
710	3.791	4.047	2.59	2.317
711	3.797	4.152	2.792	2.537
712	3.612	4.15	2.907	2.41
713	3.53	4.186	2.465	2.349
714	3.358	4.219	2.345	2.462
715	3.589	4.139	2.158	2.345
716	3.53	3.96	2.433	2.434
717	3.557	3.858	2.164	2.259
718	3.524	3.805	2.273	2.221
719	3.526	3.726	2.262	2.397
720	3.645	3.694	2.214	2.451
721	3.757	3.97	2.171	2.343
722	3.462	3.921	2.405	2.419
723	3.611	3.668	2.437	2.459
724	3.537	3.856	2.425	2.457
725	3.727	3.831	2.168	2.31
726	3.483	3.76	2.154	2.305
727	3.531	3.868	2.239	2.295
728	3.494	3.901	2.396	2.505
729	3.891	3.614	2.196	2.677
730	3.624	3.993	2.144	2.681
731	3.703	3.739	2.179	2.565
732	3.803	3.783	2.316	2.825
733	3.685	3.779	2.367	3.069
734	3.617	3.686	1.993	2.661
735	3.623	3.82	2.076	3.056
736	3.672	3.679	2.124	2.825
737	3.615	4.015	2.235	2.765
738	3.634	4.076	2.148	2.708
739	3.854	4.029	2.123	2.799
740	3.833	4.197	2.12	2.632
741	3.818	4.205	2.157	2.691
742	3.863	4.067	2.199	2.795
743	3.831	4.083	2.258	2.676
744	3.761	3.92	2.411	2.689
745	3.798	3.912	2.239	2.66
746	3.635	4.046	2.164	2.536
747	3.719	4.201	2.21	2.775
748	3.771	4.003	2.038	2.793
749	3.907	3.952	2.058	2.637
750	3.925	4.305	2.107	2.68
751	3.901	4.222	2.257	2.713
752	3.723	4.339	2.634	2.817
753	3.732	4.187	2.429	2.991
754	3.837	3.945	2.417	2.786
755	3.869	4.042	2.439	3.124
756	3.756	3.887	2.491	3.055
757	3.887	3.903	2.79	3.118
758	3.526	4.274	2.586	3.099
759	3.921	4.393	2.345	2.661
760	3.693	4.445	2.449	2.917
761	3.459	4.126	2.412	2.757
762	3.554	4.226	2.397	2.849
763	3.663	4.323	2.429	2.653
764	3.919	4.356	2.31	2.601
765	3.692	4.13	2.227	2.863
766	3.8	4.166	2.278	2.775
767	3.78	4.223	2.217	2.984
768	3.764	4.271	2.235	3.049
769	3.718	4.337	2.272	2.864
770	3.584	4.256	2.404	2.799
771	3.78	4.306	2.438	2.757
772	3.514	4.154	2.381	2.64
773	3.676	4.137	2.548	2.642
774	3.861	4.207	2.544	2.536
775	3.654	4.323	2.694	2.755
776	3.654	4.176	2.616	2.751
777	3.731	4.125	2.69	2.784
778	3.56	4.182	2.394	2.653
779	3.666	4.279	2.575	2.804
780	3.597	4.327	2.354	2.816
781	3.773	4.157	2.606	3.046
782	3.738	4.165	2.493	2.801
783	3.982	4.267	2.361	2.866
784	3.819	4.201	2.42	2.925
785	3.82	4.242	2.352	2.731
786	4.048	4.246	2.22	2.746
787	3.764	4.273	2.284	2.986
788	3.739	4.163	2.361	2.48
789	3.512	4.19	2.309	2.607
790	3.899	4.35	2.347	2.73
791	3.587	4.236	2.236	2.798
792	3.677	4.427	2.421	3.019
793	3.72	4.253	2.321	2.843
794	3.763	4.48	2.28	2.589
795	3.642	4.418	2.409	2.71
796	3.655	4.219	2.414	2.647
797	3.924	4.342	2.35	2.617
798	3.671	4.331	2.349	2.629
799	3.693	4.212	2.359	2.801
800	3.63	4.322	2.412	2.906
801	3.657	4.151	2.484	2.643
802	3.863	4.29	2.46	2.777
803	3.674	4.213	2.34	2.833
804	3.658	4.172	2.333	2.861
805	3.615	4.243	2.19	2.897
806	3.664	4.179	2.377	3.104
807	3.517	4.156	2.306	2.957
808	3.709	4.218	2.224	2.746
809	3.609	4.086	2.369	2.791
810	3.517	4.079	2.4	2.73
811	3.879	4.114	2.371	2.716
812	3.682	4.24	2.32	2.602
813	3.796	4.267	2.471	2.534
814	3.776	4.159	2.147	2.605
815	3.977	4.16	2.131	2.906
816	3.723	4.216	2.17	2.766
817	3.895	4.054	2.2	2.81
818	3.746	4.166	2.313	2.789
819	3.877	4.194	2.226	2.989
820	3.871	4.103	2.091	3.101
821	3.891	4.239	2.066	2.887
822	3.768	4.126	2.231	2.926
823	3.718	4.013	2.222	2.989
824	3.759	4.206	2.176	2.798
825	3.949	4.111	2.284	2.918
826	3.766	4.258	2.323	2.86
827	3.531	4.186	2.47	2.95
828	3.612	4.247	2.386	2.948
829	3.818	4.328	2.429	2.681
830	3.607	4.364	2.498	2.859
831	3.728	4.314	2.318	2.721
832	3.789	4.17	2.345	2.825
833	3.8	4.221	2.334	2.837
834	3.575	4.179	2.207	2.8
835	3.63	4.27	2.485	2.791
836	3.858	4.233	2.444	2.882
837	3.465	4.266	2.716	2.883
838	3.443	4.282	2.332	2.889
839	3.57	4.294	2.419	2.73
840	3.379	4.234	2.503	2.805
841	3.513	4.444	2.392	2.71
842	3.482	4.411	2.524	2.614
843	3.849	4.27	2.625	2.722
844	3.842	4.251	2.74	2.638
845	3.922	4.438	2.615	2.712
846	3.752	4.367	2.239	2.58
847	3.786	4.508	2.274	2.725
848	3.979	4.377	2.477	2.819
849	3.779	4.409	2.491	2.682
850	4.047	4.426	2.935	2.793
851	3.822	4.356	2.874	2.833
852	3.566	4.135	3.522	2.798
853	3.734	4.333	3.245	2.685
854	3.672	4.117	3.236	2.779
855	3.748	4.125	3.209	2.836
856	3.822	4.183	3.253	2.962
857	3.785	4.264	3.225	2.879
858	3.696	4.234	3.394	2.766
859	3.539	4.119	3.261	3.017
860	3.714	4.193	3.233	3.021
861	3.744	4.02	3.183	2.839
862	3.661	4.191	3.144	2.998
863	3.624	4.103	3.162	2.903
864	3.772	4.227	3.347	2.904
865	3.802	4.286	3.103	2.838
866	3.908	4.223	3.106	3.062
867	3.805	3.978	2.999	2.921
868	3.674	3.954	3.037	3.01
869	3.611	4.086	3.093	2.981
870	3.669	4.227	2.921	3.096
871	3.677	4.169	3.032	3.029
872	3.726	4.174	2.995	2.851
873	3.74	4.337	3.067	3.025
874	3.736	4.184	3.043	2.997
875	3.789	4.283	3.105	2.755
876	3.84	4.131	3.167	2.787
877	3.747	4.319	2.952	3.003
878	3.769	4.117	2.978	2.981
879	3.674	4.19	2.928	3.047
880	3.904	4.085	3.136	3.07
881	3.715	3.766	3.199	3.037
882	3.672	3.903	3.288	3.167
883	3.8	3.787	2.862	3.117
884	3.939	3.903	3.114	3.015
885	3.851	3.912	3.189	3.57
886	3.655	4.032	3.283	3.142
887	3.884	3.949	3.227	3.19
888	3.789	3.938	3.508	3.145
889	3.696	3.849	3.286	3.345
890	3.705	3.991	3.175	3.299
891	3.489	3.931	3.26	3.047
892	3.984	3.843	3.365	3.207
893	3.724	3.88	3.296	3.242
894	3.601	3.98	3.4	3.098
895	3.688	3.84	3.335	3.034
896	3.819	3.764	3.29	2.992
897	3.756	3.841	3.258	2.89
898	3.816	3.928	3.141	3.064
899	3.923	3.796	3.254	3.088
900	3.778	3.802	3.381	2.999
901	3.712	3.881	3.381	2.951
902	3.674	4.071	3.439	3.327
903	3.777	3.788	3.545	3.06
904	3.595	3.733	3.378	3.221
905	3.494	3.789	3.268	3.227
906	3.927	3.725	3.346	3.12
907	3.756	3.716	3.106	3.222
908	3.937	3.977	3.325	2.985
909	3.635	3.727	3.534	3.049
910	3.782	3.865	3.65	2.939
911	3.657	3.952	3.48	3.074
912	3.833	4.147	3.523	3.046
913	3.826	3.886	3.288	3.165
914	3.819	4.044	3.224	3.137
915	3.742	3.962	3.272	3.112
916	3.72	3.919	2.865	3.314
917	3.705	3.712	2.917	3.336
918	3.798	3.757	2.921	3.371
919	3.599	3.77	2.597	3.478
920	3.768	3.896	2.675	3.48
921	3.858	4.026	2.727	3.33
922	3.78	3.648	2.645	3.273
923	3.786	3.772	2.611	3.174
924	3.889	3.75	2.984	3.295
925	3.781	3.65	3.124	3.233
926	3.694	3.767	2.966	3.238
927	3.808	3.841	2.925	3.275
928	3.871	3.706	2.697	3.278
929	3.817	3.663	3.088	3.216
930	3.829	3.715	2.985	3.228
931	3.754	3.736	2.964	3.513
932	4.043	3.875	2.755	3.593
933	3.941	3.88	2.966	3.207
934	4.243	3.829	2.919	3.148
935	3.859	3.552	2.923	3.113
936	3.98	3.746	2.923	3.324
937	4.127	3.511	2.951	3.43
938	4.096	3.302	2.947	3.499
939	4.067	3.386	3.024	3.481
940	3.934	3.596	2.832	3.77
941	3.928	3.548	2.884	3.732
942	3.907	3.573	2.818	3.861
943	3.917	3.329	2.925	4.048
944	3.883	3.677	2.833	3.581
945	3.955	3.364	3.065	3.777
946	3.881	3.423	2.874	3.815
947	4.004	3.396	2.806	3.517
948	3.854	3.409	3.029	3.809
949	3.801	3.196	2.99	3.64
950	3.972	3.511	2.808	3.605
951	4.085	3.389	2.936	3.549
952	4.076	3.462	3.22	3.411
953	3.962	3.382	2.973	3.485
954	3.958	3.612	3.033	3.472
955	3.842	3.548	2.946	3.402
956	3.889	3.504	3.039	3.365
957	3.757	3.577	3.2	3.461
958	3.911	3.555	3.225	3.58
959	3.762	3.418	3.011	3.579
960	3.815	3.488	3.064	3.59
961	3.779	3.417	3.327	3.672
962	3.951	3.483	3.007	3.664
963	3.837	3.64	2.912	3.592
964	3.92	3.388	2.717	3.673
965	3.945	3.491	2.817	3.615
966	4.009	3.539	2.85	3.702
967	3.864	3.485	2.797	3.618
968	3.764	3.391	2.746	3.499
969	3.865	3.233	3.049	3.395
970	3.782	3.464	2.871	3.571
971	3.961	3.392	2.92	3.501
972	3.797	3.499	2.772	3.37
973	3.875	3.537	2.723	3.304
974	4.064	3.588	2.49	3.322
975	4.012	3.524	2.8	3.463
976	3.831	3.478	2.72	3.247
977	3.645	3.37	2.685	3.292
978	3.743	3.461	2.94	3.354
979	3.694	3.465	2.938	3.412
980	3.599	3.488	3.124	3.572
981	3.528	3.292	3.164	3.476
982	3.659	3.468	3	3.274
983	3.766	3.287	2.921	3.441
984	3.676	3.502	2.868	3.584
985	3.959	3.434	2.817	3.514
986	4.127	3.375	2.917	3.439
987	4.046	3.272	2.921	3.816
988	3.936	3.084	2.96	3.497
989	3.858	3.321	2.903	3.309
990	3.938	3.197	2.746	3.764
991	3.918	3.22	2.704	3.452
992	3.979	3.357	2.654	3.643
993	3.862	3.443	2.552	3.665
994	3.925	3.311	2.753	3.627
995	3.944	3.433	2.644	3.515
996	3.866	3.527	2.506	3.843
997	3.783	3.508	2.604	3.848
998	3.837	3.173	2.704	3.484
999	3.848	3.282	2.596	3.643
1000	3.791	3.314	2.494	3.428
