# Supplementary material for: From sea to cure: Discovery of marine-derived therapeutics against Fusarium solani in shrimps for enhancing aquaculture sustainability
Source: PLoS One. 2025 Oct 31;20(10):e0336107. doi: 10.1371/journal.pone.0336107 (PMC12578344; doi:10.1371/journal.pone.0336107)
Supplement: S4 File — (XLSX) [file pone.0336107.s004.xlsx]

## Sheet: Apo
Residue#	Chain	ResName	LigandContact	CA	Backbone	Sidechain	All_Heavy	B-factor
0	A	MET_1	No	9.079	8.982	9.433	9.23	42.98
1	A	ALA_2	No	7.885	7.769	8.248	7.851	48.04
2	A	THR_3	No	6.921	6.751	7.63	7.12	55.03
3	A	SER_4	No	5.657	5.468	6.116	5.691	61.9
4	A	ALA_5	No	4.403	4.227	4.668	4.303	70.06
5	A	PRO_6	No	3.338	3.285	3.904	3.532	70.35
6	A	VAL_7	No	2.849	2.976	3.277	3.074	75.22
7	A	THR_8	No	3.082	3.119	3.65	3.341	79.47
8	A	SER_9	No	2.464	2.33	2.809	2.497	80.86
9	A	ARG_10	No	2.188	2.093	3.87	3.305	86.05
10	A	THR_11	No	1.903	1.989	2.305	2.113	84.15
11	A	GLU_12	No	2.242	2.27	2.907	2.635	89.27
12	A	THR_13	No	2.408	2.296	3.084	2.635	91.82
13	A	LEU_14	No	2.26	2.267	3.199	2.711	92.52
14	A	ALA_15	No	2.536	2.496	2.992	2.581	92.72
15	A	LYS_16	No	2.431	2.398	3.428	2.964	93.94
16	A	TYR_17	No	2.063	2.082	4.19	3.592	95.51
17	A	LEU_18	No	1.88	1.959	2.066	1.982	93.36
18	A	LYS_19	No	2.515	2.723	4.19	3.553	93.76
19	A	LEU_20	No	2.849	2.845	3.265	3.021	96.63
20	A	ASP_21	No	3.807	3.705	4.887	4.351	96.18
21	A	GLN_22	No	3.141	2.964	4.076	3.62	96.96
22	A	LYS_23	No	3.012	3.173	4.976	4.203	97.27
23	A	GLY_24	No	1.752	1.711	1.773	1.711	97.6
24	A	GLN_25	No	1.327	1.328	1.759	1.569	98.37
25	A	ILE_26	No	1.09	1.094	1.224	1.126	98.24
26	A	MET_27	No	0.949	0.94	1.447	1.222	98.54
27	A	ALA_28	No	0.816	0.835	0.976	0.84	98.8
28	A	GLU_29	No	0.714	0.688	1.199	1.007	98.89
29	A	TYR_30	No	0.584	0.624	0.757	0.711	98.88
30	A	VAL_31	No	0.538	0.547	0.783	0.598	98.93
31	A	TRP_32	No	0.599	0.641	0.975	0.88	98.84
32	A	VAL_33	No	0.824	0.941	1.174	0.997	98.48
33	A	ASP_34	No	1.326	1.285	1.714	1.513	97.35
34	A	ALA_35	No	1.666	1.729	1.881	1.746	96.82
35	A	ALA_36	No	1.872	1.852	1.991	1.867	95.21
36	A	GLY_37	No	1.554	1.505	1.514	1.505	94.63
37	A	GLU_38	No	1.303	1.223	1.938	1.67	95.67
38	A	THR_39	No	0.87	0.962	1.197	1.053	98.15
39	A	ARG_40	No	0.807	0.761	1.708	1.405	98.65
40	A	SER_41	No	0.756	0.835	0.943	0.865	98.81
41	A	LYS_42	No	0.889	0.829	1.8	1.396	98.78
42	A	SER_43	No	0.928	0.951	1.266	1.054	98.56
43	A	ARG_44	No	0.982	0.974	1.508	1.317	98.61
44	A	THR_45	No	1.079	1.096	1.448	1.236	98.62
45	A	LEU_46	No	1.105	1.126	1.288	1.169	98.62
46	A	PRO_47	No	1.279	1.246	1.332	1.277	98.37
47	A	GLU_48	No	1.371	1.392	2.197	1.904	97.97
48	A	LYS_49	No	1.396	1.365	1.617	1.477	96.65
49	A	ASP_50	No	1.408	1.371	1.987	1.717	96.43
50	A	TYR_51	No	1.074	1.132	1.069	1.089	97.92
51	A	LYS_52	No	1.103	1.06	2.402	1.851	97.83
52	A	ALA_53	No	1.008	1.077	1.186	1.079	97.96
53	A	GLU_54	No	1.306	1.33	2.343	1.976	97.78
54	A	ASP_55	No	1.169	1.163	1.731	1.478	97.77
55	A	LEU_56	No	0.973	0.995	1.338	1.115	98.56
56	A	PRO_57	No	0.987	0.942	1.115	1.009	98.39
57	A	VAL_58	No	0.89	1.042	1.491	1.187	98.28
58	A	TRP_59	No	0.824	0.82	0.987	0.934	98.18
59	A	ASN_60	No	1.016	1.054	1.544	1.317	98.15
60	A	PHE_61	No	1.169	1.159	1.871	1.61	98.38
61	A	ASP_62	No	1.401	1.449	2.161	1.854	98.03
62	A	GLY_63	No	1.671	1.66	1.801	1.66	97.96
63	A	SER_64	No	1.788	1.841	2.017	1.9	97.43
64	A	SER_65	No	2.03	2.048	2.178	2.089	97.94
65	A	THR_66	No	1.971	1.981	2.025	1.985	97.64
66	A	ASN_67	No	1.867	1.827	2.653	2.269	97.15
67	A	GLN_68	No	1.652	1.656	1.494	1.549	97.3
68	A	ALA_69	No	1.695	1.736	2.049	1.782	96.95
69	A	PRO_70	No	2.241	2.19	2.847	2.454	95.74
70	A	GLY_71	No	2.856	2.866	3.112	2.866	94.67
71	A	ASP_72	No	3.954	3.887	5.374	4.708	93.82
72	A	ASN_73	No	3.252	2.977	4.825	3.995	93.66
73	A	SER_74	No	1.799	1.795	2.571	2.083	96.12
74	A	ASP_75	No	1.4	1.405	1.838	1.635	96.97
75	A	VAL_76	No	1.109	1.082	1.354	1.167	98.37
76	A	TYR_77	No	0.819	0.828	1.519	1.294	98.5
77	A	LEU_78	No	0.654	0.703	0.843	0.731	98.82
78	A	ARG_79	No	0.708	0.683	2.805	2.245	98.61
79	A	PRO_80	No	0.675	0.746	0.845	0.776	98.85
80	A	CYS_81	No	0.799	0.831	0.886	0.845	98.67
81	A	ALA_82	No	0.803	0.767	1.019	0.794	98.66
82	A	VAL_83	No	0.805	0.872	1.319	1.019	98.69
83	A	TYR_84	No	0.804	0.81	1.31	1.124	98.7
84	A	PRO_85	No	0.858	0.836	0.971	0.883	98.62
85	A	ASP_86	No	0.738	0.819	0.841	0.83	98.7
86	A	PRO_87	No	0.909	0.934	0.93	0.928	98.28
87	A	PHE_88	No	0.867	0.929	2.232	1.805	96.77
88	A	ARG_89	No	1.027	1.092	1.19	1.149	96.08
89	A	GLY_90	No	1.135	1.09	1.153	1.09	95.8
90	A	SER_91	No	1.205	1.271	1.589	1.379	95.2
91	A	PRO_92	No	1.176	1.137	1.317	1.208	97
92	A	ASN_93	No	0.932	0.94	1.045	0.992	98.6
93	A	ILE_94	No	0.788	0.781	1.003	0.855	98.82
94	A	ILE_95	No	0.648	0.683	0.962	0.769	98.89
95	A	VAL_96	No	0.604	0.597	0.793	0.635	98.9
96	A	LEU_97	No	0.578	0.593	1.332	0.943	98.91
97	A	ALA_98	No	0.575	0.617	0.772	0.617	98.84
98	A	GLU_99	No	0.67	0.667	1.218	1.015	98.64
99	A	CYS_100	No	0.824	0.883	1.222	1.043	98.59
100	A	TRP_101	No	1.082	1.064	1.491	1.367	98.52
101	A	ASN_102	No	1.627	1.649	2.313	2.015	97.6
102	A	ALA_103	No	2.028	2.138	2.25	2.148	92.01
103	A	GLY_104	No	2.583	2.58	2.742	2.58	92.69
104	A	GLY_105	No	2.344	2.329	2.248	2.329	93.99
105	A	THR_106	No	2.168	1.992	2.563	2.236	97.2
106	A	PRO_107	No	1.522	1.673	1.785	1.714	97.94
107	A	ASN_108	No	1.439	1.501	1.404	1.454	97.65
108	A	LYS_109	No	1.756	1.763	2.454	2.135	96.86
109	A	PHE_110	No	1.653	1.656	1.844	1.77	96.86
110	A	ASN_111	No	1.58	1.611	2.384	2.033	98.3
111	A	PHE_112	No	1.262	1.259	2.905	2.374	98.48
112	A	ARG_113	No	0.906	1.02	0.832	0.899	98.72
113	A	HIS_114	No	1.061	1.051	2.003	1.665	98.34
114	A	ASP_115	No	1.168	1.098	1.545	1.336	97.76
115	A	CYS_116	No	0.787	0.842	1.198	1.006	98.72
116	A	VAL_117	No	1.072	1.125	1.604	1.296	98.49
117	A	LYS_118	No	1.368	1.445	2.353	1.942	98.22
118	A	VAL_119	No	1.156	1.188	1.629	1.333	98.32
119	A	MET_120	No	1.035	1.084	1.187	1.112	98.19
120	A	ASP_121	No	1.409	1.384	2.177	1.839	98.05
121	A	THR_122	No	1.485	1.431	1.992	1.664	98.03
122	A	TYR_123	No	1.038	1.051	1.928	1.65	97.56
123	A	ALA_124	No	1.182	1.16	1.527	1.216	97.63
124	A	GLU_125	No	1.126	1.074	2.316	1.883	97.79
125	A	ASP_126	No	0.812	0.796	1.316	1.1	98.32
126	A	GLU_127	No	0.755	0.721	1.435	1.182	98.5
127	A	PRO_128	No	0.642	0.643	0.772	0.693	98.62
128	A	TRP_129	No	0.589	0.604	1.972	1.635	98.87
129	A	PHE_130	No	0.565	0.6	0.8	0.721	98.91
130	A	GLY_131	No	0.548	0.583	0.591	0.583	98.86
131	A	LEU_132	No	0.574	0.608	1.193	0.868	98.87
132	A	GLU_133	No	0.579	0.625	1.092	0.917	98.88
133	A	GLN_134	No	0.699	0.638	1.167	0.932	98.92
134	A	GLU_135	No	0.667	0.704	0.821	0.77	98.81
135	A	TYR_136	No	0.642	0.655	0.804	0.746	98.81
136	A	THR_137	No	0.65	0.664	0.796	0.699	98.54
137	A	LEU_138	No	0.669	0.715	0.86	0.748	98.17
138	A	LEU_139	No	0.79	0.805	1.092	0.912	95.99
139	A	GLY_140	No	0.945	1.006	0.976	1.006	92.51
140	A	PRO_141	No	1.401	1.498	1.416	1.459	87.67
141	A	ASP_142	No	1.693	1.587	2.161	1.901	89.5
142	A	ASN_143	No	1.196	1.2	1.761	1.49	91.27
143	A	ARG_144	No	1.197	1.105	2.285	1.925	93.31
144	A	PRO_145	No	1.133	1.192	1.449	1.291	96.04
145	A	TYR_146	No	1.447	1.468	2.667	2.296	93.99
146	A	GLY_147	No	1.405	1.489	1.584	1.489	91.79
147	A	TRP_148	No	2.024	1.96	3.233	2.88	94.85
148	A	PRO_149	No	2.815	2.952	3.265	3.07	92.34
149	A	THR_150	No	3.698	3.985	4.031	3.995	88.45
150	A	GLY_151	No	4.962	5.096	5.392	5.096	87.05
151	A	GLY_152	No	6.112	6.113	6.548	6.113	92.94
152	A	PHE_153	No	5.659	5.215	6.429	5.967	95.21
153	A	PRO_154	No	5.131	5.113	6.203	5.556	95.09
154	A	ALA_155	No	4.313	4.519	4.317	4.477	95.39
155	A	PRO_156	No	5.238	5.096	5.503	5.249	96.45
156	A	GLN_157	No	6.164	6.438	7.172	6.844	96.87
157	A	GLY_158	No	7.143	6.664	7.747	6.664	95.24
158	A	GLU_159	No	5.674	5.677	5.696	5.683	95.76
159	A	TYR_160	No	4.036	3.996	4.102	4.052	97.46
160	A	TYR_161	No	3.439	3.667	3.485	3.545	98.21
161	A	CYS_162	No	3.83	3.784	4.473	4.112	98.27
162	A	GLY_163	No	3.696	3.449	3.908	3.449	97.67
163	A	VAL_164	No	3.626	3.85	4.36	4.042	98.09
164	A	GLY_165	No	3.358	3.164	3.672	3.164	95.18
165	A	THR_166	No	3.698	3.509	4.749	4.064	91.64
166	A	GLY_167	No	2.907	2.665	3.118	2.665	87.51
167	A	LYS_168	No	1.741	1.77	3.595	2.859	94.76
168	A	VAL_169	No	1.057	1.136	1.414	1.219	94.41
169	A	VAL_170	No	0.852	0.828	1.42	1.049	91.8
170	A	GLN_171	No	0.835	0.809	1.419	1.177	93.66
171	A	ARG_172	No	0.76	0.76	1.947	1.591	97.68
172	A	ASP_173	No	0.791	0.804	1.281	1.081	96.67
173	A	ILE_174	No	0.703	0.697	0.902	0.758	97.89
174	A	VAL_175	No	0.676	0.685	0.855	0.716	98.58
175	A	GLU_176	No	0.743	0.734	1.946	1.546	98.74
176	A	ALA_177	No	0.729	0.729	0.904	0.738	98.59
177	A	HIS_178	No	0.687	0.706	1.255	1.045	98.88
178	A	TYR_179	No	0.699	0.714	1.286	1.082	98.89
179	A	LYS_180	No	0.733	0.738	1.948	1.471	98.82
180	A	ALA_181	No	0.738	0.745	0.906	0.751	98.87
181	A	CYS_182	No	0.759	0.761	0.873	0.812	98.92
182	A	LEU_183	No	0.79	0.82	1.36	1.055	98.86
183	A	TYR_184	No	0.773	0.79	1.102	0.988	98.81
184	A	ALA_185	No	0.779	0.826	0.946	0.825	98.72
185	A	GLY_186	No	0.749	0.794	0.79	0.794	98.61
186	A	ILE_187	No	0.822	0.807	1.148	0.939	98.9
187	A	GLN_188	No	0.908	0.953	1.871	1.512	98.78
188	A	ILE_189	No	0.706	0.796	1.367	1.039	98.89
189	A	SER_190	No	0.77	0.852	1.16	0.946	98.79
190	A	GLY_191	No	0.78	0.693	0.951	0.693	98.77
191	A	THR_192	No	0.679	0.749	0.845	0.771	98.79
192	A	ASN_193	No	0.732	0.719	0.975	0.852	98.75
193	A	ALA_194	No	0.812	0.871	1.056	0.884	98.5
194	A	GLU_195	No	0.866	0.937	1.438	1.24	98.07
195	A	VAL_196	No	1.147	1.119	1.643	1.314	96.98
196	A	MET_197	No	0.997	0.986	1.462	1.241	96.66
197	A	PRO_198	No	0.883	0.881	0.989	0.92	96.42
198	A	ALA_199	No	0.733	0.729	0.941	0.746	97
199	A	GLN_200	No	0.684	0.693	0.761	0.729	98.45
200	A	TRP_201	No	0.618	0.628	0.748	0.709	98.79
201	A	GLU_202	No	0.57	0.587	1.056	0.883	98.88
202	A	TYR_203	No	0.535	0.541	1.09	0.892	98.92
203	A	GLN_204	No	0.534	0.541	0.857	0.708	98.91
204	A	VAL_205	No	0.641	0.605	1.214	0.837	98.93
205	A	GLY_206	No	0.788	0.873	0.885	0.873	98.66
206	A	PRO_207	No	0.742	0.745	1.058	0.876	98.75
207	A	CYS_208	No	0.62	0.619	1.369	1.01	98.85
208	A	LEU_209	No	0.715	0.881	1.628	1.226	98.67
209	A	GLY_210	No	1.145	0.994	1.55	0.994	98.61
210	A	ILE_211	No	1.16	1.173	2.495	1.856	98.73
211	A	GLU_212	No	0.656	0.696	1.32	1.089	98.73
212	A	MET_213	No	0.666	0.645	1.045	0.873	98.86
213	A	GLY_214	No	0.584	0.571	0.677	0.571	98.83
214	A	ASP_215	No	0.514	0.531	0.61	0.573	98.9
215	A	GLN_216	No	0.545	0.555	0.934	0.772	98.91
216	A	LEU_217	No	0.498	0.519	0.758	0.594	98.91
217	A	TRP_218	No	0.509	0.526	0.97	0.846	98.87
218	A	VAL_219	No	0.54	0.542	1.167	0.778	98.9
219	A	SER_220	No	0.536	0.572	0.611	0.582	98.89
220	A	ARG_221	No	0.581	0.61	0.824	0.723	98.86
221	A	PHE_222	No	0.619	0.646	0.774	0.72	98.83
222	A	PHE_223	No	0.69	0.948	1.139	1.033	98.85
223	A	LEU_224	No	0.639	0.672	1.084	0.833	98.77
224	A	ALA_225	No	0.665	0.716	0.875	0.721	97.79
225	A	ARG_226	No	0.707	0.812	2.494	2.02	97.4
226	A	ILE_227	No	0.65	0.691	1.06	0.828	97.49
227	A	THR_228	No	0.679	0.734	0.748	0.715	96.02
228	A	GLU_229	No	0.896	0.97	1.523	1.314	93.72
229	A	GLU_230	No	1.016	1.057	1.444	1.294	92.59
230	A	PHE_231	No	0.94	1.018	1.952	1.62	92.7
231	A	GLY_232	No	0.952	0.992	1.005	0.992	92.16
232	A	ALA_233	No	0.801	0.838	0.951	0.837	94.27
233	A	LYS_234	No	0.749	0.771	1.434	1.14	95.04
234	A	VAL_235	No	0.754	0.785	1.39	1.002	97.48
235	A	SER_236	No	0.73	0.725	0.92	0.789	97.75
236	A	LEU_237	No	0.743	0.818	1.027	0.876	98.2
237	A	HIS_238	No	0.858	0.851	1.442	1.221	97.84
238	A	PRO_239	No	0.865	0.886	0.966	0.907	97.83
239	A	LYS_240	No	0.976	1.086	1.954	1.563	97.52
240	A	PRO_241	No	1.344	1.441	1.312	1.386	95.73
241	A	ILE_242	No	1.568	1.491	2.288	1.86	95.51
242	A	ALA_243	No	1.939	1.991	2.43	2.064	93.15
243	A	GLY_244	No	1.803	1.801	2.004	1.801	92.72
244	A	ASP_245	No	2.029	2.089	2.68	2.406	94.6
245	A	TRP_246	No	1.643	1.481	2.144	1.939	95.12
246	A	ASN_247	No	1.282	1.615	1.282	1.454	95.91
247	A	GLY_248	No	1.04	1.047	1.023	1.047	96.45
248	A	ALA_249	No	0.823	0.817	0.936	0.817	98.14
249	A	GLY_250	No	0.705	0.688	0.758	0.688	97.94
250	A	LEU_251	No	0.636	0.724	1.072	0.847	98.64
251	A	HIS_252	No	0.574	0.626	0.734	0.686	98.52
252	A	SER_253	No	0.5	0.538	1.225	0.822	98.74
253	A	ASN_254	No	0.576	0.574	0.928	0.758	98.79
254	A	PHE_255	No	0.603	0.604	0.832	0.741	98.81
255	A	SER_256	No	0.603	0.619	0.726	0.653	98.78
256	A	THR_257	No	0.662	0.691	0.874	0.749	98.79
257	A	LYS_258	No	0.777	0.785	1.495	1.176	98.61
258	A	ALA_259	No	0.797	0.792	0.996	0.808	98.43
259	A	MET_260	No	0.704	0.749	0.781	0.746	98.69
260	A	ARG_261	No	0.859	0.918	1.679	1.427	98.59
261	A	GLU_262	No	0.99	0.968	1.725	1.441	98.17
262	A	GLU_263	No	1.163	1.163	2.233	1.846	97.94
263	A	GLY_264	No	1.168	1.125	1.256	1.125	97.41
264	A	GLY_265	No	0.919	0.925	0.987	0.925	98.33
265	A	MET_266	No	0.978	0.983	1.69	1.401	97.53
266	A	LYS_267	No	1.062	1.046	2.988	2.252	97.76
267	A	VAL_268	No	0.813	0.803	0.968	0.836	98.33
268	A	ILE_269	No	0.715	0.731	0.884	0.77	98.42
269	A	GLU_270	No	0.869	0.847	1.703	1.398	97.57
270	A	GLU_271	No	0.865	0.864	1.438	1.23	98.01
271	A	ALA_272	No	0.735	0.752	0.886	0.753	98.32
272	A	LEU_273	No	0.764	0.778	1.067	0.887	97.6
273	A	LYS_274	No	0.862	0.87	1.871	1.446	97.44
274	A	LYS_275	No	0.894	0.893	2.023	1.566	98
275	A	LEU_276	No	0.805	0.833	1.384	1.062	97.34
276	A	GLU_277	No	0.894	0.947	1.614	1.372	97.09
277	A	PRO_278	No	1.102	1.173	1.073	1.13	97.19
278	A	HIS_279	No	1.116	1.13	1.444	1.307	97.26
279	A	HIS_280	No	1.188	1.318	2.086	1.794	96.93
280	A	ALA_281	No	1.362	1.347	1.651	1.39	96.77
281	A	GLU_282	No	1.303	1.282	1.871	1.644	97.55
282	A	CYS_283	No	1.104	1.085	1.796	1.444	97.77
283	A	ILE_284	No	1.118	1.123	1.675	1.364	97.68
284	A	ALA_285	No	1.276	1.219	1.54	1.266	97.27
285	A	GLU_286	No	0.962	0.972	1.312	1.182	97.66
286	A	TYR_287	No	0.846	0.976	0.709	0.81	98.27
287	A	GLY_288	No	1.352	1.229	1.586	1.229	97.31
288	A	GLU_289	No	1.235	1.267	2.02	1.735	95.6
289	A	ASP_290	No	1.098	1.08	1.531	1.333	96.93
290	A	ASN_291	No	0.96	0.976	1.047	1.01	96.81
291	A	GLU_292	No	1.044	1.069	1.539	1.355	95.68
292	A	LEU_293	No	1.149	1.208	1.658	1.385	96.24
293	A	ARG_294	No	1.13	1.113	1.136	1.101	96.44
294	A	LEU_295	No	0.936	0.964	1.356	1.124	94.67
295	A	THR_296	No	1.301	1.455	1.586	1.5	92.14
296	A	GLY_297	No	1.726	1.926	1.703	1.926	85.79
297	A	ARG_298	No	2.324	2.324	3.726	3.26	81.3
298	A	HIS_299	No	3.197	2.865	5.327	4.476	81.27
299	A	GLU_300	No	2.315	2.29	3.209	2.849	79.51
300	A	THR_301	No	1.831	1.799	2.195	1.955	78.49
301	A	GLY_302	No	1.437	1.391	1.686	1.391	82.86
302	A	SER_303	No	1.426	1.346	2.166	1.667	89.15
303	A	ILE_304	No	1.417	1.498	1.975	1.705	93.8
304	A	ASP_305	No	1.729	1.642	2.432	2.086	92.96
305	A	SER_306	No	1.33	1.294	1.649	1.419	92.21
306	A	PHE_307	No	1.019	1.109	0.987	1.032	95.56
307	A	SER_308	No	1.06	0.996	1.496	1.185	95.08
308	A	TRP_309	No	0.988	1.051	1.814	1.597	96.41
309	A	GLY_310	No	1.047	0.992	1.181	0.992	94.66
310	A	VAL_311	No	1.23	1.424	1.709	1.509	93.88
311	A	ALA_312	No	1.596	1.619	1.95	1.669	89.69
312	A	ASN_313	No	1.246	1.192	1.498	1.347	89.7
313	A	ARG_314	No	1.099	1.13	2.377	1.983	87.25
314	A	GLY_315	No	1.141	1.121	1.243	1.121	87.28
315	A	THR_316	No	0.872	0.902	0.919	0.89	91.31
316	A	SER_317	No	0.946	0.832	1.381	1.034	92.7
317	A	ILE_318	No	0.658	0.7	1.089	0.848	96.12
318	A	ARG_319	No	0.62	0.625	0.948	0.833	96.79
319	A	ALA_320	No	0.774	0.807	1.068	0.836	96.75
320	A	PRO_321	No	1.105	1.054	1.411	1.197	96.69
321	A	ARG_322	No	1.304	1.389	3.412	2.816	96.64
322	A	GLU_323	No	1.971	1.975	2.847	2.506	96.32
323	A	THR_324	No	1.969	1.984	2.18	2.068	96.87
324	A	ALA_325	No	1.752	1.733	1.863	1.745	94.97
325	A	ALA_326	No	1.552	1.606	1.663	1.604	96.32
326	A	LYS_327	No	1.39	1.347	1.972	1.67	96.82
327	A	GLY_328	No	1.158	1.11	1.215	1.11	97.9
328	A	TYR_329	No	0.937	0.993	1.257	1.168	98.49
329	A	GLY_330	No	0.911	0.842	1.009	0.842	98.45
330	A	TYR_331	No	0.703	0.76	0.992	0.911	98.65
331	A	PHE_332	No	0.615	0.614	1.246	1.002	98.4
332	A	GLU_333	No	0.505	0.531	0.984	0.824	98.54
333	A	ASP_334	No	0.465	0.491	0.575	0.534	98.33
334	A	ARG_335	No	0.543	0.572	0.826	0.732	97.74
335	A	ARG_336	No	0.59	0.625	0.724	0.685	98.05
336	A	PRO_337	No	0.589	0.6	0.613	0.599	98.55
337	A	ALA_338	No	0.659	0.644	0.877	0.663	98.43
338	A	SER_339	No	0.625	0.623	1.286	0.897	98.64
339	A	ASN_340	No	0.666	0.69	1.057	0.881	98.49
340	A	ALA_341	No	0.617	0.632	0.792	0.635	98.46
341	A	ASP_342	No	0.63	0.616	1.178	0.948	98.68
342	A	PRO_343	No	0.586	0.623	0.672	0.639	98.8
343	A	TYR_344	No	0.625	0.657	0.626	0.633	98.84
344	A	ARG_345	No	0.68	0.667	1.063	0.921	98.64
345	A	VAL_346	No	0.569	0.59	0.82	0.638	98.73
346	A	THR_347	No	0.566	0.606	0.665	0.606	98.82
347	A	LYS_348	No	0.636	0.668	1.083	0.878	98.65
348	A	ALA_349	No	0.681	0.68	0.871	0.691	98.33
349	A	LEU_350	No	0.664	0.714	1.26	0.939	97.93
350	A	LEU_351	No	0.754	0.786	1.263	0.981	98.22
351	A	GLN_352	No	0.878	0.91	1.926	1.538	97.73
352	A	PHE_353	No	0.884	0.922	1.586	1.332	97.86
353	A	SER_354	No	0.827	0.89	0.968	0.915	96.98
354	A	LEU_355	No	1.27	1.482	2.001	1.707	94.3
355	A	ALA_356	No	1.859	2.149	2.588	2.205	82.3

## Sheet: 359
Residue#	Chain	ResName	LigandContact	CA	Backbone	Sidechain	All_Heavy	B-factor
0	A	MET_1	Yes	8.089	7.927	9.313	8.724	42.98
1	A	ALA_2	No	6.676	6.365	6.941	6.466	48.04
2	A	THR_3	Yes	6.318	6.169	7.631	6.813	55.03
3	A	SER_4	Yes	5.704	5.589	6.257	5.818	61.9
4	A	ALA_5	No	4.869	4.619	5.175	4.716	70.06
5	A	PRO_6	No	4.378	4.355	5.327	4.748	70.35
6	A	VAL_7	No	4.055	4.115	4.803	4.377	75.22
7	A	THR_8	Yes	5.107	5.292	5.835	5.519	79.47
8	A	SER_9	Yes	6.099	6.074	6.692	6.286	80.86
9	A	ARG_10	Yes	6.298	6.054	8.115	7.408	86.05
10	A	THR_11	No	6.063	6.134	6.753	6.398	84.15
11	A	GLU_12	No	5.876	5.923	7.206	6.687	89.27
12	A	THR_13	No	5.436	5.228	6.087	5.603	91.82
13	A	LEU_14	No	3.961	3.853	4.634	4.213	92.52
14	A	ALA_15	No	3.491	3.422	3.761	3.478	92.72
15	A	LYS_16	No	3.418	3.343	4.408	3.932	93.94
16	A	TYR_17	No	3.128	3.059	4.037	3.715	95.51
17	A	LEU_18	No	2.852	2.893	3.16	3.005	93.36
18	A	LYS_19	No	2.74	2.743	3.195	2.973	93.76
19	A	LEU_20	No	2.774	2.676	3.342	2.979	96.63
20	A	ASP_21	No	2.582	2.491	3.09	2.813	96.18
21	A	GLN_22	Yes	1.957	2.045	2.796	2.477	96.96
22	A	LYS_23	Yes	2.157	2.031	3.46	2.85	97.27
23	A	GLY_24	Yes	1.852	1.787	2.025	1.787	97.6
24	A	GLN_25	Yes	1.08	1.11	2.103	1.728	98.37
25	A	ILE_26	No	0.772	0.8	0.944	0.83	98.24
26	A	MET_27	No	0.662	0.661	1.288	1.041	98.54
27	A	ALA_28	No	0.571	0.628	0.818	0.636	98.8
28	A	GLU_29	No	0.518	0.508	0.982	0.81	98.89
29	A	TYR_30	No	0.453	0.489	0.649	0.595	98.88
30	A	VAL_31	No	0.454	0.468	0.762	0.542	98.93
31	A	TRP_32	No	0.485	0.532	0.772	0.701	98.84
32	A	VAL_33	No	0.583	0.62	1.004	0.737	98.48
33	A	ASP_34	No	1.09	1.028	1.443	1.247	97.35
34	A	ALA_35	No	1.475	1.504	1.78	1.543	96.82
35	A	ALA_36	Yes	1.438	1.448	1.502	1.445	95.21
36	A	GLY_37	Yes	1.324	1.303	1.333	1.303	94.63
37	A	GLU_38	Yes	1.069	1.022	1.894	1.578	95.67
38	A	THR_39	Yes	0.751	0.912	0.942	0.905	98.15
39	A	ARG_40	Yes	0.65	0.624	1.62	1.314	98.65
40	A	SER_41	No	0.577	0.629	0.753	0.663	98.81
41	A	LYS_42	No	0.619	0.605	1.481	1.111	98.78
42	A	SER_43	No	0.655	0.682	1.174	0.861	98.56
43	A	ARG_44	No	0.743	0.714	1.464	1.223	98.61
44	A	THR_45	No	0.804	0.841	1.131	0.951	98.62
45	A	LEU_46	No	0.853	0.856	1.102	0.941	98.62
46	A	PRO_47	No	1.024	0.996	1.138	1.049	98.37
47	A	GLU_48	No	1.045	1.113	2.167	1.793	97.97
48	A	LYS_49	No	1.063	1.029	1.698	1.385	96.65
49	A	ASP_50	No	1.075	1.064	1.668	1.41	96.43
50	A	TYR_51	No	0.916	0.972	0.961	0.961	97.92
51	A	LYS_52	No	0.956	0.922	2.296	1.743	97.83
52	A	ALA_53	No	0.899	0.973	1.088	0.975	97.96
53	A	GLU_54	Yes	1.207	1.256	2.228	1.872	97.78
54	A	ASP_55	No	1.11	1.104	1.644	1.399	97.77
55	A	LEU_56	No	0.931	0.93	1.26	1.039	98.56
56	A	PRO_57	No	0.97	0.913	1.141	1.004	98.39
57	A	VAL_58	No	0.861	1.001	1.462	1.15	98.28
58	A	TRP_59	No	0.829	0.848	0.969	0.927	98.18
59	A	ASN_60	Yes	1.084	1.091	1.437	1.27	98.15
60	A	PHE_61	No	1.142	1.152	1.135	1.138	98.38
61	A	ASP_62	No	1.292	1.267	1.715	1.514	98.03
62	A	GLY_63	No	1.362	1.388	1.369	1.388	97.96
63	A	SER_64	No	1.545	1.566	1.768	1.634	97.43
64	A	SER_65	No	1.691	1.699	1.866	1.754	97.94
65	A	THR_66	No	1.636	1.62	1.729	1.652	97.64
66	A	ASN_67	Yes	1.557	1.534	2.173	1.872	97.15
67	A	GLN_68	No	1.375	1.35	1.499	1.421	97.3
68	A	ALA_69	No	1.387	1.569	1.462	1.538	96.95
69	A	PRO_70	No	1.743	1.744	2.129	1.892	95.74
70	A	GLY_71	No	2.073	1.965	2.377	1.965	94.67
71	A	ASP_72	No	2.292	2.291	3.018	2.69	93.82
72	A	ASN_73	Yes	2.031	1.91	2.615	2.279	93.66
73	A	SER_74	No	1.507	1.51	1.623	1.545	96.12
74	A	ASP_75	Yes	1.336	1.325	1.756	1.565	96.97
75	A	VAL_76	No	1.062	1.079	1.337	1.152	98.37
76	A	TYR_77	Yes	0.814	0.795	1.69	1.412	98.5
77	A	LEU_78	No	0.615	0.66	0.82	0.698	98.82
78	A	ARG_79	Yes	0.579	0.566	2.683	2.137	98.61
79	A	PRO_80	No	0.558	0.628	0.738	0.663	98.85
80	A	CYS_81	No	0.634	0.659	0.705	0.667	98.67
81	A	ALA_82	No	0.602	0.593	0.828	0.611	98.66
82	A	VAL_83	No	0.572	0.625	1.264	0.864	98.69
83	A	TYR_84	No	0.525	0.547	0.844	0.748	98.7
84	A	PRO_85	No	0.573	0.593	0.687	0.618	98.62
85	A	ASP_86	No	0.551	0.581	0.617	0.599	98.7
86	A	PRO_87	No	0.686	0.726	0.735	0.726	98.28
87	A	PHE_88	No	0.718	0.734	1.411	1.161	96.77
88	A	ARG_89	No	0.655	0.685	0.79	0.749	96.08
89	A	GLY_90	No	0.655	0.652	0.69	0.652	95.8
90	A	SER_91	No	0.68	0.727	1.09	0.852	95.2
91	A	PRO_92	No	0.695	0.683	0.83	0.741	97
92	A	ASN_93	No	0.573	0.579	0.656	0.618	98.6
93	A	ILE_94	No	0.519	0.531	0.804	0.621	98.82
94	A	ILE_95	No	0.494	0.533	0.885	0.656	98.89
95	A	VAL_96	No	0.495	0.504	0.706	0.538	98.9
96	A	LEU_97	No	0.448	0.466	0.757	0.567	98.91
97	A	ALA_98	No	0.459	0.485	0.714	0.496	98.84
98	A	GLU_99	Yes	0.51	0.532	0.772	0.679	98.64
99	A	CYS_100	No	0.659	0.667	1.325	1.012	98.59
100	A	TRP_101	Yes	0.763	0.799	0.832	0.818	98.52
101	A	ASN_102	Yes	1.088	1.098	2.122	1.696	97.6
102	A	ALA_103	Yes	1.465	1.62	1.725	1.626	92.01
103	A	GLY_104	Yes	1.655	1.619	1.794	1.619	92.69
104	A	GLY_105	Yes	1.368	1.35	1.367	1.35	93.99
105	A	THR_106	Yes	1.232	1.165	1.515	1.308	97.2
106	A	PRO_107	Yes	0.96	1.057	1.065	1.056	97.94
107	A	ASN_108	Yes	1.022	1.02	1.151	1.085	97.65
108	A	LYS_109	Yes	1.27	1.287	2.144	1.767	96.86
109	A	PHE_110	No	1.24	1.294	1.515	1.428	96.86
110	A	ASN_111	No	0.946	0.974	0.804	0.891	98.3
111	A	PHE_112	No	1.112	1.079	1.959	1.666	98.48
112	A	ARG_113	Yes	0.745	0.94	0.646	0.763	98.72
113	A	HIS_114	Yes	0.847	0.851	1.507	1.276	98.34
114	A	ASP_115	No	0.857	0.837	1.316	1.104	97.76
115	A	CYS_116	No	0.708	0.741	1.45	1.109	98.72
116	A	VAL_117	Yes	0.84	0.884	1.377	1.055	98.49
117	A	LYS_118	Yes	1.018	1.045	2.087	1.645	98.22
118	A	VAL_119	No	0.938	0.967	1.078	0.979	98.32
119	A	MET_120	No	0.876	0.942	1.153	1.048	98.19
120	A	ASP_121	Yes	1.075	1.097	1.618	1.393	98.05
121	A	THR_122	Yes	1.178	1.186	1.627	1.361	98.03
122	A	TYR_123	Yes	1.026	1.089	1.517	1.351	97.56
123	A	ALA_124	No	1.215	1.206	1.502	1.247	97.63
124	A	GLU_125	Yes	1.184	1.135	2.38	1.942	97.79
125	A	ASP_126	Yes	0.903	0.884	1.37	1.165	98.32
126	A	GLU_127	No	0.862	0.811	1.519	1.263	98.5
127	A	PRO_128	No	0.699	0.736	0.846	0.778	98.62
128	A	TRP_129	No	0.619	0.61	1.13	0.993	98.87
129	A	PHE_130	No	0.507	0.553	0.677	0.626	98.91
130	A	GLY_131	No	0.522	0.59	0.578	0.59	98.86
131	A	LEU_132	No	0.525	0.569	0.809	0.64	98.87
132	A	GLU_133	No	0.543	0.579	1.147	0.94	98.88
133	A	GLN_134	No	0.484	0.502	0.594	0.552	98.92
134	A	GLU_135	No	0.485	0.515	1.135	0.892	98.81
135	A	TYR_136	No	0.579	0.587	0.791	0.72	98.81
136	A	THR_137	No	0.655	0.694	0.793	0.714	98.54
137	A	LEU_138	No	0.855	0.87	1.079	0.938	98.17
138	A	LEU_139	Yes	1.134	1.2	1.363	1.248	95.99
139	A	GLY_140	No	1.532	1.584	1.602	1.584	92.51
140	A	PRO_141	Yes	2.169	2.187	2.366	2.252	87.67
141	A	ASP_142	Yes	2.143	2.088	2.494	2.304	89.5
142	A	ASN_143	Yes	1.795	1.755	2.167	1.959	91.27
143	A	ARG_144	Yes	1.506	1.431	2.352	2.048	93.31
144	A	PRO_145	No	1.023	1.138	1.183	1.148	96.04
145	A	TYR_146	Yes	1.403	1.577	2.306	2.064	93.99
146	A	GLY_147	Yes	2.118	2.124	2.431	2.124	91.79
147	A	TRP_148	Yes	1.805	1.833	1.97	1.922	94.85
148	A	PRO_149	Yes	2.282	2.135	2.562	2.307	92.34
149	A	THR_150	Yes	2.343	2.477	2.76	2.592	88.45
150	A	GLY_151	Yes	2.811	2.803	2.947	2.803	87.05
151	A	GLY_152	Yes	2.524	2.406	2.746	2.406	92.94
152	A	PHE_153	No	2.05	1.968	3.902	3.259	95.21
153	A	PRO_154	No	1.525	1.549	1.782	1.636	95.09
154	A	ALA_155	No	1.494	1.414	1.74	1.464	95.39
155	A	PRO_156	No	1.252	1.222	1.497	1.331	96.45
156	A	GLN_157	No	0.883	0.988	1.023	0.99	96.87
157	A	GLY_158	No	1.036	0.988	1.183	0.988	95.24
158	A	GLU_159	No	1.445	1.441	2.752	2.29	95.76
159	A	TYR_160	Yes	1.249	1.28	1.779	1.6	97.46
160	A	TYR_161	No	1.407	1.589	1.882	1.769	98.21
161	A	CYS_162	Yes	1.914	1.947	2.708	2.321	98.27
162	A	GLY_163	No	2.276	2.186	2.553	2.186	97.67
163	A	VAL_164	Yes	2.541	2.774	3.228	2.939	98.09
164	A	GLY_165	Yes	2.76	2.506	3.043	2.506	95.18
165	A	THR_166	Yes	2.848	2.97	3.599	3.242	91.64
166	A	GLY_167	Yes	2.596	2.545	2.625	2.545	87.51
167	A	LYS_168	Yes	2.231	2.17	3.074	2.666	94.76
168	A	VAL_169	Yes	1.49	1.566	1.812	1.636	94.41
169	A	VAL_170	Yes	1.292	1.25	1.967	1.53	91.8
170	A	GLN_171	Yes	1.101	1.047	1.88	1.56	93.66
171	A	ARG_172	Yes	0.968	0.964	2.074	1.73	97.68
172	A	ASP_173	Yes	1.045	1.021	1.685	1.403	96.67
173	A	ILE_174	No	0.923	0.898	1.146	0.988	97.89
174	A	VAL_175	No	0.821	0.835	1.184	0.941	98.58
175	A	GLU_176	No	0.89	0.872	1.536	1.292	98.74
176	A	ALA_177	No	0.851	0.837	1.023	0.851	98.59
177	A	HIS_178	No	0.749	0.748	1.019	0.9	98.88
178	A	TYR_179	No	0.759	0.761	1.376	1.161	98.89
179	A	LYS_180	No	0.788	0.774	2.008	1.516	98.82
180	A	ALA_181	No	0.7	0.692	0.866	0.7	98.87
181	A	CYS_182	No	0.669	0.676	0.759	0.713	98.92
182	A	LEU_183	No	0.735	0.741	1.358	1.019	98.86
183	A	TYR_184	No	0.676	0.682	1.151	0.969	98.81
184	A	ALA_185	No	0.633	0.678	0.813	0.676	98.72
185	A	GLY_186	No	0.691	0.701	0.766	0.701	98.61
186	A	ILE_187	No	0.593	0.625	0.86	0.685	98.9
187	A	GLN_188	No	0.605	0.627	1.757	1.356	98.78
188	A	ILE_189	No	0.619	0.697	0.839	0.724	98.89
189	A	SER_190	No	0.708	0.846	1.166	0.946	98.79
190	A	GLY_191	No	0.863	0.742	1.064	0.742	98.77
191	A	THR_192	No	0.687	0.754	0.917	0.805	98.79
192	A	ASN_193	No	0.714	0.688	0.961	0.828	98.75
193	A	ALA_194	No	0.71	0.729	0.938	0.745	98.5
194	A	GLU_195	No	0.645	0.696	1.017	0.896	98.07
195	A	VAL_196	No	0.69	0.71	1.065	0.818	96.98
196	A	MET_197	No	0.701	0.695	1.156	0.956	96.66
197	A	PRO_198	No	0.809	0.818	0.958	0.87	96.42
198	A	ALA_199	No	0.798	0.779	1.06	0.812	97
199	A	GLN_200	No	0.607	0.634	0.76	0.687	98.45
200	A	TRP_201	No	0.6	0.593	0.881	0.8	98.79
201	A	GLU_202	No	0.561	0.588	1.418	1.113	98.88
202	A	TYR_203	No	0.555	0.547	0.648	0.609	98.92
203	A	GLN_204	No	0.552	0.555	1.354	1.058	98.91
204	A	VAL_205	No	0.552	0.568	0.985	0.702	98.93
205	A	GLY_206	No	0.623	0.684	0.758	0.684	98.66
206	A	PRO_207	No	0.672	0.716	0.97	0.818	98.75
207	A	CYS_208	No	0.631	0.633	1.067	0.845	98.85
208	A	LEU_209	No	0.792	0.808	1.724	1.261	98.67
209	A	GLY_210	No	0.954	0.883	1.108	0.883	98.61
210	A	ILE_211	No	0.567	0.571	1.122	0.806	98.73
211	A	GLU_212	No	0.507	0.51	1.392	1.09	98.73
212	A	MET_213	No	0.466	0.484	0.789	0.647	98.86
213	A	GLY_214	No	0.46	0.464	0.52	0.464	98.83
214	A	ASP_215	No	0.475	0.54	0.529	0.534	98.9
215	A	GLN_216	No	0.478	0.501	0.609	0.558	98.91
216	A	LEU_217	No	0.489	0.494	1.173	0.805	98.91
217	A	TRP_218	Yes	0.511	0.535	0.803	0.724	98.87
218	A	VAL_219	No	0.529	0.533	1.148	0.762	98.9
219	A	SER_220	No	0.519	0.537	0.593	0.553	98.89
220	A	ARG_221	Yes	0.547	0.582	0.634	0.603	98.86
221	A	PHE_222	No	0.582	0.604	0.774	0.704	98.83
222	A	PHE_223	No	0.612	0.64	0.709	0.677	98.85
223	A	LEU_224	No	0.706	0.734	1.334	0.996	98.77
224	A	ALA_225	Yes	0.781	0.862	0.963	0.858	97.79
225	A	ARG_226	No	0.817	0.885	0.95	0.904	97.4
226	A	ILE_227	No	0.873	0.925	1.24	1.032	97.49
227	A	THR_228	Yes	0.941	1.037	0.95	0.983	96.02
228	A	GLU_229	Yes	1.23	1.31	1.651	1.512	93.72
229	A	GLU_230	No	1.493	1.528	1.946	1.77	92.59
230	A	PHE_231	No	1.488	1.532	1.719	1.625	92.7
231	A	GLY_232	No	1.498	1.47	1.534	1.47	92.16
232	A	ALA_233	No	1.174	1.194	1.267	1.191	94.27
233	A	LYS_234	Yes	1.141	1.159	2.713	2.096	95.04
234	A	VAL_235	Yes	0.852	0.899	1.392	1.067	97.48
235	A	SER_236	Yes	0.806	0.767	1.045	0.868	97.75
236	A	LEU_237	Yes	0.685	0.701	1.14	0.879	98.2
237	A	HIS_238	Yes	0.718	0.699	0.883	0.807	97.84
238	A	PRO_239	No	0.613	0.653	0.659	0.652	97.83
239	A	LYS_240	Yes	0.763	0.827	1.181	1.004	97.52
240	A	PRO_241	Yes	0.999	1.038	1.071	1.045	95.73
241	A	ILE_242	No	1.114	1.077	1.868	1.441	95.51
242	A	ALA_243	No	1.257	1.305	1.508	1.328	93.15
243	A	GLY_244	No	1.361	1.284	1.532	1.284	92.72
244	A	ASP_245	No	1.181	1.195	2.214	1.8	94.6
245	A	TRP_246	No	0.926	0.932	1.255	1.16	95.12
246	A	ASN_247	No	0.692	0.734	0.705	0.719	95.91
247	A	GLY_248	No	0.672	0.738	0.75	0.738	96.45
248	A	ALA_249	No	0.601	0.607	0.781	0.612	98.14
249	A	GLY_250	No	0.572	0.563	0.641	0.563	97.94
250	A	LEU_251	No	0.543	0.683	0.896	0.737	98.64
251	A	HIS_252	No	0.529	0.6	0.803	0.722	98.52
252	A	SER_253	No	0.454	0.477	1.125	0.742	98.74
253	A	ASN_254	No	0.527	0.549	1.563	1.161	98.79
254	A	PHE_255	No	0.512	0.52	0.768	0.671	98.81
255	A	SER_256	No	0.557	0.576	0.636	0.596	98.78
256	A	THR_257	Yes	0.653	0.672	0.838	0.722	98.79
257	A	LYS_258	No	0.789	0.799	1.773	1.362	98.61
258	A	ALA_259	Yes	0.824	0.812	1.005	0.827	98.43
259	A	MET_260	No	0.68	0.704	0.764	0.717	98.69
260	A	ARG_261	No	0.762	0.835	0.768	0.788	98.59
261	A	GLU_262	Yes	0.938	0.912	1.643	1.375	98.17
262	A	GLU_263	Yes	1.103	1.089	2.149	1.766	97.94
263	A	GLY_264	Yes	1.086	1.049	1.165	1.049	97.41
264	A	GLY_265	No	0.829	0.825	0.889	0.825	98.33
265	A	MET_266	No	0.828	0.84	1.382	1.153	97.53
266	A	LYS_267	Yes	0.933	0.913	2.696	2.021	97.76
267	A	VAL_268	Yes	0.783	0.761	0.987	0.82	98.33
268	A	ILE_269	No	0.635	0.659	0.79	0.683	98.42
269	A	GLU_270	No	0.765	0.776	1.894	1.513	97.57
270	A	GLU_271	Yes	0.832	0.824	1.624	1.334	98.01
271	A	ALA_272	No	0.714	0.727	0.858	0.726	98.32
272	A	LEU_273	No	0.71	0.736	1.093	0.872	97.6
273	A	LYS_274	No	0.821	0.833	2.124	1.609	97.44
274	A	LYS_275	Yes	0.869	0.88	1.323	1.108	98
275	A	LEU_276	No	0.844	0.889	1.314	1.046	97.34
276	A	GLU_277	No	0.851	0.89	1.568	1.324	97.09
277	A	PRO_278	No	1.002	1.064	0.995	1.034	97.19
278	A	HIS_279	No	0.975	0.944	1.254	1.133	97.26
279	A	HIS_280	No	0.866	0.902	1.02	0.967	96.93
280	A	ALA_281	No	1.136	1.098	1.445	1.15	96.77
281	A	GLU_282	No	1.074	1.036	1.631	1.399	97.55
282	A	CYS_283	No	0.791	0.763	1.061	0.885	97.77
283	A	ILE_284	No	0.798	0.792	1.19	0.948	97.68
284	A	ALA_285	No	0.895	0.867	1.169	0.906	97.27
285	A	GLU_286	No	0.647	0.665	1.141	0.971	97.66
286	A	TYR_287	No	0.535	0.583	0.555	0.562	98.27
287	A	GLY_288	No	0.698	0.747	0.819	0.747	97.31
288	A	GLU_289	Yes	0.817	0.786	1.754	1.42	95.6
289	A	ASP_290	Yes	0.756	0.752	1.213	1.021	96.93
290	A	ASN_291	No	0.68	0.69	0.713	0.7	96.81
291	A	GLU_292	No	0.78	0.795	1.827	1.474	95.68
292	A	LEU_293	Yes	0.787	0.778	1.211	0.961	96.24
293	A	ARG_294	No	0.654	0.688	0.639	0.653	96.44
294	A	LEU_295	No	0.708	0.764	1.104	0.891	94.67
295	A	THR_296	No	0.914	0.996	1.107	1.027	92.14
296	A	GLY_297	No	1.122	1.226	1.181	1.226	85.79
297	A	ARG_298	No	1.365	1.462	3.07	2.568	81.3
298	A	HIS_299	No	1.964	1.639	3.574	2.926	81.27
299	A	GLU_300	No	1.556	1.553	2.811	2.362	79.51
300	A	THR_301	No	1.146	1.322	1.242	1.27	78.49
301	A	GLY_302	No	1.15	1.026	1.32	1.026	82.86
302	A	SER_303	No	0.967	0.971	1.525	1.181	89.15
303	A	ILE_304	No	1.003	1.064	1.544	1.257	93.8
304	A	ASP_305	No	1.215	1.219	1.914	1.615	92.96
305	A	SER_306	No	1.056	1.004	1.261	1.095	92.21
306	A	PHE_307	No	0.855	0.928	0.942	0.932	95.56
307	A	SER_308	No	0.888	0.834	1.164	0.953	95.08
308	A	TRP_309	No	0.842	0.924	1.68	1.467	96.41
309	A	GLY_310	No	0.915	0.861	1.035	0.861	94.66
310	A	VAL_311	No	0.931	0.983	1.287	1.079	93.88
311	A	ALA_312	No	1.069	1.154	1.313	1.167	89.69
312	A	ASN_313	No	1.05	0.998	1.367	1.19	89.7
313	A	ARG_314	No	1.046	1.057	2.371	1.957	87.25
314	A	GLY_315	No	1.161	1.153	1.28	1.153	87.28
315	A	THR_316	No	0.941	0.96	0.96	0.942	91.31
316	A	SER_317	No	1.045	0.889	1.418	1.075	92.7
317	A	ILE_318	No	0.625	0.676	0.96	0.766	96.12
318	A	ARG_319	No	0.588	0.586	1.001	0.862	96.79
319	A	ALA_320	No	0.842	0.818	1.111	0.854	96.75
320	A	PRO_321	No	1.007	0.947	1.255	1.071	96.69
321	A	ARG_322	No	1.163	1.199	3.343	2.728	96.64
322	A	GLU_323	No	1.503	1.458	2.496	2.109	96.32
323	A	THR_324	No	1.292	1.328	1.511	1.399	96.87
324	A	ALA_325	No	1.326	1.343	1.519	1.361	94.97
325	A	ALA_326	No	1.331	1.379	1.484	1.384	96.32
326	A	LYS_327	No	1.135	1.117	1.696	1.414	96.82
327	A	GLY_328	No	0.996	0.959	1.046	0.959	97.9
328	A	TYR_329	No	0.813	0.829	1.104	1.012	98.49
329	A	GLY_330	No	0.756	0.722	0.866	0.722	98.45
330	A	TYR_331	No	0.605	0.648	0.967	0.862	98.65
331	A	PHE_332	No	0.55	0.562	0.697	0.641	98.4
332	A	GLU_333	No	0.49	0.513	0.838	0.718	98.54
333	A	ASP_334	No	0.442	0.472	0.527	0.5	98.33
334	A	ARG_335	No	0.531	0.549	0.881	0.771	97.74
335	A	ARG_336	No	0.529	0.535	0.641	0.6	98.05
336	A	PRO_337	No	0.508	0.53	0.549	0.531	98.55
337	A	ALA_338	No	0.579	0.553	0.817	0.577	98.43
338	A	SER_339	No	0.538	0.582	0.607	0.59	98.64
339	A	ASN_340	Yes	0.656	0.668	1.058	0.874	98.49
340	A	ALA_341	No	0.552	0.554	0.742	0.559	98.46
341	A	ASP_342	No	0.497	0.489	1.004	0.801	98.68
342	A	PRO_343	No	0.5	0.524	0.651	0.569	98.8
343	A	TYR_344	No	0.509	0.556	0.534	0.539	98.84
344	A	ARG_345	No	0.486	0.509	0.903	0.758	98.64
345	A	VAL_346	No	0.478	0.504	0.669	0.52	98.73
346	A	THR_347	No	0.509	0.553	0.623	0.556	98.82
347	A	LYS_348	No	0.534	0.57	1.036	0.814	98.65
348	A	ALA_349	No	0.615	0.657	0.818	0.66	98.33
349	A	LEU_350	No	0.645	0.707	1.185	0.893	97.93
350	A	LEU_351	No	0.714	0.753	1.212	0.932	98.22
351	A	GLN_352	No	0.83	0.899	1.674	1.367	97.73
352	A	PHE_353	No	0.88	0.961	1.435	1.239	97.86
353	A	SER_354	Yes	0.851	0.883	0.943	0.888	96.98
354	A	LEU_355	Yes	0.902	1.062	1.317	1.143	94.3
355	A	ALA_356	Yes	1.418	1.728	1.923	1.744	82.3

## Sheet: 11640528
Residue#	Chain	ResName	LigandContact	CA	Backbone	Sidechain	All_Heavy	B-factor
0	A	MET_1	No	10.883	10.587	12.018	11.409	42.98
1	A	ALA_2	No	9.096	9.014	9.314	9.064	48.04
2	A	THR_3	No	8.11	7.951	8.944	8.368	55.03
3	A	SER_4	No	6.776	6.679	7.304	6.893	61.9
4	A	ALA_5	No	5.963	5.637	6.362	5.768	70.06
5	A	PRO_6	No	4.836	4.889	5.637	5.186	70.35
6	A	VAL_7	No	4.215	4.267	4.657	4.406	75.22
7	A	THR_8	No	4.171	4.122	4.932	4.468	79.47
8	A	SER_9	No	4.025	4.274	4.651	4.397	80.86
9	A	ARG_10	No	4	3.674	6.05	5.288	86.05
10	A	THR_11	No	3.742	3.696	4.18	3.9	84.15
11	A	GLU_12	No	3.743	3.693	4.766	4.333	89.27
12	A	THR_13	No	3.608	3.486	4.398	3.899	91.82
13	A	LEU_14	No	3.184	3.06	3.836	3.422	92.52
14	A	ALA_15	No	3.018	2.928	3.379	3.005	92.72
15	A	LYS_16	No	2.892	2.806	4.017	3.483	93.94
16	A	TYR_17	No	2.53	2.515	3.483	3.166	95.51
17	A	LEU_18	No	2.44	2.478	2.964	2.695	93.36
18	A	LYS_19	No	2.495	2.438	3.683	3.135	93.76
19	A	LEU_20	No	2.296	2.286	2.938	2.58	96.63
20	A	ASP_21	No	2.5	2.457	3.103	2.806	96.18
21	A	GLN_22	No	2.194	2.106	3.071	2.674	96.96
22	A	LYS_23	No	2.206	2.301	4.018	3.297	97.27
23	A	GLY_24	No	1.305	1.27	1.356	1.27	97.6
24	A	GLN_25	No	0.986	1.041	1.696	1.422	98.37
25	A	ILE_26	No	0.794	0.813	0.988	0.861	98.24
26	A	MET_27	No	0.698	0.69	1.349	1.083	98.54
27	A	ALA_28	No	0.632	0.661	0.856	0.671	98.8
28	A	GLU_29	No	0.566	0.565	0.969	0.819	98.89
29	A	TYR_30	No	0.525	0.56	0.738	0.678	98.88
30	A	VAL_31	No	0.509	0.525	0.7	0.548	98.93
31	A	TRP_32	No	0.572	0.618	0.802	0.746	98.84
32	A	VAL_33	Yes	0.768	0.745	1.545	1.072	98.48
33	A	ASP_34	Yes	1.269	1.283	1.666	1.488	97.35
34	A	ALA_35	Yes	1.816	1.775	2.174	1.84	96.82
35	A	ALA_36	Yes	1.404	1.402	1.434	1.394	95.21
36	A	GLY_37	Yes	1.428	1.324	1.589	1.324	94.63
37	A	GLU_38	Yes	0.839	0.964	1.298	1.17	95.67
38	A	THR_39	Yes	0.651	0.735	0.915	0.796	98.15
39	A	ARG_40	Yes	0.772	0.742	2.206	1.787	98.65
40	A	SER_41	No	0.699	0.743	0.886	0.786	98.81
41	A	LYS_42	No	0.699	0.681	1.654	1.251	98.78
42	A	SER_43	No	0.723	0.755	1.131	0.883	98.56
43	A	ARG_44	No	0.785	0.778	1.612	1.35	98.61
44	A	THR_45	No	0.837	0.869	1.509	1.149	98.62
45	A	LEU_46	No	0.855	0.855	1.073	0.927	98.62
46	A	PRO_47	No	0.974	0.964	1.098	1.015	98.37
47	A	GLU_48	No	0.998	1.055	1.712	1.473	97.97
48	A	LYS_49	No	1.147	1.116	1.711	1.425	96.65
49	A	ASP_50	No	1.232	1.234	1.978	1.662	96.43
50	A	TYR_51	No	1.036	1.096	1.074	1.078	97.92
51	A	LYS_52	No	1.146	1.125	2.534	1.959	97.83
52	A	ALA_53	No	1.225	1.276	1.477	1.299	97.96
53	A	GLU_54	No	1.411	1.635	2.703	2.309	97.78
54	A	ASP_55	No	1.354	1.308	1.893	1.631	97.77
55	A	LEU_56	No	1.009	1.034	1.404	1.172	98.56
56	A	PRO_57	No	1.052	0.989	1.16	1.055	98.39
57	A	VAL_58	No	0.994	1.066	1.591	1.248	98.28
58	A	TRP_59	No	0.995	0.995	1.504	1.353	98.18
59	A	ASN_60	No	1.058	1.159	1.646	1.418	98.15
60	A	PHE_61	No	1.307	1.24	1.532	1.402	98.38
61	A	ASP_62	No	1.531	1.534	2.129	1.864	98.03
62	A	GLY_63	No	1.551	1.641	1.625	1.641	97.96
63	A	SER_64	No	1.969	2.072	2.223	2.12	97.43
64	A	SER_65	No	2.407	2.463	2.493	2.468	97.94
65	A	THR_66	No	2.377	2.38	2.347	2.351	97.64
66	A	ASN_67	No	2.201	2.119	2.967	2.567	97.15
67	A	GLN_68	No	1.641	1.588	1.826	1.707	97.3
68	A	ALA_69	No	1.436	1.616	1.509	1.584	96.95
69	A	PRO_70	No	2.167	2.351	2.824	2.532	95.74
70	A	GLY_71	No	3.007	2.741	3.524	2.741	94.67
71	A	ASP_72	No	2.702	2.614	3.325	3	93.82
72	A	ASN_73	No	2.138	2.105	2.613	2.362	93.66
73	A	SER_74	No	1.652	1.6	2.134	1.795	96.12
74	A	ASP_75	No	1.307	1.258	1.887	1.616	96.97
75	A	VAL_76	No	0.918	0.981	1.468	1.148	98.37
76	A	TYR_77	No	0.839	0.799	2.281	1.878	98.5
77	A	LEU_78	No	0.675	0.722	0.862	0.751	98.82
78	A	ARG_79	No	0.681	0.652	2.358	1.891	98.61
79	A	PRO_80	No	0.647	0.708	0.827	0.748	98.85
80	A	CYS_81	No	0.702	0.744	0.751	0.735	98.67
81	A	ALA_82	No	0.658	0.639	0.858	0.655	98.66
82	A	VAL_83	No	0.609	0.645	1.37	0.927	98.69
83	A	TYR_84	No	0.56	0.575	0.93	0.818	98.7
84	A	PRO_85	No	0.59	0.594	0.694	0.623	98.62
85	A	ASP_86	No	0.556	0.59	0.653	0.623	98.7
86	A	PRO_87	No	0.653	0.698	0.686	0.689	98.28
87	A	PHE_88	No	0.727	0.758	1.309	1.098	96.77
88	A	ARG_89	No	0.749	0.782	0.898	0.851	96.08
89	A	GLY_90	No	0.735	0.726	0.766	0.726	95.8
90	A	SER_91	No	0.763	0.813	1.253	0.971	95.2
91	A	PRO_92	No	0.775	0.757	0.909	0.817	97
92	A	ASN_93	No	0.618	0.621	0.712	0.667	98.6
93	A	ILE_94	No	0.551	0.558	0.78	0.623	98.82
94	A	ILE_95	No	0.5	0.548	0.898	0.668	98.89
95	A	VAL_96	No	0.534	0.536	0.774	0.589	98.9
96	A	LEU_97	No	0.497	0.513	0.795	0.613	98.91
97	A	ALA_98	No	0.514	0.535	0.745	0.545	98.84
98	A	GLU_99	No	0.584	0.613	0.905	0.794	98.64
99	A	CYS_100	No	0.674	0.679	1.529	1.139	98.59
100	A	TRP_101	No	0.748	0.78	1.106	1.011	98.52
101	A	ASN_102	No	0.875	0.944	1.332	1.128	97.6
102	A	ALA_103	No	1.343	1.471	1.749	1.508	92.01
103	A	GLY_104	No	1.786	1.783	2.03	1.783	92.69
104	A	GLY_105	No	1.561	1.566	1.542	1.566	93.99
105	A	THR_106	No	1.383	1.26	1.842	1.493	97.2
106	A	PRO_107	No	1.184	1.239	1.5	1.343	97.94
107	A	ASN_108	No	0.967	1.034	1.001	1.018	97.65
108	A	LYS_109	Yes	1.512	1.492	2.829	2.272	96.86
109	A	PHE_110	Yes	1.412	1.328	2.503	2.104	96.86
110	A	ASN_111	Yes	0.875	0.974	1.32	1.164	98.3
111	A	PHE_112	Yes	0.974	0.888	1.574	1.3	98.48
112	A	ARG_113	No	0.791	1.163	0.751	0.919	98.72
113	A	HIS_114	Yes	1.079	1.187	2.554	2.095	98.34
114	A	ASP_115	No	1.444	1.371	2.448	1.994	97.76
115	A	CYS_116	No	1.466	1.417	2.058	1.723	98.72
116	A	VAL_117	No	1.487	1.46	2.292	1.798	98.49
117	A	LYS_118	No	1.544	1.547	3.149	2.497	98.22
118	A	VAL_119	No	1.549	1.404	2.369	1.81	98.32
119	A	MET_120	No	1.192	1.35	1.432	1.379	98.19
120	A	ASP_121	No	1.722	1.683	2.332	2.035	98.05
121	A	THR_122	No	1.775	1.783	2.275	1.984	98.03
122	A	TYR_123	No	1.56	1.667	2.394	2.148	97.56
123	A	ALA_124	No	1.874	1.816	2.267	1.892	97.63
124	A	GLU_125	No	1.777	1.652	2.951	2.478	97.79
125	A	ASP_126	No	1.121	1.107	1.504	1.331	98.32
126	A	GLU_127	No	0.941	0.907	1.621	1.363	98.5
127	A	PRO_128	No	0.828	0.845	1.007	0.909	98.62
128	A	TRP_129	No	0.658	0.658	1.017	0.918	98.87
129	A	PHE_130	No	0.525	0.567	0.722	0.66	98.91
130	A	GLY_131	No	0.541	0.584	0.601	0.584	98.86
131	A	LEU_132	No	0.513	0.566	0.833	0.652	98.87
132	A	GLU_133	No	0.497	0.535	0.941	0.793	98.88
133	A	GLN_134	No	0.492	0.511	0.572	0.543	98.92
134	A	GLU_135	No	0.506	0.531	1.228	0.966	98.81
135	A	TYR_136	No	0.585	0.592	0.712	0.665	98.81
136	A	THR_137	No	0.594	0.612	0.763	0.655	98.54
137	A	LEU_138	No	0.609	0.63	0.824	0.685	98.17
138	A	LEU_139	No	0.704	0.724	1.205	0.925	95.99
139	A	GLY_140	No	0.974	1.032	1.009	1.032	92.51
140	A	PRO_141	No	1.514	1.588	1.659	1.608	87.67
141	A	ASP_142	No	1.594	1.495	1.967	1.751	89.5
142	A	ASN_143	Yes	1.198	1.168	1.835	1.52	91.27
143	A	ARG_144	No	0.934	0.9	1.981	1.651	93.31
144	A	PRO_145	No	0.783	0.82	0.993	0.882	96.04
145	A	TYR_146	No	0.767	0.796	1.389	1.178	93.99
146	A	GLY_147	No	0.949	0.979	1.058	0.979	91.79
147	A	TRP_148	No	0.967	1.035	0.88	0.927	94.85
148	A	PRO_149	No	1.286	1.263	1.312	1.279	92.34
149	A	THR_150	No	1.607	1.664	1.968	1.785	88.45
150	A	GLY_151	No	2.149	2.018	2.45	2.018	87.05
151	A	GLY_152	No	1.33	1.342	1.552	1.342	92.94
152	A	PHE_153	No	1.078	1.118	1.607	1.404	95.21
153	A	PRO_154	No	1.074	1.142	1.033	1.098	95.09
154	A	ALA_155	No	1.071	1.037	1.216	1.053	95.39
155	A	PRO_156	No	1.041	1.027	1.185	1.088	96.45
156	A	GLN_157	No	0.94	1.006	1.228	1.11	96.87
157	A	GLY_158	No	0.997	0.97	1.111	0.97	95.24
158	A	GLU_159	No	1.117	1.141	1.965	1.667	95.76
159	A	TYR_160	No	0.911	0.914	1.066	1.013	97.46
160	A	TYR_161	No	0.907	0.932	1.052	1.006	98.21
161	A	CYS_162	No	1.005	1.026	1.564	1.287	98.27
162	A	GLY_163	No	1.106	1.038	1.229	1.038	97.67
163	A	VAL_164	No	1.166	1.386	1.64	1.461	98.09
164	A	GLY_165	No	1.323	1.255	1.458	1.255	95.18
165	A	THR_166	No	1.417	1.47	1.946	1.67	91.64
166	A	GLY_167	No	1.37	1.38	1.435	1.38	87.51
167	A	LYS_168	No	1.179	1.147	1.748	1.468	94.76
168	A	VAL_169	No	0.907	0.932	1.418	1.098	94.41
169	A	VAL_170	No	0.753	0.748	1.02	0.824	91.8
170	A	GLN_171	No	0.733	0.754	1.169	0.998	93.66
171	A	ARG_172	No	0.749	0.753	1.69	1.401	97.68
172	A	ASP_173	No	0.736	0.736	1.993	1.527	96.67
173	A	ILE_174	No	0.708	0.698	1.054	0.827	97.89
174	A	VAL_175	No	0.696	0.702	1.045	0.805	98.58
175	A	GLU_176	No	0.689	0.691	1.48	1.203	98.74
176	A	ALA_177	No	0.647	0.652	0.827	0.658	98.59
177	A	HIS_178	No	0.588	0.601	1.04	0.862	98.88
178	A	TYR_179	No	0.638	0.647	1.276	1.057	98.89
179	A	LYS_180	No	0.693	0.678	1.986	1.481	98.82
180	A	ALA_181	No	0.609	0.614	0.783	0.618	98.87
181	A	CYS_182	No	0.597	0.62	0.677	0.643	98.92
182	A	LEU_183	No	0.684	0.709	1.309	0.976	98.86
183	A	TYR_184	No	0.688	0.718	1.635	1.364	98.81
184	A	ALA_185	No	0.64	0.692	0.81	0.687	98.72
185	A	GLY_186	No	0.715	0.726	0.79	0.726	98.61
186	A	ILE_187	No	0.632	0.656	0.929	0.734	98.9
187	A	GLN_188	No	0.707	0.72	1.765	1.379	98.78
188	A	ILE_189	No	0.651	0.725	0.823	0.731	98.89
189	A	SER_190	No	0.694	0.807	1.137	0.912	98.79
190	A	GLY_191	No	0.76	0.676	0.924	0.676	98.77
191	A	THR_192	No	0.618	0.676	0.787	0.702	98.79
192	A	ASN_193	No	0.622	0.608	0.761	0.687	98.75
193	A	ALA_194	No	0.639	0.655	0.861	0.669	98.5
194	A	GLU_195	No	0.64	0.672	0.821	0.753	98.07
195	A	VAL_196	No	0.721	0.738	0.874	0.756	96.98
196	A	MET_197	No	0.739	0.717	0.982	0.849	96.66
197	A	PRO_198	No	0.711	0.708	0.826	0.75	96.42
198	A	ALA_199	No	0.64	0.641	0.846	0.654	97
199	A	GLN_200	No	0.577	0.596	0.81	0.712	98.45
200	A	TRP_201	No	0.544	0.548	0.68	0.639	98.79
201	A	GLU_202	No	0.517	0.56	1.108	0.891	98.88
202	A	TYR_203	No	0.553	0.553	0.653	0.615	98.92
203	A	GLN_204	No	0.55	0.564	0.734	0.658	98.91
204	A	VAL_205	No	0.598	0.609	1.016	0.74	98.93
205	A	GLY_206	No	0.656	0.697	0.792	0.697	98.66
206	A	PRO_207	No	0.689	0.732	0.98	0.832	98.75
207	A	CYS_208	No	0.69	0.675	1.189	0.929	98.85
208	A	LEU_209	No	0.942	1.01	1.914	1.447	98.67
209	A	GLY_210	No	1.276	1.19	1.503	1.19	98.61
210	A	ILE_211	No	1.09	1.092	2.244	1.673	98.73
211	A	GLU_212	No	0.697	0.703	1.401	1.157	98.73
212	A	MET_213	No	0.597	0.598	0.998	0.824	98.86
213	A	GLY_214	No	0.563	0.567	0.625	0.567	98.83
214	A	ASP_215	No	0.528	0.596	0.6	0.598	98.9
215	A	GLN_216	No	0.542	0.546	0.856	0.713	98.91
216	A	LEU_217	No	0.587	0.571	1.241	0.879	98.91
217	A	TRP_218	Yes	0.591	0.584	1.069	0.934	98.87
218	A	VAL_219	No	0.525	0.533	1.194	0.785	98.9
219	A	SER_220	No	0.481	0.495	0.572	0.519	98.89
220	A	ARG_221	Yes	0.475	0.499	0.569	0.536	98.86
221	A	PHE_222	Yes	0.511	0.521	0.74	0.655	98.83
222	A	PHE_223	No	0.527	0.557	0.713	0.649	98.85
223	A	LEU_224	No	0.574	0.591	1.258	0.893	98.77
224	A	ALA_225	Yes	0.591	0.631	0.785	0.632	97.79
225	A	ARG_226	No	0.603	0.681	1.933	1.568	97.4
226	A	ILE_227	No	0.607	0.661	0.771	0.674	97.49
227	A	THR_228	No	0.637	0.667	0.715	0.663	96.02
228	A	GLU_229	Yes	0.76	0.802	1.613	1.332	93.72
229	A	GLU_230	No	0.938	0.975	1.701	1.427	92.59
230	A	PHE_231	No	1.025	1.073	1.688	1.443	92.7
231	A	GLY_232	No	1.044	1.053	1.1	1.053	92.16
232	A	ALA_233	No	0.762	0.764	0.934	0.773	94.27
233	A	LYS_234	Yes	0.713	0.722	1.983	1.481	95.04
234	A	VAL_235	Yes	0.728	0.763	1.435	1.014	97.48
235	A	SER_236	Yes	0.659	0.659	0.833	0.718	97.75
236	A	LEU_237	Yes	0.639	0.672	0.981	0.78	98.2
237	A	HIS_238	Yes	0.76	0.732	0.985	0.883	97.84
238	A	PRO_239	No	0.682	0.723	0.742	0.727	97.83
239	A	LYS_240	No	0.84	0.891	1.252	1.072	97.52
240	A	PRO_241	No	0.984	1.021	1.056	1.029	95.73
241	A	ILE_242	No	1.129	1.109	1.608	1.313	95.51
242	A	ALA_243	No	1.297	1.332	1.53	1.354	93.15
243	A	GLY_244	No	1.403	1.323	1.578	1.323	92.72
244	A	ASP_245	No	1.15	1.162	2.277	1.832	94.6
245	A	TRP_246	No	0.918	0.933	1.108	1.053	95.12
246	A	ASN_247	No	0.775	0.774	0.844	0.809	95.91
247	A	GLY_248	No	0.731	0.797	0.762	0.797	96.45
248	A	ALA_249	No	0.637	0.644	0.804	0.647	98.14
249	A	GLY_250	No	0.549	0.555	0.607	0.555	97.94
250	A	LEU_251	No	0.514	0.641	0.888	0.713	98.64
251	A	HIS_252	No	0.491	0.537	0.714	0.643	98.52
252	A	SER_253	No	0.454	0.462	1.023	0.689	98.74
253	A	ASN_254	No	0.48	0.531	1.054	0.831	98.79
254	A	PHE_255	No	0.538	0.546	0.805	0.706	98.81
255	A	SER_256	No	0.644	0.664	0.685	0.67	98.78
256	A	THR_257	No	0.809	0.823	1.011	0.887	98.79
257	A	LYS_258	No	0.921	0.927	1.918	1.5	98.61
258	A	ALA_259	No	0.976	0.959	1.164	0.979	98.43
259	A	MET_260	No	0.809	0.836	0.909	0.858	98.69
260	A	ARG_261	No	0.89	0.962	0.828	0.878	98.59
261	A	GLU_262	No	1.104	1.066	1.904	1.593	98.17
262	A	GLU_263	No	1.208	1.194	2.314	1.911	97.94
263	A	GLY_264	No	1.207	1.163	1.294	1.163	97.41
264	A	GLY_265	No	0.963	0.964	0.996	0.964	98.33
265	A	MET_266	No	1.024	1.016	1.72	1.43	97.53
266	A	LYS_267	No	1.076	1.055	2.649	2.022	97.76
267	A	VAL_268	No	0.904	0.911	1.038	0.931	98.33
268	A	ILE_269	No	0.873	0.907	1.002	0.922	98.42
269	A	GLU_270	No	1.03	1.043	1.938	1.613	97.57
270	A	GLU_271	No	1.013	1.022	1.634	1.394	98.01
271	A	ALA_272	No	0.943	0.968	1.082	0.97	98.32
272	A	LEU_273	No	1.073	1.067	1.614	1.311	97.6
273	A	LYS_274	No	1.039	1.026	1.859	1.49	97.44
274	A	LYS_275	No	0.968	0.971	1.85	1.464	98
275	A	LEU_276	No	0.952	0.944	1.52	1.191	97.34
276	A	GLU_277	No	0.938	0.961	1.653	1.401	97.09
277	A	PRO_278	No	1.088	1.125	1.133	1.125	97.19
278	A	HIS_279	No	1.062	1.041	1.385	1.251	97.26
279	A	HIS_280	No	0.909	0.98	1.169	1.089	96.93
280	A	ALA_281	No	1.184	1.224	1.451	1.252	96.77
281	A	GLU_282	No	1.223	1.224	1.692	1.501	97.55
282	A	CYS_283	No	0.936	0.902	1.526	1.21	97.77
283	A	ILE_284	No	0.936	0.926	1.525	1.197	97.68
284	A	ALA_285	Yes	1.024	0.994	1.287	1.033	97.27
285	A	GLU_286	Yes	0.753	0.763	1.069	0.952	97.66
286	A	TYR_287	No	0.59	0.636	0.588	0.603	98.27
287	A	GLY_288	Yes	0.766	0.88	0.903	0.88	97.31
288	A	GLU_289	Yes	0.87	0.853	1.987	1.595	95.6
289	A	ASP_290	Yes	0.741	0.741	1.251	1.04	96.93
290	A	ASN_291	No	0.663	0.685	0.72	0.699	96.81
291	A	GLU_292	No	0.817	0.851	1.765	1.446	95.68
292	A	LEU_293	No	0.914	0.915	1.3	1.072	96.24
293	A	ARG_294	No	0.853	0.878	0.738	0.779	96.44
294	A	LEU_295	No	0.809	0.846	1.066	0.914	94.67
295	A	THR_296	No	1.126	1.32	1.35	1.317	92.14
296	A	GLY_297	No	1.844	2.033	1.901	2.033	85.79
297	A	ARG_298	No	2.286	2.207	3.301	2.923	81.3
298	A	HIS_299	No	3.098	2.908	4.833	4.141	81.27
299	A	GLU_300	No	2.232	2.159	3.016	2.667	79.51
300	A	THR_301	No	1.571	1.639	2.19	1.868	78.49
301	A	GLY_302	No	1.31	1.274	1.498	1.274	82.86
302	A	SER_303	No	1.255	1.279	1.9	1.514	89.15
303	A	ILE_304	No	1.243	1.279	1.879	1.534	93.8
304	A	ASP_305	No	1.365	1.347	1.982	1.704	92.96
305	A	SER_306	No	1.124	1.058	1.359	1.164	92.21
306	A	PHE_307	No	0.862	0.949	0.917	0.925	95.56
307	A	SER_308	No	0.848	0.801	1.026	0.878	95.08
308	A	TRP_309	No	0.795	0.913	1.821	1.573	96.41
309	A	GLY_310	No	0.988	0.915	1.166	0.915	94.66
310	A	VAL_311	No	0.956	0.995	1.383	1.13	93.88
311	A	ALA_312	No	1.022	1.113	1.27	1.125	89.69
312	A	ASN_313	No	0.965	0.927	1.342	1.147	89.7
313	A	ARG_314	No	0.947	0.961	1.227	1.117	87.25
314	A	GLY_315	No	1.001	1.016	1.095	1.016	87.28
315	A	THR_316	No	0.844	0.866	0.992	0.902	91.31
316	A	SER_317	No	0.818	0.714	1.318	0.946	92.7
317	A	ILE_318	No	0.553	0.603	0.937	0.719	96.12
318	A	ARG_319	No	0.586	0.582	0.826	0.739	96.79
319	A	ALA_320	No	0.934	0.871	1.27	0.932	96.75
320	A	PRO_321	No	1.018	1.011	1.283	1.119	96.69
321	A	ARG_322	No	1.167	1.208	3.129	2.564	96.64
322	A	GLU_323	No	1.475	1.469	2.573	2.168	96.32
323	A	THR_324	No	1.483	1.489	1.816	1.612	96.87
324	A	ALA_325	No	1.436	1.449	1.566	1.457	94.97
325	A	ALA_326	No	1.423	1.493	1.551	1.49	96.32
326	A	LYS_327	No	1.321	1.31	1.726	1.515	96.82
327	A	GLY_328	No	1.155	1.125	1.179	1.125	97.9
328	A	TYR_329	No	0.969	0.992	1.291	1.191	98.49
329	A	GLY_330	No	0.912	0.865	1.026	0.865	98.45
330	A	TYR_331	No	0.658	0.698	0.976	0.883	98.65
331	A	PHE_332	No	0.537	0.542	1.175	0.934	98.4
332	A	GLU_333	No	0.45	0.481	0.978	0.804	98.54
333	A	ASP_334	No	0.39	0.422	0.486	0.455	98.33
334	A	ARG_335	No	0.446	0.469	0.694	0.616	97.74
335	A	ARG_336	No	0.459	0.486	0.581	0.544	98.05
336	A	PRO_337	No	0.506	0.513	0.538	0.516	98.55
337	A	ALA_338	No	0.552	0.557	0.777	0.57	98.43
338	A	SER_339	No	0.56	0.582	0.635	0.6	98.64
339	A	ASN_340	Yes	0.637	0.656	0.891	0.775	98.49
340	A	ALA_341	No	0.604	0.598	0.793	0.607	98.46
341	A	ASP_342	Yes	0.581	0.571	1.245	0.98	98.68
342	A	PRO_343	No	0.58	0.619	0.773	0.677	98.8
343	A	TYR_344	No	0.682	0.703	0.711	0.705	98.84
344	A	ARG_345	Yes	0.687	0.681	1.046	0.918	98.64
345	A	VAL_346	No	0.587	0.607	0.733	0.612	98.73
346	A	THR_347	No	0.599	0.642	0.712	0.649	98.82
347	A	LYS_348	No	0.712	0.716	1.539	1.188	98.65
348	A	ALA_349	No	0.702	0.727	0.885	0.732	98.33
349	A	LEU_350	No	0.761	0.803	1.307	0.998	97.93
350	A	LEU_351	No	0.894	0.999	1.383	1.13	98.22
351	A	GLN_352	No	1.156	1.208	2.144	1.777	97.73
352	A	PHE_353	No	1.477	1.463	2.265	1.965	97.86
353	A	SER_354	No	1.396	1.669	1.526	1.622	96.98
354	A	LEU_355	No	2.457	2.645	2.848	2.714	94.3
355	A	ALA_356	No	4.007	4.273	4.632	4.318	82.3

## Sheet: 8768
Residue#	Chain	ResName	LigandContact	CA	Backbone	Sidechain	All_Heavy	B-factor
0	A	MET_1	No	9.53	9.353	11.039	10.327	42.98
1	A	ALA_2	No	8.203	7.867	8.566	7.991	48.04
2	A	THR_3	No	6.653	6.539	7.725	7.047	55.03
3	A	SER_4	No	4.932	4.783	5.504	5.033	61.9
4	A	ALA_5	No	3.651	3.711	3.728	3.706	70.06
5	A	PRO_6	Yes	4.589	4.368	5.298	4.741	70.35
6	A	VAL_7	Yes	3.543	3.416	3.955	3.618	75.22
7	A	THR_8	No	2.471	2.385	2.987	2.627	79.47
8	A	SER_9	Yes	1.633	1.808	2.282	1.972	80.86
9	A	ARG_10	No	1.504	1.414	2.799	2.371	86.05
10	A	THR_11	Yes	1.386	1.424	1.683	1.521	84.15
11	A	GLU_12	Yes	1.645	1.738	2.294	2.065	89.27
12	A	THR_13	No	1.745	1.761	2.037	1.863	91.82
13	A	LEU_14	Yes	1.673	1.678	2.247	1.925	92.52
14	A	ALA_15	Yes	1.819	1.79	2.125	1.842	92.72
15	A	LYS_16	No	1.894	1.896	2.833	2.414	93.94
16	A	TYR_17	Yes	1.874	1.887	2.59	2.352	95.51
17	A	LEU_18	Yes	1.803	1.849	2.215	2.004	93.36
18	A	LYS_19	Yes	1.364	1.644	2.506	2.115	93.76
19	A	LEU_20	No	1.863	1.818	3.145	2.486	96.63
20	A	ASP_21	No	2.136	1.985	2.852	2.463	96.18
21	A	GLN_22	No	2.125	2.169	3.277	2.835	96.96
22	A	LYS_23	No	2.196	2.007	3.541	2.9	97.27
23	A	GLY_24	No	1.72	1.647	1.936	1.647	97.6
24	A	GLN_25	No	1.145	1.203	1.812	1.552	98.37
25	A	ILE_26	No	0.882	0.898	1.045	0.934	98.24
26	A	MET_27	No	0.721	0.725	1.577	1.251	98.54
27	A	ALA_28	No	0.633	0.681	0.85	0.687	98.8
28	A	GLU_29	Yes	0.571	0.565	1.158	0.934	98.89
29	A	TYR_30	No	0.489	0.525	0.659	0.613	98.88
30	A	VAL_31	No	0.495	0.512	0.734	0.556	98.93
31	A	TRP_32	No	0.548	0.576	0.681	0.647	98.84
32	A	VAL_33	No	0.698	0.758	1.387	0.984	98.48
33	A	ASP_34	No	1.25	1.129	1.532	1.335	97.35
34	A	ALA_35	No	1.401	1.342	1.792	1.417	96.82
35	A	ALA_36	Yes	1.09	1.095	1.235	1.104	95.21
36	A	GLY_37	Yes	0.943	0.926	0.98	0.926	94.63
37	A	GLU_38	Yes	0.823	0.794	1.696	1.372	95.67
38	A	THR_39	Yes	0.625	0.704	0.759	0.705	98.15
39	A	ARG_40	Yes	0.66	0.629	1.403	1.161	98.65
40	A	SER_41	Yes	0.594	0.652	0.903	0.733	98.81
41	A	LYS_42	No	0.651	0.631	1.293	1.001	98.78
42	A	SER_43	Yes	0.695	0.73	1.296	0.945	98.56
43	A	ARG_44	No	0.842	0.8	1.612	1.344	98.61
44	A	THR_45	No	0.909	0.952	1.519	1.193	98.62
45	A	LEU_46	No	0.957	0.957	1.284	1.08	98.62
46	A	PRO_47	No	1.113	1.078	1.23	1.135	98.37
47	A	GLU_48	No	1.107	1.16	1.763	1.539	97.97
48	A	LYS_49	No	1.178	1.131	1.763	1.468	96.65
49	A	ASP_50	No	1.183	1.2	1.949	1.633	96.43
50	A	TYR_51	No	1.006	1.045	1.037	1.038	97.92
51	A	LYS_52	No	1.049	1.026	2.334	1.797	97.83
52	A	ALA_53	No	1.015	1.074	1.209	1.081	97.96
53	A	GLU_54	No	1.324	1.362	2.412	2.033	97.78
54	A	ASP_55	No	1.269	1.236	1.808	1.548	97.77
55	A	LEU_56	No	1.008	1.002	1.3	1.1	98.56
56	A	PRO_57	No	1.065	0.975	1.294	1.107	98.39
57	A	VAL_58	No	0.81	0.97	1.416	1.112	98.28
58	A	TRP_59	No	0.74	0.746	0.835	0.803	98.18
59	A	ASN_60	No	0.997	1.03	1.464	1.257	98.15
60	A	PHE_61	No	1.089	1.078	1.761	1.505	98.38
61	A	ASP_62	No	1.275	1.46	2.187	1.874	98.03
62	A	GLY_63	No	2.28	2.513	2.458	2.513	97.96
63	A	SER_64	No	2.726	3.156	2.496	2.945	97.43
64	A	SER_65	No	4.035	4.291	3.923	4.162	97.94
65	A	THR_66	No	4.567	4.74	4.193	4.501	97.64
66	A	ASN_67	No	4.847	4.904	6.012	5.477	97.15
67	A	GLN_68	No	4.552	4.481	5.248	4.915	97.3
68	A	ALA_69	No	3.586	3.611	3.197	3.537	96.95
69	A	PRO_70	No	3.8	3.586	4.274	3.864	95.74
70	A	GLY_71	No	3.387	3.393	3.663	3.393	94.67
71	A	ASP_72	No	3.852	3.786	4.845	4.358	93.82
72	A	ASN_73	No	3.31	3.085	4.599	3.904	93.66
73	A	SER_74	No	2.054	2.178	2.284	2.21	96.12
74	A	ASP_75	No	1.458	1.488	2.169	1.869	96.97
75	A	VAL_76	No	0.934	0.961	1.415	1.119	98.37
76	A	TYR_77	No	0.659	0.681	1.976	1.615	98.5
77	A	LEU_78	No	0.557	0.604	0.817	0.664	98.82
78	A	ARG_79	No	0.576	0.564	1.512	1.237	98.61
79	A	PRO_80	No	0.611	0.67	0.763	0.699	98.85
80	A	CYS_81	No	0.691	0.711	0.741	0.712	98.67
81	A	ALA_82	No	0.654	0.644	0.851	0.657	98.66
82	A	VAL_83	No	0.614	0.649	1.382	0.934	98.69
83	A	TYR_84	Yes	0.556	0.581	0.843	0.756	98.7
84	A	PRO_85	No	0.612	0.617	0.712	0.644	98.62
85	A	ASP_86	No	0.575	0.603	1.019	0.847	98.7
86	A	PRO_87	Yes	0.654	0.701	0.709	0.7	98.28
87	A	PHE_88	Yes	0.747	0.795	1.52	1.252	96.77
88	A	ARG_89	Yes	0.735	0.753	0.902	0.841	96.08
89	A	GLY_90	No	0.701	0.69	0.735	0.69	95.8
90	A	SER_91	No	0.713	0.752	1.148	0.892	95.2
91	A	PRO_92	No	0.756	0.744	0.886	0.799	97
92	A	ASN_93	No	0.617	0.622	0.699	0.661	98.6
93	A	ILE_94	No	0.558	0.56	0.774	0.623	98.82
94	A	ILE_95	No	0.52	0.556	0.871	0.661	98.89
95	A	VAL_96	No	0.523	0.529	0.726	0.563	98.9
96	A	LEU_97	No	0.497	0.517	0.999	0.723	98.91
97	A	ALA_98	No	0.496	0.519	0.758	0.535	98.84
98	A	GLU_99	No	0.536	0.544	0.964	0.814	98.64
99	A	CYS_100	No	0.626	0.64	1.186	0.916	98.59
100	A	TRP_101	No	0.695	0.727	0.828	0.794	98.52
101	A	ASN_102	No	0.967	0.99	1.499	1.251	97.6
102	A	ALA_103	No	1.395	1.598	1.713	1.605	92.01
103	A	GLY_104	No	1.826	1.77	2.037	1.77	92.69
104	A	GLY_105	No	1.444	1.391	1.454	1.391	93.99
105	A	THR_106	No	1.171	1.093	1.539	1.279	97.2
106	A	PRO_107	No	0.945	1.031	1.195	1.093	97.94
107	A	ASN_108	No	0.892	0.896	1.066	0.983	97.65
108	A	LYS_109	No	1.037	1.073	1.973	1.585	96.86
109	A	PHE_110	No	1.152	1.163	1.957	1.664	96.86
110	A	ASN_111	No	0.831	0.92	0.801	0.861	98.3
111	A	PHE_112	No	0.982	0.932	2.035	1.665	98.48
112	A	ARG_113	Yes	0.698	0.81	0.939	0.887	98.72
113	A	HIS_114	No	0.935	0.974	1.402	1.24	98.34
114	A	ASP_115	No	0.938	0.951	1.402	1.201	97.76
115	A	CYS_116	No	0.803	0.854	1.103	0.957	98.72
116	A	VAL_117	Yes	1.002	1.084	1.608	1.266	98.49
117	A	LYS_118	No	1.242	1.307	2.257	1.838	98.22
118	A	VAL_119	No	1.147	1.191	1.674	1.357	98.32
119	A	MET_120	Yes	1.059	1.142	1.249	1.173	98.19
120	A	ASP_121	Yes	1.375	1.4	2.057	1.768	98.05
121	A	THR_122	No	1.545	1.548	2.159	1.807	98.03
122	A	TYR_123	No	1.313	1.431	1.92	1.739	97.56
123	A	ALA_124	Yes	1.614	1.559	2.005	1.634	97.63
124	A	GLU_125	No	1.398	1.312	2.502	2.071	97.79
125	A	ASP_126	No	0.991	0.964	1.474	1.257	98.32
126	A	GLU_127	Yes	0.873	0.82	1.531	1.275	98.5
127	A	PRO_128	Yes	0.694	0.717	0.862	0.774	98.62
128	A	TRP_129	Yes	0.619	0.62	1.029	0.918	98.87
129	A	PHE_130	No	0.535	0.567	0.751	0.679	98.91
130	A	GLY_131	No	0.601	0.642	0.66	0.642	98.86
131	A	LEU_132	No	0.558	0.587	0.911	0.705	98.87
132	A	GLU_133	No	0.573	0.605	1.103	0.921	98.88
133	A	GLN_134	No	0.535	0.549	0.585	0.567	98.92
134	A	GLU_135	No	0.56	0.569	1.133	0.921	98.81
135	A	TYR_136	No	0.551	0.568	0.681	0.636	98.81
136	A	THR_137	No	0.55	0.568	0.834	0.669	98.54
137	A	LEU_138	No	0.553	0.593	0.987	0.749	98.17
138	A	LEU_139	No	0.726	0.749	1.04	0.854	95.99
139	A	GLY_140	No	0.914	1.09	0.921	1.09	92.51
140	A	PRO_141	No	1.763	1.947	1.662	1.832	87.67
141	A	ASP_142	No	2.317	2.13	2.989	2.6	89.5
142	A	ASN_143	Yes	1.491	1.508	2.09	1.807	91.27
143	A	ARG_144	No	1.615	1.369	3.337	2.768	93.31
144	A	PRO_145	No	1.386	1.336	1.99	1.614	96.04
145	A	TYR_146	No	1.03	1.186	1.567	1.416	93.99
146	A	GLY_147	No	1.855	1.797	2.133	1.797	91.79
147	A	TRP_148	No	1.447	1.511	1.825	1.717	94.85
148	A	PRO_149	No	1.754	1.741	1.815	1.763	92.34
149	A	THR_150	No	2.469	2.57	3.057	2.776	88.45
150	A	GLY_151	No	2.6	2.613	2.757	2.613	87.05
151	A	GLY_152	No	2.281	2.262	2.424	2.262	92.94
152	A	PHE_153	No	2.18	2.119	3.622	3.097	95.21
153	A	PRO_154	No	2.093	2.096	2.303	2.174	95.09
154	A	ALA_155	No	2.072	2.006	2.245	2.041	95.39
155	A	PRO_156	No	1.96	1.893	2.238	2.032	96.45
156	A	GLN_157	No	1.487	1.558	1.744	1.66	96.87
157	A	GLY_158	No	1.327	1.263	1.548	1.263	95.24
158	A	GLU_159	No	1.937	1.89	3.406	2.852	95.76
159	A	TYR_160	No	1.609	1.62	1.981	1.848	97.46
160	A	TYR_161	No	1.692	1.899	2.288	2.14	98.21
161	A	CYS_162	No	2.145	2.256	2.651	2.435	98.27
162	A	GLY_163	No	2.491	2.358	2.785	2.358	97.67
163	A	VAL_164	No	2.542	2.775	3.146	2.905	98.09
164	A	GLY_165	No	3.093	2.915	3.358	2.915	95.18
165	A	THR_166	No	2.878	3.036	3.59	3.268	91.64
166	A	GLY_167	No	2.698	2.524	3.045	2.524	87.51
167	A	LYS_168	No	1.72	1.743	2.374	2.07	94.76
168	A	VAL_169	No	1.201	1.277	1.615	1.385	94.41
169	A	VAL_170	No	0.974	0.944	1.652	1.224	91.8
170	A	GLN_171	No	0.914	0.853	1.931	1.537	93.66
171	A	ARG_172	No	0.798	0.799	2.797	2.25	97.68
172	A	ASP_173	No	0.798	0.795	1.609	1.284	96.67
173	A	ILE_174	No	0.705	0.706	0.933	0.778	97.89
174	A	VAL_175	No	0.69	0.697	1.054	0.806	98.58
175	A	GLU_176	No	0.72	0.711	1.608	1.29	98.74
176	A	ALA_177	Yes	0.646	0.642	0.828	0.65	98.59
177	A	HIS_178	No	0.573	0.585	0.741	0.676	98.88
178	A	TYR_179	Yes	0.613	0.617	1.283	1.057	98.89
179	A	LYS_180	Yes	0.656	0.641	1.729	1.288	98.82
180	A	ALA_181	Yes	0.564	0.572	0.75	0.576	98.87
181	A	CYS_182	No	0.555	0.582	0.632	0.601	98.92
182	A	LEU_183	Yes	0.663	0.69	1.266	0.946	98.86
183	A	TYR_184	Yes	0.653	0.671	1.539	1.278	98.81
184	A	ALA_185	No	0.593	0.64	0.779	0.638	98.72
185	A	GLY_186	Yes	0.69	0.702	0.767	0.702	98.61
186	A	ILE_187	Yes	0.596	0.62	0.885	0.692	98.9
187	A	GLN_188	Yes	0.662	0.659	1.712	1.326	98.78
188	A	ILE_189	Yes	0.599	0.667	0.781	0.678	98.89
189	A	SER_190	No	0.673	0.812	1.124	0.909	98.79
190	A	GLY_191	No	0.819	0.701	1.026	0.701	98.77
191	A	THR_192	No	0.649	0.742	0.807	0.748	98.79
192	A	ASN_193	No	0.694	0.645	1.588	1.192	98.75
193	A	ALA_194	No	0.677	0.758	0.91	0.762	98.5
194	A	GLU_195	No	0.656	0.723	1.152	0.979	98.07
195	A	VAL_196	No	0.852	0.869	1.156	0.953	96.98
196	A	MET_197	No	0.856	0.806	1.667	1.315	96.66
197	A	PRO_198	No	0.81	0.801	0.981	0.871	96.42
198	A	ALA_199	No	0.649	0.642	0.857	0.657	97
199	A	GLN_200	No	0.604	0.62	1.275	1.027	98.45
200	A	TRP_201	No	0.549	0.558	0.712	0.664	98.79
201	A	GLU_202	No	0.561	0.574	1.4	1.106	98.88
202	A	TYR_203	No	0.544	0.547	0.614	0.586	98.92
203	A	GLN_204	No	0.544	0.554	1.172	0.939	98.91
204	A	VAL_205	No	0.587	0.635	1.236	0.854	98.93
205	A	GLY_206	Yes	0.664	0.685	0.801	0.685	98.66
206	A	PRO_207	Yes	0.653	0.712	0.908	0.789	98.75
207	A	CYS_208	Yes	0.66	0.634	1.116	0.872	98.85
208	A	LEU_209	Yes	0.874	1.066	1.846	1.434	98.67
209	A	GLY_210	Yes	1.528	1.294	1.998	1.294	98.61
210	A	ILE_211	Yes	0.832	0.855	1.626	1.214	98.73
211	A	GLU_212	Yes	0.739	0.729	1.971	1.561	98.73
212	A	MET_213	No	0.661	0.656	0.903	0.779	98.86
213	A	GLY_214	No	0.585	0.6	0.632	0.6	98.83
214	A	ASP_215	No	0.593	0.631	0.671	0.652	98.9
215	A	GLN_216	Yes	0.591	0.588	0.857	0.722	98.91
216	A	LEU_217	No	0.577	0.565	0.874	0.682	98.91
217	A	TRP_218	No	0.557	0.557	1.003	0.879	98.87
218	A	VAL_219	No	0.514	0.514	1.186	0.773	98.9
219	A	SER_220	No	0.485	0.504	0.555	0.52	98.89
220	A	ARG_221	Yes	0.502	0.526	0.583	0.557	98.86
221	A	PHE_222	Yes	0.52	0.529	0.715	0.642	98.83
222	A	PHE_223	No	0.529	0.585	0.671	0.633	98.85
223	A	LEU_224	No	0.625	0.638	1.321	0.943	98.77
224	A	ALA_225	Yes	0.69	0.734	0.888	0.738	97.79
225	A	ARG_226	Yes	0.625	0.732	1.706	1.399	97.4
226	A	ILE_227	Yes	0.59	0.638	0.82	0.684	97.49
227	A	THR_228	Yes	0.636	0.672	0.755	0.684	96.02
228	A	GLU_229	Yes	0.795	0.864	1.588	1.316	93.72
229	A	GLU_230	Yes	1.001	1.021	1.521	1.32	92.59
230	A	PHE_231	No	1.058	1.134	1.753	1.503	92.7
231	A	GLY_232	No	1.062	1.13	1.079	1.13	92.16
232	A	ALA_233	No	0.852	0.849	0.971	0.85	94.27
233	A	LYS_234	Yes	0.754	0.791	2.079	1.568	95.04
234	A	VAL_235	Yes	0.667	0.712	1.171	0.865	97.48
235	A	SER_236	Yes	0.609	0.604	0.897	0.71	97.75
236	A	LEU_237	Yes	0.604	0.64	1.001	0.777	98.2
237	A	HIS_238	Yes	0.664	0.679	0.955	0.845	97.84
238	A	PRO_239	No	0.778	0.907	0.855	0.877	97.83
239	A	LYS_240	No	1.013	1.041	2.045	1.62	97.52
240	A	PRO_241	No	1.316	1.317	1.594	1.422	95.73
241	A	ILE_242	No	1.29	1.318	2.031	1.638	95.51
242	A	ALA_243	No	1.686	1.616	2.061	1.69	93.15
243	A	GLY_244	No	1.793	1.797	2.068	1.797	92.72
244	A	ASP_245	No	1.857	1.737	2.939	2.43	94.6
245	A	TRP_246	No	1.452	1.444	2.002	1.829	95.12
246	A	ASN_247	No	1.749	1.595	2.593	2.146	95.91
247	A	GLY_248	No	1.25	1.451	1.205	1.451	96.45
248	A	ALA_249	No	1.007	0.941	1.153	0.962	98.14
249	A	GLY_250	No	0.816	0.798	0.816	0.798	97.94
250	A	LEU_251	No	0.694	0.786	1.019	0.855	98.64
251	A	HIS_252	No	0.584	0.637	0.89	0.792	98.52
252	A	SER_253	No	0.575	0.607	1.181	0.832	98.74
253	A	ASN_254	No	0.72	0.685	1.458	1.121	98.79
254	A	PHE_255	No	0.595	0.6	0.804	0.723	98.81
255	A	SER_256	No	0.583	0.595	0.699	0.631	98.78
256	A	THR_257	No	0.68	0.727	0.893	0.777	98.79
257	A	LYS_258	No	0.919	0.963	1.764	1.407	98.61
258	A	ALA_259	No	1.086	1.083	1.252	1.098	98.43
259	A	MET_260	No	0.92	0.973	0.822	0.874	98.69
260	A	ARG_261	No	1.065	1.168	0.914	1.013	98.59
261	A	GLU_262	No	1.381	1.388	2.03	1.777	98.17
262	A	GLU_263	No	1.773	1.744	2.669	2.316	97.94
263	A	GLY_264	No	1.816	1.715	1.931	1.715	97.41
264	A	GLY_265	No	1.285	1.267	1.327	1.267	98.33
265	A	MET_266	No	1.205	1.207	1.562	1.395	97.53
266	A	LYS_267	No	1.328	1.286	2.997	2.321	97.76
267	A	VAL_268	No	1.102	1.079	1.213	1.107	98.33
268	A	ILE_269	No	0.924	0.957	1.021	0.958	98.42
269	A	GLU_270	No	1.106	1.101	1.874	1.588	97.57
270	A	GLU_271	No	1.161	1.148	1.676	1.475	98.01
271	A	ALA_272	No	0.938	0.956	1.001	0.945	98.32
272	A	LEU_273	No	0.95	0.998	1.062	0.999	97.6
273	A	LYS_274	No	1.227	1.238	2.223	1.795	97.44
274	A	LYS_275	No	1.196	1.184	1.619	1.408	98
275	A	LEU_276	No	0.991	1.051	1.353	1.142	97.34
276	A	GLU_277	No	1.157	1.2	1.889	1.635	97.09
277	A	PRO_278	No	1.412	1.441	1.434	1.435	97.19
278	A	HIS_279	No	1.266	1.268	1.429	1.362	97.26
279	A	HIS_280	No	1.309	1.299	1.673	1.526	96.93
280	A	ALA_281	No	1.385	1.394	1.571	1.413	96.77
281	A	GLU_282	No	1.406	1.388	2	1.765	97.55
282	A	CYS_283	No	1.298	1.31	1.193	1.236	97.77
283	A	ILE_284	No	1.344	1.415	1.904	1.618	97.68
284	A	ALA_285	No	1.8	1.758	2.119	1.815	97.27
285	A	GLU_286	No	1.433	1.435	1.742	1.624	97.66
286	A	TYR_287	No	1.224	1.491	0.788	1.085	98.27
287	A	GLY_288	No	2.322	2.291	2.627	2.291	97.31
288	A	GLU_289	No	2.766	2.695	3.691	3.293	95.6
289	A	ASP_290	No	2.8	2.66	3.292	3.004	96.93
290	A	ASN_291	No	2.303	2.204	2.511	2.351	96.81
291	A	GLU_292	No	2.367	2.346	3.214	2.864	95.68
292	A	LEU_293	No	2.48	2.37	3.343	2.84	96.24
293	A	ARG_294	No	1.908	1.769	2.541	2.274	96.44
294	A	LEU_295	No	1.115	1.279	1.348	1.277	94.67
295	A	THR_296	No	1.21	1.44	1.757	1.56	92.14
296	A	GLY_297	No	2.072	2.036	2.394	2.036	85.79
297	A	ARG_298	No	1.907	1.861	3.111	2.692	81.3
298	A	HIS_299	No	2.415	2.318	3.793	3.254	81.27
299	A	GLU_300	No	2.329	2.285	3.264	2.882	79.51
300	A	THR_301	No	1.885	2.089	2.305	2.159	78.49
301	A	GLY_302	No	1.554	1.674	1.761	1.674	82.86
302	A	SER_303	No	1.778	1.682	2.228	1.878	89.15
303	A	ILE_304	No	1.897	1.916	2.952	2.418	93.8
304	A	ASP_305	No	2.206	2.128	2.692	2.433	92.96
305	A	SER_306	No	1.742	1.647	2.118	1.819	92.21
306	A	PHE_307	No	1.189	1.274	1.026	1.124	95.56
307	A	SER_308	No	1.065	1.046	1.304	1.128	95.08
308	A	TRP_309	No	1.069	1.168	1.376	1.307	96.41
309	A	GLY_310	No	1.205	1.098	1.343	1.098	94.66
310	A	VAL_311	No	1.214	1.305	1.487	1.355	93.88
311	A	ALA_312	No	1.254	1.397	1.479	1.397	89.69
312	A	ASN_313	No	1.422	1.397	2.022	1.728	89.7
313	A	ARG_314	No	1.314	1.317	2.253	1.936	87.25
314	A	GLY_315	No	1.42	1.405	1.51	1.405	87.28
315	A	THR_316	No	1.23	1.197	1.357	1.251	91.31
316	A	SER_317	No	1.106	0.979	1.486	1.159	92.7
317	A	ILE_318	No	0.739	0.798	1.164	0.933	96.12
318	A	ARG_319	No	0.746	0.705	1.187	1.013	96.79
319	A	ALA_320	No	0.794	0.858	1.091	0.881	96.75
320	A	PRO_321	No	1.201	1.233	1.278	1.243	96.69
321	A	ARG_322	No	1.756	1.768	3.842	3.214	96.64
322	A	GLU_323	No	1.841	1.778	2.58	2.271	96.32
323	A	THR_324	No	1.377	1.494	1.201	1.365	96.87
324	A	ALA_325	No	1.729	1.831	1.874	1.828	94.97
325	A	ALA_326	No	2.112	2.146	2.264	2.158	96.32
326	A	LYS_327	No	1.976	1.938	2.134	2.019	96.82
327	A	GLY_328	No	1.677	1.617	1.659	1.617	97.9
328	A	TYR_329	No	1.323	1.352	1.748	1.619	98.49
329	A	GLY_330	No	1.088	1.002	1.18	1.002	98.45
330	A	TYR_331	No	0.75	0.795	1.345	1.177	98.65
331	A	PHE_332	No	0.593	0.608	0.747	0.69	98.4
332	A	GLU_333	No	0.557	0.576	1.05	0.881	98.54
333	A	ASP_334	No	0.522	0.571	0.582	0.575	98.33
334	A	ARG_335	No	0.719	0.725	0.939	0.863	97.74
335	A	ARG_336	No	0.645	0.698	0.673	0.678	98.05
336	A	PRO_337	No	0.763	0.731	0.802	0.752	98.55
337	A	ALA_338	No	0.701	0.686	0.909	0.704	98.43
338	A	SER_339	No	0.603	0.615	0.667	0.631	98.64
339	A	ASN_340	Yes	0.647	0.669	0.986	0.833	98.49
340	A	ALA_341	No	0.659	0.635	0.88	0.657	98.46
341	A	ASP_342	No	0.551	0.58	1.383	1.073	98.68
342	A	PRO_343	No	0.552	0.598	0.633	0.607	98.8
343	A	TYR_344	No	0.628	0.661	0.678	0.669	98.84
344	A	ARG_345	No	0.679	0.681	1.687	1.387	98.64
345	A	VAL_346	No	0.605	0.615	0.763	0.632	98.73
346	A	THR_347	No	0.572	0.615	0.672	0.615	98.82
347	A	LYS_348	No	0.62	0.638	1.14	0.899	98.65
348	A	ALA_349	No	0.688	0.705	0.891	0.716	98.33
349	A	LEU_350	No	0.71	0.759	1.28	0.963	97.93
350	A	LEU_351	No	0.733	0.788	1.179	0.934	98.22
351	A	GLN_352	No	0.807	0.84	2.042	1.607	97.73
352	A	PHE_353	No	0.778	0.852	1.325	1.129	97.86
353	A	SER_354	No	0.864	0.933	1.034	0.958	96.98
354	A	LEU_355	No	1.558	1.879	2.271	2.04	94.3
355	A	ALA_356	No	2.42	2.601	2.87	2.631	82.3

## Sheet: Protein RMSF
Residue#	Apo	CID 359	CID 11640528	CID 8768
0	9.079	8.089	10.883	9.53
1	7.885	6.676	9.096	8.203
2	6.921	6.318	8.11	6.653
3	5.657	5.704	6.776	4.932
4	4.403	4.869	5.963	3.651
5	3.338	4.378	4.836	4.589
6	2.849	4.055	4.215	3.543
7	3.082	5.107	4.171	2.471
8	2.464	6.099	4.025	1.633
9	2.188	6.298	4	1.504
10	1.903	6.063	3.742	1.386
11	2.242	5.876	3.743	1.645
12	2.408	5.436	3.608	1.745
13	2.26	3.961	3.184	1.673
14	2.536	3.491	3.018	1.819
15	2.431	3.418	2.892	1.894
16	2.063	3.128	2.53	1.874
17	1.88	2.852	2.44	1.803
18	2.515	2.74	2.495	1.364
19	2.849	2.774	2.296	1.863
20	3.807	2.582	2.5	2.136
21	3.141	1.957	2.194	2.125
22	3.012	2.157	2.206	2.196
23	1.752	1.852	1.305	1.72
24	1.327	1.08	0.986	1.145
25	1.09	0.772	0.794	0.882
26	0.949	0.662	0.698	0.721
27	0.816	0.571	0.632	0.633
28	0.714	0.518	0.566	0.571
29	0.584	0.453	0.525	0.489
30	0.538	0.454	0.509	0.495
31	0.599	0.485	0.572	0.548
32	0.824	0.583	0.768	0.698
33	1.326	1.09	1.269	1.25
34	1.666	1.475	1.816	1.401
35	1.872	1.438	1.404	1.09
36	1.554	1.324	1.428	0.943
37	1.303	1.069	0.839	0.823
38	0.87	0.751	0.651	0.625
39	0.807	0.65	0.772	0.66
40	0.756	0.577	0.699	0.594
41	0.889	0.619	0.699	0.651
42	0.928	0.655	0.723	0.695
43	0.982	0.743	0.785	0.842
44	1.079	0.804	0.837	0.909
45	1.105	0.853	0.855	0.957
46	1.279	1.024	0.974	1.113
47	1.371	1.045	0.998	1.107
48	1.396	1.063	1.147	1.178
49	1.408	1.075	1.232	1.183
50	1.074	0.916	1.036	1.006
51	1.103	0.956	1.146	1.049
52	1.008	0.899	1.225	1.015
53	1.306	1.207	1.411	1.324
54	1.169	1.11	1.354	1.269
55	0.973	0.931	1.009	1.008
56	0.987	0.97	1.052	1.065
57	0.89	0.861	0.994	0.81
58	0.824	0.829	0.995	0.74
59	1.016	1.084	1.058	0.997
60	1.169	1.142	1.307	1.089
61	1.401	1.292	1.531	1.275
62	1.671	1.362	1.551	2.28
63	1.788	1.545	1.969	2.726
64	2.03	1.691	2.407	4.035
65	1.971	1.636	2.377	4.567
66	1.867	1.557	2.201	4.847
67	1.652	1.375	1.641	4.552
68	1.695	1.387	1.436	3.586
69	2.241	1.743	2.167	3.8
70	2.856	2.073	3.007	3.387
71	3.954	2.292	2.702	3.852
72	3.252	2.031	2.138	3.31
73	1.799	1.507	1.652	2.054
74	1.4	1.336	1.307	1.458
75	1.109	1.062	0.918	0.934
76	0.819	0.814	0.839	0.659
77	0.654	0.615	0.675	0.557
78	0.708	0.579	0.681	0.576
79	0.675	0.558	0.647	0.611
80	0.799	0.634	0.702	0.691
81	0.803	0.602	0.658	0.654
82	0.805	0.572	0.609	0.614
83	0.804	0.525	0.56	0.556
84	0.858	0.573	0.59	0.612
85	0.738	0.551	0.556	0.575
86	0.909	0.686	0.653	0.654
87	0.867	0.718	0.727	0.747
88	1.027	0.655	0.749	0.735
89	1.135	0.655	0.735	0.701
90	1.205	0.68	0.763	0.713
91	1.176	0.695	0.775	0.756
92	0.932	0.573	0.618	0.617
93	0.788	0.519	0.551	0.558
94	0.648	0.494	0.5	0.52
95	0.604	0.495	0.534	0.523
96	0.578	0.448	0.497	0.497
97	0.575	0.459	0.514	0.496
98	0.67	0.51	0.584	0.536
99	0.824	0.659	0.674	0.626
100	1.082	0.763	0.748	0.695
101	1.627	1.088	0.875	0.967
102	2.028	1.465	1.343	1.395
103	2.583	1.655	1.786	1.826
104	2.344	1.368	1.561	1.444
105	2.168	1.232	1.383	1.171
106	1.522	0.96	1.184	0.945
107	1.439	1.022	0.967	0.892
108	1.756	1.27	1.512	1.037
109	1.653	1.24	1.412	1.152
110	1.58	0.946	0.875	0.831
111	1.262	1.112	0.974	0.982
112	0.906	0.745	0.791	0.698
113	1.061	0.847	1.079	0.935
114	1.168	0.857	1.444	0.938
115	0.787	0.708	1.466	0.803
116	1.072	0.84	1.487	1.002
117	1.368	1.018	1.544	1.242
118	1.156	0.938	1.549	1.147
119	1.035	0.876	1.192	1.059
120	1.409	1.075	1.722	1.375
121	1.485	1.178	1.775	1.545
122	1.038	1.026	1.56	1.313
123	1.182	1.215	1.874	1.614
124	1.126	1.184	1.777	1.398
125	0.812	0.903	1.121	0.991
126	0.755	0.862	0.941	0.873
127	0.642	0.699	0.828	0.694
128	0.589	0.619	0.658	0.619
129	0.565	0.507	0.525	0.535
130	0.548	0.522	0.541	0.601
131	0.574	0.525	0.513	0.558
132	0.579	0.543	0.497	0.573
133	0.699	0.484	0.492	0.535
134	0.667	0.485	0.506	0.56
135	0.642	0.579	0.585	0.551
136	0.65	0.655	0.594	0.55
137	0.669	0.855	0.609	0.553
138	0.79	1.134	0.704	0.726
139	0.945	1.532	0.974	0.914
140	1.401	2.169	1.514	1.763
141	1.693	2.143	1.594	2.317
142	1.196	1.795	1.198	1.491
143	1.197	1.506	0.934	1.615
144	1.133	1.023	0.783	1.386
145	1.447	1.403	0.767	1.03
146	1.405	2.118	0.949	1.855
147	2.024	1.805	0.967	1.447
148	2.815	2.282	1.286	1.754
149	3.698	2.343	1.607	2.469
150	4.962	2.811	2.149	2.6
151	6.112	2.524	1.33	2.281
152	5.659	2.05	1.078	2.18
153	5.131	1.525	1.074	2.093
154	4.313	1.494	1.071	2.072
155	5.238	1.252	1.041	1.96
156	6.164	0.883	0.94	1.487
157	7.143	1.036	0.997	1.327
158	5.674	1.445	1.117	1.937
159	4.036	1.249	0.911	1.609
160	3.439	1.407	0.907	1.692
161	3.83	1.914	1.005	2.145
162	3.696	2.276	1.106	2.491
163	3.626	2.541	1.166	2.542
164	3.358	2.76	1.323	3.093
165	3.698	2.848	1.417	2.878
166	2.907	2.596	1.37	2.698
167	1.741	2.231	1.179	1.72
168	1.057	1.49	0.907	1.201
169	0.852	1.292	0.753	0.974
170	0.835	1.101	0.733	0.914
171	0.76	0.968	0.749	0.798
172	0.791	1.045	0.736	0.798
173	0.703	0.923	0.708	0.705
174	0.676	0.821	0.696	0.69
175	0.743	0.89	0.689	0.72
176	0.729	0.851	0.647	0.646
177	0.687	0.749	0.588	0.573
178	0.699	0.759	0.638	0.613
179	0.733	0.788	0.693	0.656
180	0.738	0.7	0.609	0.564
181	0.759	0.669	0.597	0.555
182	0.79	0.735	0.684	0.663
183	0.773	0.676	0.688	0.653
184	0.779	0.633	0.64	0.593
185	0.749	0.691	0.715	0.69
186	0.822	0.593	0.632	0.596
187	0.908	0.605	0.707	0.662
188	0.706	0.619	0.651	0.599
189	0.77	0.708	0.694	0.673
190	0.78	0.863	0.76	0.819
191	0.679	0.687	0.618	0.649
192	0.732	0.714	0.622	0.694
193	0.812	0.71	0.639	0.677
194	0.866	0.645	0.64	0.656
195	1.147	0.69	0.721	0.852
196	0.997	0.701	0.739	0.856
197	0.883	0.809	0.711	0.81
198	0.733	0.798	0.64	0.649
199	0.684	0.607	0.577	0.604
200	0.618	0.6	0.544	0.549
201	0.57	0.561	0.517	0.561
202	0.535	0.555	0.553	0.544
203	0.534	0.552	0.55	0.544
204	0.641	0.552	0.598	0.587
205	0.788	0.623	0.656	0.664
206	0.742	0.672	0.689	0.653
207	0.62	0.631	0.69	0.66
208	0.715	0.792	0.942	0.874
209	1.145	0.954	1.276	1.528
210	1.16	0.567	1.09	0.832
211	0.656	0.507	0.697	0.739
212	0.666	0.466	0.597	0.661
213	0.584	0.46	0.563	0.585
214	0.514	0.475	0.528	0.593
215	0.545	0.478	0.542	0.591
216	0.498	0.489	0.587	0.577
217	0.509	0.511	0.591	0.557
218	0.54	0.529	0.525	0.514
219	0.536	0.519	0.481	0.485
220	0.581	0.547	0.475	0.502
221	0.619	0.582	0.511	0.52
222	0.69	0.612	0.527	0.529
223	0.639	0.706	0.574	0.625
224	0.665	0.781	0.591	0.69
225	0.707	0.817	0.603	0.625
226	0.65	0.873	0.607	0.59
227	0.679	0.941	0.637	0.636
228	0.896	1.23	0.76	0.795
229	1.016	1.493	0.938	1.001
230	0.94	1.488	1.025	1.058
231	0.952	1.498	1.044	1.062
232	0.801	1.174	0.762	0.852
233	0.749	1.141	0.713	0.754
234	0.754	0.852	0.728	0.667
235	0.73	0.806	0.659	0.609
236	0.743	0.685	0.639	0.604
237	0.858	0.718	0.76	0.664
238	0.865	0.613	0.682	0.778
239	0.976	0.763	0.84	1.013
240	1.344	0.999	0.984	1.316
241	1.568	1.114	1.129	1.29
242	1.939	1.257	1.297	1.686
243	1.803	1.361	1.403	1.793
244	2.029	1.181	1.15	1.857
245	1.643	0.926	0.918	1.452
246	1.282	0.692	0.775	1.749
247	1.04	0.672	0.731	1.25
248	0.823	0.601	0.637	1.007
249	0.705	0.572	0.549	0.816
250	0.636	0.543	0.514	0.694
251	0.574	0.529	0.491	0.584
252	0.5	0.454	0.454	0.575
253	0.576	0.527	0.48	0.72
254	0.603	0.512	0.538	0.595
255	0.603	0.557	0.644	0.583
256	0.662	0.653	0.809	0.68
257	0.777	0.789	0.921	0.919
258	0.797	0.824	0.976	1.086
259	0.704	0.68	0.809	0.92
260	0.859	0.762	0.89	1.065
261	0.99	0.938	1.104	1.381
262	1.163	1.103	1.208	1.773
263	1.168	1.086	1.207	1.816
264	0.919	0.829	0.963	1.285
265	0.978	0.828	1.024	1.205
266	1.062	0.933	1.076	1.328
267	0.813	0.783	0.904	1.102
268	0.715	0.635	0.873	0.924
269	0.869	0.765	1.03	1.106
270	0.865	0.832	1.013	1.161
271	0.735	0.714	0.943	0.938
272	0.764	0.71	1.073	0.95
273	0.862	0.821	1.039	1.227
274	0.894	0.869	0.968	1.196
275	0.805	0.844	0.952	0.991
276	0.894	0.851	0.938	1.157
277	1.102	1.002	1.088	1.412
278	1.116	0.975	1.062	1.266
279	1.188	0.866	0.909	1.309
280	1.362	1.136	1.184	1.385
281	1.303	1.074	1.223	1.406
282	1.104	0.791	0.936	1.298
283	1.118	0.798	0.936	1.344
284	1.276	0.895	1.024	1.8
285	0.962	0.647	0.753	1.433
286	0.846	0.535	0.59	1.224
287	1.352	0.698	0.766	2.322
288	1.235	0.817	0.87	2.766
289	1.098	0.756	0.741	2.8
290	0.96	0.68	0.663	2.303
291	1.044	0.78	0.817	2.367
292	1.149	0.787	0.914	2.48
293	1.13	0.654	0.853	1.908
294	0.936	0.708	0.809	1.115
295	1.301	0.914	1.126	1.21
296	1.726	1.122	1.844	2.072
297	2.324	1.365	2.286	1.907
298	3.197	1.964	3.098	2.415
299	2.315	1.556	2.232	2.329
300	1.831	1.146	1.571	1.885
301	1.437	1.15	1.31	1.554
302	1.426	0.967	1.255	1.778
303	1.417	1.003	1.243	1.897
304	1.729	1.215	1.365	2.206
305	1.33	1.056	1.124	1.742
306	1.019	0.855	0.862	1.189
307	1.06	0.888	0.848	1.065
308	0.988	0.842	0.795	1.069
309	1.047	0.915	0.988	1.205
310	1.23	0.931	0.956	1.214
311	1.596	1.069	1.022	1.254
312	1.246	1.05	0.965	1.422
313	1.099	1.046	0.947	1.314
314	1.141	1.161	1.001	1.42
315	0.872	0.941	0.844	1.23
316	0.946	1.045	0.818	1.106
317	0.658	0.625	0.553	0.739
318	0.62	0.588	0.586	0.746
319	0.774	0.842	0.934	0.794
320	1.105	1.007	1.018	1.201
321	1.304	1.163	1.167	1.756
322	1.971	1.503	1.475	1.841
323	1.969	1.292	1.483	1.377
324	1.752	1.326	1.436	1.729
325	1.552	1.331	1.423	2.112
326	1.39	1.135	1.321	1.976
327	1.158	0.996	1.155	1.677
328	0.937	0.813	0.969	1.323
329	0.911	0.756	0.912	1.088
330	0.703	0.605	0.658	0.75
331	0.615	0.55	0.537	0.593
332	0.505	0.49	0.45	0.557
333	0.465	0.442	0.39	0.522
334	0.543	0.531	0.446	0.719
335	0.59	0.529	0.459	0.645
336	0.589	0.508	0.506	0.763
337	0.659	0.579	0.552	0.701
338	0.625	0.538	0.56	0.603
339	0.666	0.656	0.637	0.647
340	0.617	0.552	0.604	0.659
341	0.63	0.497	0.581	0.551
342	0.586	0.5	0.58	0.552
343	0.625	0.509	0.682	0.628
344	0.68	0.486	0.687	0.679
345	0.569	0.478	0.587	0.605
346	0.566	0.509	0.599	0.572
347	0.636	0.534	0.712	0.62
348	0.681	0.615	0.702	0.688
349	0.664	0.645	0.761	0.71
350	0.754	0.714	0.894	0.733
351	0.878	0.83	1.156	0.807
352	0.884	0.88	1.477	0.778
353	0.827	0.851	1.396	0.864
354	1.27	0.902	2.457	1.558
355	1.859	1.418	4.007	2.42
