# Supplementary material for: From sea to cure: Discovery of marine-derived therapeutics against Fusarium solani in shrimps for enhancing aquaculture sustainability
Source: PLoS One. 2025 Oct 31;20(10):e0336107. doi: 10.1371/journal.pone.0336107 (PMC12578344; doi:10.1371/journal.pone.0336107)
Supplement: S5 File — (XLSX) [file pone.0336107.s005.xlsx]

## Sheet: 359
Frame#	RMSD	rGyr	intraHB	MolSA	SASA	PSA
0	0	2.131	0	128.684	47.085	163.75
1	0.073	2.104	0	127.209	17.754	163.862
2	0.069	2.112	0	127.323	17.868	163.701
3	0.082	2.096	0	127.45	14.561	160.115
4	0.068	2.112	0	127.412	23.58	164.516
5	0.066	2.122	0	128.021	40.358	163.567
6	0.059	2.13	0	128.651	17.993	164.202
7	0.062	2.118	0	128.03	29.606	164.658
8	0.056	2.129	0	128.336	29.437	164.854
9	0.072	2.1	0	126.826	15.055	162.388
10	0.077	2.118	0	128.111	17.653	163.133
11	0.088	2.101	0	127.031	31.638	162.471
12	0.073	2.113	0	127.376	25.01	162.882
13	0.059	2.107	0	127.019	35.321	163.112
14	0.062	2.117	0	127.872	22.008	164.256
15	0.078	2.103	0	127.111	34.068	162.509
16	0.082	2.103	0	126.972	44.642	163.263
17	0.062	2.111	0	126.935	45.92	164.053
18	0.067	2.126	0	128.21	27.538	164.216
19	0.075	2.112	0	128.099	34.204	162.457
20	0.075	2.116	0	127.534	26.786	163.324
21	0.077	2.124	0	128.153	35.118	164.473
22	0.063	2.103	0	127.182	27.147	163.843
23	0.079	2.101	0	126.903	17.082	161.798
24	0.076	2.13	0	128.591	48.351	165.066
25	0.081	2.108	0	127.625	58.229	163.364
26	0.06	2.123	0	127.864	43.591	163.512
27	0.059	2.112	0	127.799	23.087	163.173
28	0.08	2.096	0	126.546	28.334	162.806
29	0.077	2.099	0	127.034	57.291	161.57
30	0.056	2.113	0	128.384	30.58	161.688
31	0.052	2.109	0	127.476	51.723	163.668
32	0.062	2.114	0	127.638	42.343	163.8
33	0.058	2.123	0	128.602	50.742	164.58
34	0.063	2.108	0	127.608	39.666	162.904
35	0.08	2.101	0	127.159	43.24	163.465
36	0.066	2.103	0	126.975	43.243	163.16
37	0.087	2.109	0	127.429	53.676	164.853
38	0.064	2.142	0	129.083	28.17	165.669
39	0.064	2.124	0	128.394	39.863	163.761
40	0.057	2.132	0	128.838	30.943	163.999
41	0.076	2.118	0	127.79	50.273	165.279
42	0.07	2.1	0	126.448	38.031	164.445
43	0.06	2.111	0	127.291	27.759	164.64
44	0.061	2.092	0	126.026	24.243	161.735
45	0.063	2.113	0	127.359	44.977	164.723
46	0.056	2.133	0	128.456	41.498	164.775
47	0.073	2.106	0	127.689	40.925	163.479
48	0.068	2.103	0	127.064	48.156	162.177
49	0.078	2.122	0	127.988	45.642	165.525
50	0.07	2.119	0	128.327	36.986	162.854
51	0.07	2.128	0	128.489	27.719	164.117
52	0.062	2.123	0	128.391	35.004	163.974
53	0.07	2.109	0	127.611	48.571	165.077
54	0.076	2.1	0	126.994	31.715	163.289
55	0.083	2.12	0	128.175	37.63	165.61
56	0.069	2.096	0	126.99	44.241	162.12
57	0.082	2.093	0	126.601	34.6	161.772
58	0.082	2.098	0	126.647	48.657	162.553
59	0.065	2.098	0	126.362	46.83	162.952
60	0.067	2.125	0	128.392	58.46	163.366
61	0.063	2.106	0	127.162	73.884	163.156
62	0.066	2.109	0	127.372	40.734	163.154
63	0.061	2.098	0	126.905	39.731	160.627
64	0.068	2.108	0	127.371	18.077	162.27
65	0.049	2.111	0	127.707	34.487	163.539
66	0.099	2.114	0	127.979	38.449	162.433
67	0.084	2.097	0	126.705	29.331	162.843
68	0.078	2.114	0	127.904	31.603	164.146
69	0.08	2.118	0	128.427	36.227	162.997
70	0.074	2.118	0	127.87	63.218	164.965
71	0.067	2.126	0	128.328	34.322	162.995
72	0.061	2.113	0	127.569	63.476	163.579
73	0.087	2.108	0	127.413	46.21	163.588
74	0.066	2.116	0	127.578	28.124	164.409
75	0.072	2.117	0	128.032	29.017	164.07
76	0.084	2.137	0	128.916	28.685	164.462
77	0.064	2.089	0	126.449	39.497	161.68
78	0.063	2.113	0	127.702	36.813	163.114
79	0.055	2.107	0	127.699	28.071	162.219
80	0.077	2.117	0	127.822	17.566	163.286
81	0.082	2.107	0	127.478	21.399	162.823
82	0.076	2.123	0	128.099	22.304	165.626
83	0.078	2.097	0	127.175	11.774	161.484
84	0.052	2.136	0	128.833	13.592	164.958
85	0.074	2.096	0	126.746	11.384	162.962
86	0.071	2.096	0	126.419	16.345	162.327
87	0.085	2.099	0	127.29	27.235	160.913
88	0.084	2.097	0	127.244	38.7	161.633
89	0.067	2.095	0	127.161	39.907	162.075
90	0.07	2.122	0	127.975	43.275	165.363
91	0.078	2.114	0	127.693	43.307	164.585
92	0.055	2.109	0	127.304	45.864	164.521
93	0.055	2.111	0	127.414	23.038	163.097
94	0.073	2.094	0	126.235	42.036	164.058
95	0.056	2.122	0	128.013	39.126	165.278
96	0.073	2.108	0	127.762	35.16	161.575
97	0.074	2.112	0	127.335	20.993	163.829
98	0.069	2.113	0	127.59	24.064	163.29
99	0.057	2.11	0	127.521	45.436	162.535
100	0.068	2.115	0	127.417	46.745	163.282
101	0.071	2.109	0	127.242	33.278	162.192
102	0.101	2.14	0	128.758	36.351	165.296
103	0.075	2.098	0	127.221	19.313	161.435
104	0.072	2.122	0	128.467	53.341	163.58
105	0.063	2.109	0	127.504	34.896	163.219
106	0.067	2.111	0	127.577	33.085	163.877
107	0.056	2.12	0	128.217	33.643	162.849
108	0.081	2.092	0	126.803	47.6	162.031
109	0.071	2.118	0	127.848	28.84	164.41
110	0.055	2.119	0	127.832	36.018	164.675
111	0.07	2.107	0	127.194	13.144	162.842
112	0.055	2.127	0	128.469	58.232	164.247
113	0.085	2.123	0	128.049	27.427	165.179
114	0.057	2.12	0	127.83	51.339	162.784
115	0.078	2.112	0	127.5	28.548	164.33
116	0.051	2.12	0	127.748	37.714	163.358
117	0.065	2.109	0	127.335	65.563	163.683
118	0.059	2.105	0	127.122	42.159	161.905
119	0.039	2.123	0	128.095	68.593	164.492
120	0.071	2.114	0	128.039	36.239	164.608
121	0.066	2.113	0	127.924	54.517	164.043
122	0.077	2.091	0	126.411	43.194	162.943
123	0.06	2.093	0	126.732	54.245	161.975
124	0.071	2.124	0	128.357	35.757	163.4
125	0.061	2.119	0	127.701	48.353	163.958
126	0.05	2.126	0	128.177	33.785	162.795
127	0.067	2.126	0	128.277	73.8	163.171
128	0.068	2.09	0	126.453	13.24	161.728
129	0.067	2.122	0	127.956	38.796	163.649
130	0.101	2.091	0	126.735	60.363	162.238
131	0.068	2.121	0	127.993	41.04	163.545
132	0.055	2.111	0	127.462	56.659	163.296
133	0.073	2.109	0	127.675	29.75	164.268
134	0.088	2.119	0	127.907	54.231	164.511
135	0.043	2.102	0	127.034	51.569	162.881
136	0.077	2.107	0	127.112	47.257	164.225
137	0.055	2.119	0	127.528	43.859	163.634
138	0.067	2.101	0	127.124	21.08	161.907
139	0.065	2.118	0	127.615	24.462	163.498
140	0.078	2.114	0	127.623	51.247	163.484
141	0.075	2.088	0	126.594	30.945	160.616
142	0.084	2.103	0	127.058	46.124	161.954
143	0.105	2.094	0	126.234	60.835	164.419
144	0.067	2.1	0	127.081	51.763	163.405
145	0.076	2.116	0	127.633	64.125	164.708
146	0.076	2.084	0	125.995	69.77	161.649
147	0.069	2.106	0	126.87	35.963	163.705
148	0.081	2.127	0	128.227	46.54	162.954
149	0.055	2.113	0	127.381	68.972	164.861
150	0.096	2.105	0	127.134	56.293	163.413
151	0.068	2.105	0	127.392	40.041	163.28
152	0.075	2.097	0	126.888	35.861	162.467
153	0.076	2.082	0	126.033	60.941	161.268
154	0.09	2.11	0	127.586	54.713	164.017
155	0.07	2.118	0	127.76	37.715	164.724
156	0.107	2.097	0	127.366	43.043	162.827
157	0.067	2.109	0	127.224	57.984	163.541
158	0.089	2.123	0	127.934	46.153	164.336
159	0.084	2.096	0	126.884	63.009	161.436
160	0.064	2.105	0	127.435	29.978	162.756
161	0.055	2.128	0	128.161	39.523	164.603
162	0.078	2.086	0	126.393	38.609	161.081
163	0.072	2.081	0	125.746	50.877	162.216
164	0.062	2.111	0	127.963	38.841	162.952
165	0.05	2.12	0	128.13	28.519	164.604
166	0.079	2.084	0	126.832	39.347	159.805
167	0.062	2.113	0	127.644	33.234	162.185
168	0.058	2.114	0	127.479	44.951	162.981
169	0.07	2.105	0	127.322	65.605	163.953
170	0.045	2.122	0	128.036	29.909	164.896
171	0.044	2.139	0	128.753	35.213	165.764
172	0.078	2.119	0	127.751	32.963	165.311
173	0.067	2.099	0	126.47	31.641	163.09
174	0.065	2.107	0	127.495	26.482	163.593
175	0.062	2.118	0	128.037	36.865	163.675
176	0.056	2.104	0	127.152	31.076	163.377
177	0.072	2.126	0	128.301	24.934	163.58
178	0.098	2.102	0	126.901	24.766	163.975
179	0.078	2.113	0	128.022	28.661	163.492
180	0.09	2.109	0	127.923	29.404	164.056
181	0.058	2.112	0	127.949	21.317	163.305
182	0.076	2.106	0	127.069	30.115	164.005
183	0.082	2.147	0	129.627	34.294	164.703
184	0.077	2.09	0	126.639	43.418	161.386
185	0.072	2.107	0	127.038	42.715	163.172
186	0.077	2.109	0	127.366	25.546	164.091
187	0.058	2.135	0	128.919	37.926	164.524
188	0.078	2.083	0	126.183	35.784	162.731
189	0.071	2.112	0	127.322	27.102	163.948
190	0.053	2.142	0	129.157	27.569	166.205
191	0.058	2.11	0	127.857	36.525	162.705
192	0.075	2.147	0	129.403	44.84	166.032
193	0.089	2.099	0	127.139	27.32	161.792
194	0.069	2.131	0	128.642	36.138	165.141
195	0.081	2.116	0	127.136	31.444	166.373
196	0.062	2.115	0	127.462	37.733	161.817
197	0.058	2.112	0	127.697	35.53	162.92
198	0.075	2.102	0	127.119	33.425	162.215
199	0.07	2.084	0	126.367	42.759	161.952
200	0.082	2.109	0	127.522	30.96	162.413
201	0.068	2.097	0	126.664	20.633	163.584
202	0.059	2.137	0	128.972	24.216	163.82
203	0.097	2.133	0	128.897	48.661	164.488
204	0.094	2.11	0	127.507	80.199	165.833
205	0.062	2.108	0	127.412	37.935	164.287
206	0.073	2.117	0	128.101	40.02	163.772
207	0.082	2.095	0	126.632	60.552	162.456
208	0.084	2.117	0	128.133	36.194	163.762
209	0.091	2.117	0	128.169	21.199	163.33
210	0.062	2.122	0	128.032	6.621	164.103
211	0.053	2.113	0	127.454	13.822	164.54
212	0.076	2.1	0	126.891	26.327	163.176
213	0.048	2.125	0	128.013	36.536	166.405
214	0.069	2.113	0	127.54	41.028	164.251
215	0.056	2.108	0	127.536	39.827	163.886
216	0.069	2.111	0	127.436	31.697	164.29
217	0.065	2.104	0	126.996	38.463	164.335
218	0.093	2.079	0	126.288	26.589	159.46
219	0.059	2.12	0	127.829	50.173	163.422
220	0.074	2.088	0	126.427	27.501	161.899
221	0.069	2.122	0	127.92	31.733	165.784
222	0.072	2.14	0	128.637	39.018	164.592
223	0.06	2.098	0	126.818	29.92	163.471
224	0.068	2.089	0	126.611	33.486	161.561
225	0.067	2.118	0	128.007	32.641	163.41
226	0.073	2.115	0	127.742	43.266	164.72
227	0.065	2.11	0	127.552	46.557	163.494
228	0.072	2.105	0	127.218	26.75	163.854
229	0.066	2.118	0	127.966	39.507	163.356
230	0.087	2.126	0	128.206	43.182	164.089
231	0.072	2.113	0	127.439	49.881	163.774
232	0.071	2.109	0	127.402	39.429	163.604
233	0.065	2.111	0	127.28	50.088	164.757
234	0.066	2.115	0	127.685	43.036	164.493
235	0.062	2.119	0	127.926	44.337	164.302
236	0.067	2.111	0	127.739	51.318	162.029
237	0.078	2.109	0	127.78	62.122	163.037
238	0.056	2.131	0	128.946	75.757	164.891
239	0.076	2.107	0	127.354	69.486	162.964
240	0.06	2.13	0	128.496	48.515	163.193
241	0.065	2.136	0	128.457	41.945	165.251
242	0.06	2.119	0	127.845	65.18	165.521
243	0.073	2.128	0	128.407	53.051	162.787
244	0.06	2.132	0	128.736	44.168	164.257
245	0.065	2.107	0	127.218	69.084	163.851
246	0.073	2.091	0	126.483	71.926	161.758
247	0.054	2.141	0	128.663	74.09	165.651
248	0.06	2.108	0	127.611	76.901	162.704
249	0.06	2.107	0	127.418	37.404	164.084
250	0.096	2.111	0	127.557	57.593	164.3
251	0.09	2.142	0	129.031	58.518	166.312
252	0.095	2.126	0	127.826	43.368	163.665
253	0.068	2.124	0	128.264	51.481	164.631
254	0.088	2.093	0	126.452	43.182	161.557
255	0.07	2.106	0	127.119	67.566	163.226
256	0.075	2.106	0	127.799	70.767	163.775
257	0.069	2.102	0	127.247	86.515	162.032
258	0.067	2.11	0	127.741	60.05	163.742
259	0.06	2.106	0	127.209	97.703	165.124
260	0.083	2.111	0	127.622	102.43	162.837
261	0.067	2.128	0	128.182	92.222	165.261
262	0.058	2.117	0	127.863	87.723	163.461
263	0.073	2.107	0	127.596	63.024	163.35
264	0.076	2.105	0	127.08	54.106	161.618
265	0.069	2.109	0	127.445	44.194	162.957
266	0.058	2.135	0	129.2	56.383	162.843
267	0.049	2.096	0	127.208	55.456	161.871
268	0.064	2.116	0	127.823	94.502	163.212
269	0.068	2.117	0	128.052	81.371	162.925
270	0.062	2.1	0	126.865	51.79	162.236
271	0.094	2.103	0	126.968	58.606	163.896
272	0.074	2.125	0	127.955	57.927	165.212
273	0.053	2.125	0	128.39	101.209	165
274	0.076	2.124	0	128.534	105.13	163.934
275	0.066	2.111	0	127.561	124.689	163.642
276	0.068	2.104	0	127.252	114.253	161.897
277	0.06	2.126	0	128.446	107.664	165.223
278	0.062	2.096	0	126.929	75.819	163.787
279	0.061	2.102	0	126.974	118.425	162.174
280	0.059	2.109	0	127.645	128.334	162.265
281	0.082	2.116	0	127.412	87.141	163.026
282	0.07	2.098	0	126.916	91.125	163.625
283	0.055	2.101	0	127.397	39.447	162.451
284	0.069	2.11	0	127.406	52.425	162.803
285	0.081	2.098	0	127.416	38.723	161.934
286	0.066	2.109	0	127.223	33.598	163.795
287	0.085	2.102	0	127.323	38.021	162.065
288	0.078	2.131	0	128.275	45.53	164.688
289	0.063	2.126	0	128.5	36.26	163.804
290	0.056	2.118	0	128.073	43.493	163.47
291	0.055	2.098	0	127.309	53.36	162.836
292	0.072	2.119	0	128.376	52.91	163.687
293	0.078	2.117	0	128.007	54.494	163.408
294	0.067	2.136	0	128.622	60.143	165.17
295	0.074	2.142	0	129.394	45.693	164.802
296	0.049	2.123	0	128.29	44.671	164.694
297	0.068	2.117	0	127.742	70.711	164.04
298	0.052	2.097	0	126.963	44.842	163.927
299	0.061	2.098	0	126.883	40.642	162.046
300	0.081	2.12	0	127.603	35.996	163.578
301	0.066	2.117	0	128.362	33.77	162.581
302	0.091	2.084	0	126.318	48.724	162.369
303	0.059	2.126	0	128.448	51.911	163.762
304	0.073	2.114	0	127.899	36.42	162.686
305	0.062	2.112	0	127.782	34.956	164.277
306	0.063	2.129	0	128.132	53.602	164.818
307	0.077	2.09	0	126.577	56.545	162.725
308	0.064	2.114	0	127.769	72.605	163.205
309	0.078	2.14	0	129.051	92.021	164.226
310	0.074	2.123	0	128.108	84.266	164.347
311	0.056	2.133	0	128.662	83.129	165.253
312	0.078	2.125	0	128.274	71.075	163.091
313	0.076	2.101	0	126.668	88.371	163.152
314	0.062	2.132	0	128.361	83.632	165.398
315	0.091	2.094	0	126.605	71.096	163.969
316	0.068	2.106	0	127.172	77.624	164.612
317	0.059	2.091	0	126.316	106.893	163.45
318	0.066	2.117	0	127.74	72.239	164.609
319	0.064	2.129	0	128.102	74.74	163.746
320	0.073	2.109	0	127.147	52.73	163.154
321	0.061	2.122	0	127.876	62.073	164.77
322	0.1	2.12	0	127.854	100.686	164.719
323	0.052	2.123	0	127.97	113.08	163.197
324	0.111	2.086	0	126.888	125.343	161.337
325	0.078	2.1	0	127.053	100.302	162.004
326	0.067	2.116	0	128.452	113.802	165.08
327	0.065	2.097	0	127.183	97.355	163.138
328	0.072	2.091	0	126.77	124.286	161.612
329	0.058	2.101	0	127.114	116.583	161.348
330	0.093	2.101	0	126.884	112.259	161.993
331	0.09	2.109	0	127.415	129.884	164.633
332	0.065	2.138	0	128.797	128.122	163.238
333	0.065	2.106	0	127.712	128.886	162.315
334	0.08	2.121	0	128.064	179.779	162.847
335	0.076	2.095	0	126.895	197.353	162.419
336	0.094	2.066	0	125.078	158.826	161.779
337	0.068	2.097	0	127.294	217.651	162.768
338	0.077	2.118	0	128.269	89.835	164.639
339	0.059	2.114	0	127.798	94.075	163.729
340	0.052	2.11	0	127.722	97.728	163.962
341	0.05	2.125	0	128.351	119.245	162.533
342	0.083	2.128	0	128.521	99.644	164.823
343	0.059	2.122	0	127.66	104.408	164.264
344	0.065	2.127	0	128.531	94.701	164.536
345	0.056	2.107	0	127.2	92.106	163.758
346	0.076	2.093	0	126.695	88.437	162.976
347	0.053	2.115	0	127.826	127.547	163.705
348	0.071	2.1	0	127.059	146.346	161.643
349	0.069	2.104	0	127.073	195.101	162.949
350	0.067	2.087	0	126.644	171.123	161.914
351	0.077	2.098	0	126.835	170.507	161.01
352	0.048	2.103	0	127.002	218.456	161.877
353	0.071	2.132	0	128.891	281.953	164.429
354	0.054	2.107	0	127.608	268.084	161.899
355	0.073	2.109	0	127.565	278.959	163.455
356	0.072	2.135	0	129.023	280.55	164.096
357	0.077	2.138	0	128.967	282.481	165.018
358	0.048	2.113	0	127.743	263.138	160.788
359	0.078	2.122	0	128.014	280.997	163.364
360	0.087	2.101	0	126.835	281.116	163.239
361	0.076	2.089	0	126.5	277.984	161.004
362	0.08	2.11	0	127.81	279.69	162.287
363	0.076	2.102	0	127.257	279.146	163.271
364	0.079	2.116	0	127.903	281.647	165.335
365	0.067	2.111	0	127.354	279.919	165.305
366	0.068	2.113	0	127.878	280.004	162.457
367	0.066	2.118	0	128.077	281.479	163.881
368	0.074	2.098	0	126.664	277.96	163.07
369	0.105	2.123	0	128.755	281.796	162.575
370	0.088	2.129	0	128.023	281.787	164.119
371	0.065	2.119	0	128.027	279.418	163.663
372	0.055	2.132	0	128.425	283.478	164.443
373	0.062	2.121	0	128.294	281.437	161.924
374	0.072	2.107	0	127.387	279.925	163.915
375	0.057	2.124	0	127.691	279.575	165.844
376	0.067	2.121	0	128.273	283.067	162.911
377	0.067	2.127	0	127.975	280.136	164.75
378	0.07	2.111	0	127.442	279.997	163.733
379	0.078	2.09	0	126.585	278.335	161.613
380	0.076	2.13	0	128.071	281.244	165.789
381	0.077	2.115	0	127.568	280.604	163.745
382	0.078	2.129	0	128.405	281.763	165.649
383	0.066	2.095	0	126.395	276.438	162.356
384	0.087	2.101	0	127.771	281.164	163.533
385	0.082	2.139	0	128.821	283.853	165.764
386	0.057	2.094	0	126.487	276.42	162.432
387	0.078	2.107	0	127.304	280.061	164.247
388	0.068	2.123	0	127.859	282.743	164.758
389	0.073	2.095	0	126.602	278.959	163.04
390	0.068	2.125	0	128.436	282.46	163.578
391	0.07	2.097	0	126.591	277.21	162.825
392	0.077	2.118	0	127.624	281.589	165.079
393	0.058	2.131	0	128.478	280.619	163.386
394	0.076	2.121	0	128.084	282.243	164.394
395	0.076	2.109	0	127.277	279.19	162.649
396	0.051	2.115	0	127.481	280.882	162.834
397	0.047	2.129	0	128.614	281.882	165.056
398	0.063	2.128	0	128.312	280.467	164.343
399	0.075	2.099	0	127.463	279.347	161.584
400	0.061	2.108	0	127.147	279.308	163.772
401	0.077	2.11	0	127.304	277.929	163.785
402	0.051	2.124	0	127.864	270.184	163.586
403	0.066	2.117	0	127.68	279.127	163.525
404	0.07	2.114	0	127.603	280.324	163.42
405	0.077	2.098	0	126.794	277.967	162.813
406	0.096	2.081	0	126.188	276.902	161.331
407	0.086	2.113	0	127.619	264.002	163.885
408	0.086	2.118	0	127.975	239.162	163.614
409	0.081	2.122	0	128.311	213.807	162.739
410	0.057	2.11	0	127.592	214.522	163.68
411	0.087	2.111	0	127.399	245.364	165.093
412	0.077	2.131	0	128.587	248.163	164.321
413	0.078	2.11	0	127.328	279.594	162.229
414	0.078	2.091	0	126.803	281.145	161.579
415	0.057	2.122	0	128.194	282.639	165.037
416	0.069	2.126	0	128.255	279.78	164.556
417	0.065	2.095	0	126.709	280.215	162.92
418	0.065	2.101	0	126.908	280.914	162.382
419	0.065	2.099	0	126.969	280.964	163.272
420	0.08	2.119	0	127.628	281.032	164.388
421	0.076	2.114	0	127.678	280.085	162.232
422	0.069	2.108	0	127.608	281.191	161.531
423	0.073	2.103	0	127.088	279.574	161.452
424	0.062	2.111	0	127.49	279.748	164.658
425	0.109	2.089	0	126.749	279.463	161.869
426	0.084	2.094	0	126.696	278.217	162.818
427	0.064	2.103	0	126.774	276.33	164.906
428	0.07	2.105	0	127.366	279.958	163.997
429	0.07	2.105	0	127.41	279.643	163.745
430	0.061	2.128	0	128.446	283.255	164.03
431	0.056	2.13	0	128.35	282.117	164.067
432	0.076	2.119	0	127.911	281.637	164.29
433	0.058	2.111	0	127.515	279.627	163.274
434	0.082	2.118	0	128.121	280.667	162.958
435	0.064	2.125	0	128.124	281.046	165.551
436	0.061	2.124	0	128.012	280.873	164.968
437	0.072	2.123	0	127.978	281.479	164.916
438	0.073	2.112	0	127.6	281.435	163.954
439	0.075	2.102	0	127.565	278.357	163.002
440	0.058	2.11	0	127.421	281.015	164.229
441	0.087	2.1	0	126.33	87.386	164.434
442	0.06	2.125	0	128.015	75.182	164.564
443	0.052	2.12	0	128.141	280.779	163.472
444	0.074	2.112	0	127.636	278.766	163.59
445	0.074	2.11	0	127.78	109.791	162.467
446	0.066	2.118	0	128.182	129.612	163.182
447	0.071	2.111	0	127.91	280.7	163.132
448	0.069	2.119	0	128.499	281.876	162.49
449	0.074	2.129	0	128.523	122.056	164.155
450	0.086	2.111	0	127.734	280.393	162.693
451	0.064	2.116	0	127.834	115.202	163.702
452	0.067	2.093	0	127.197	279.764	161.34
453	0.058	2.127	0	128.173	131.642	163.977
454	0.048	2.114	0	127.265	280.268	163.166
455	0.054	2.097	0	126.576	119.442	163.466
456	0.07	2.126	0	128.23	141.018	165.002
457	0.073	2.094	0	126.731	128.449	164.156
458	0.064	2.106	0	127.191	280.297	163.866
459	0.06	2.105	0	127.477	278.933	162.473
460	0.061	2.123	0	128.042	279.943	164.442
461	0.07	2.106	0	127.338	280.828	162.327
462	0.06	2.105	0	127.234	278.727	161.985
463	0.087	2.104	0	127.425	229.663	163.569
464	0.053	2.129	0	128.646	282.63	162.237
465	0.076	2.091	0	126.828	278.512	160.707
466	0.06	2.117	0	127.871	280.049	163.801
467	0.069	2.11	0	127.391	280.575	162.817
468	0.07	2.099	0	127.124	279.051	162.717
469	0.075	2.091	0	126.913	279.34	161.841
470	0.065	2.097	0	126.813	278.155	161.763
471	0.064	2.094	0	126.639	278.443	162.35
472	0.062	2.117	0	127.692	279.784	164.131
473	0.056	2.122	0	128.037	279.048	163.793
474	0.079	2.129	0	128.112	279.918	165.346
475	0.074	2.107	0	127.555	277.893	163.704
476	0.09	2.064	0	125.181	276.634	162.098
477	0.082	2.104	0	127.303	279.629	162.463
478	0.071	2.112	0	127.766	279.172	162.4
479	0.068	2.111	0	127.278	280.867	163.178
480	0.082	2.106	0	127.325	279.208	161.764
481	0.093	2.106	0	127.006	279.693	164.23
482	0.063	2.109	0	127.209	278.632	163.581
483	0.062	2.12	0	128.04	281.982	162.827
484	0.088	2.092	0	126.969	278.459	162.081
485	0.09	2.081	0	126.259	277.618	160.667
486	0.076	2.122	0	128.452	281.447	163.233
487	0.056	2.108	0	127.521	280.404	162.858
488	0.078	2.116	0	127.439	280.472	164.433
489	0.076	2.095	0	126.748	276.452	162.972
490	0.081	2.081	0	126.345	279.478	159.503
491	0.083	2.093	0	126.72	278.609	161.59
492	0.083	2.101	0	127.012	278.572	163.022
493	0.075	2.123	0	128.132	281.391	164.36
494	0.07	2.102	0	126.923	278.826	162.599
495	0.069	2.113	0	127.43	278.599	164.539
496	0.077	2.126	0	128.161	283.499	165.53
497	0.104	2.091	0	126.732	278.443	161.865
498	0.058	2.126	0	128.224	282.224	164.887
499	0.067	2.107	0	126.965	278.906	164.332
500	0.068	2.113	0	127.537	281.129	163.964
501	0.06	2.11	0	127.645	280.366	162.999
502	0.05	2.124	0	128.118	281.058	163.835
503	0.064	2.141	0	129.39	282.981	165.763
504	0.083	2.095	0	126.987	278.923	163.211
505	0.076	2.119	0	127.939	282.546	165.669
506	0.067	2.113	0	127.658	279.844	162.936
507	0.092	2.12	0	128.106	280.135	162.477
508	0.082	2.119	0	128.062	282.431	163.131
509	0.07	2.126	0	128.201	280.134	163.46
510	0.081	2.12	0	127.475	281.413	165.634
511	0.058	2.106	0	127.344	278.172	161.915
512	0.065	2.105	0	127.235	281.214	162.194
513	0.073	2.101	0	126.873	279.235	162.897
514	0.076	2.12	0	127.738	279.357	163.885
515	0.07	2.109	0	127.2	278.601	163.876
516	0.08	2.094	0	126.649	277.545	161.928
517	0.053	2.112	0	127.427	278.36	163.292
518	0.078	2.099	0	126.908	278.867	163.735
519	0.047	2.116	0	127.806	257.138	163.192
520	0.07	2.138	0	128.937	283.791	164.952
521	0.069	2.106	0	127.419	257.818	164.733
522	0.071	2.11	0	127.321	265.358	163.99
523	0.065	2.112	0	127.729	244.734	162.905
524	0.058	2.114	0	127.965	248.418	162.472
525	0.071	2.131	0	128.726	266.555	163.205
526	0.059	2.114	0	127.945	269.632	162.63
527	0.054	2.114	0	127.397	278.998	161.949
528	0.06	2.137	0	128.707	281.623	164.127
529	0.084	2.124	0	127.77	280.819	163.291
530	0.055	2.118	0	127.626	281.039	164.913
531	0.065	2.099	0	126.836	273.726	161.859
532	0.074	2.13	0	128.268	280.213	164.982
533	0.058	2.115	0	127.98	279.751	163.072
534	0.051	2.105	0	127.258	279.14	163.159
535	0.073	2.111	0	127.352	217.28	163.203
536	0.064	2.1	0	126.935	212.163	163.415
537	0.054	2.104	0	127.178	279.574	162.413
538	0.061	2.106	0	127.468	200.463	163.834
539	0.067	2.118	0	128.039	165.813	164.29
540	0.08	2.123	0	127.974	175.648	164.675
541	0.064	2.124	0	128.103	154.709	164.995
542	0.083	2.106	0	127.382	163.882	162.404
543	0.072	2.084	0	126.505	142.539	161.48
544	0.06	2.124	0	128.207	145.604	165.241
545	0.062	2.126	0	128.355	142.135	164.486
546	0.07	2.106	0	127.056	133.223	164.783
547	0.071	2.103	0	127.266	128.478	162.288
548	0.062	2.108	0	127.513	147.68	161.911
549	0.071	2.123	0	128.038	186.804	163.963
550	0.071	2.091	0	126.389	165.71	160.855
551	0.068	2.12	0	127.92	171.886	164.221
552	0.056	2.107	0	127.32	172.347	162.82
553	0.067	2.102	0	127.072	140.589	162.403
554	0.059	2.1	0	127.287	193.293	162.396
555	0.081	2.103	0	127.082	100.357	163.465
556	0.049	2.115	0	127.661	121.436	164.082
557	0.07	2.121	0	128.241	117.378	162.246
558	0.063	2.132	0	128.967	113.567	162.937
559	0.069	2.119	0	127.921	108.823	163.211
560	0.058	2.13	0	128.711	128.218	164.271
561	0.085	2.088	0	126.815	102.415	160.176
562	0.064	2.104	0	127.309	121.382	163.27
563	0.067	2.121	0	128.406	105.674	163.237
564	0.051	2.112	0	127.244	97.219	165.004
565	0.079	2.116	0	127.812	144.038	163.813
566	0.053	2.13	0	128.442	129.956	166.268
567	0.084	2.113	0	127.616	111.44	163.481
568	0.054	2.106	0	127.561	136.585	163.937
569	0.089	2.119	0	127.89	101.852	163.573
570	0.05	2.119	0	127.745	117.741	164.641
571	0.052	2.098	0	126.726	98.544	162.826
572	0.06	2.118	0	127.566	149.581	164.535
573	0.072	2.096	0	127.012	196.505	161.218
574	0.065	2.093	0	126.254	277.822	160.351
575	0.068	2.111	0	127.535	280.017	163.076
576	0.075	2.134	0	128.729	283.183	165.656
577	0.091	2.096	0	126.647	279.599	163.367
578	0.073	2.124	0	128.094	281.171	164.09
579	0.058	2.132	0	128.13	281.146	165.628
580	0.076	2.102	0	127.166	280.18	163.733
581	0.045	2.119	0	127.544	279.768	163.727
582	0.079	2.104	0	127.044	278.414	164.637
583	0.068	2.118	0	127.845	281.294	163.199
584	0.078	2.093	0	126.375	278.905	162.954
585	0.063	2.109	0	127.522	281.888	163.422
586	0.057	2.148	0	129.604	263.415	164.798
587	0.08	2.086	0	126.226	278.837	160.843
588	0.062	2.14	0	128.685	282.383	165.642
589	0.074	2.115	0	127.278	279.151	163.447
590	0.083	2.113	0	127.699	263.767	163.441
591	0.069	2.135	0	128.889	282.588	165.497
592	0.077	2.094	0	126.718	278.515	161.559
593	0.068	2.107	0	127.22	279.388	163.2
594	0.074	2.107	0	127.137	279.537	164.386
595	0.062	2.126	0	127.939	279.32	164.307
596	0.071	2.1	0	126.942	280.323	162.794
597	0.058	2.106	0	127.249	279.807	162.552
598	0.068	2.112	0	127.719	280.357	164.285
599	0.086	2.093	0	126.854	279.318	161.635
600	0.07	2.111	0	127.125	279.556	164.508
601	0.076	2.107	0	127.454	279.342	163.495
602	0.08	2.114	0	127.264	278.958	164.224
603	0.054	2.111	0	127.505	280.403	163.924
604	0.074	2.121	0	128.466	282.077	162.676
605	0.068	2.105	0	127.268	277.022	163.524
606	0.077	2.122	0	127.986	282.129	163.662
607	0.07	2.088	0	126.77	277.182	160.495
608	0.061	2.114	0	127.886	278.171	163.043
609	0.088	2.131	0	128.82	282.346	165.09
610	0.067	2.118	0	127.675	280.063	164.783
611	0.091	2.121	0	127.699	279.633	163.416
612	0.08	2.134	0	128.955	281.407	162.237
613	0.057	2.101	0	127.28	280.456	162.532
614	0.074	2.083	0	125.913	276.819	161.205
615	0.086	2.123	0	127.844	281.046	163.615
616	0.084	2.099	0	126.839	279.758	161.595
617	0.086	2.145	0	129.164	233.464	166.292
618	0.056	2.147	0	129.573	198.685	166.179
619	0.079	2.087	0	126.069	167.73	161.958
620	0.069	2.105	0	127.734	281.731	162.765
621	0.078	2.109	0	127.477	280.419	162.904
622	0.059	2.097	0	127.036	277.452	161.393
623	0.081	2.085	0	126.008	277.31	161.342
624	0.061	2.148	0	129.213	283.511	165.734
625	0.066	2.123	0	128.244	282.479	164.652
626	0.069	2.111	0	127.364	261.144	162.02
627	0.048	2.099	0	126.846	262.481	163.262
628	0.071	2.091	0	126.583	279.356	161.922
629	0.067	2.115	0	127.872	279.508	161.994
630	0.057	2.127	0	128.352	281.994	165.284
631	0.067	2.112	0	127.803	279.87	163.063
632	0.069	2.109	0	127.149	279.874	165.704
633	0.058	2.114	0	127.775	279.136	162.121
634	0.071	2.105	0	127.183	278.717	162.475
635	0.076	2.075	0	125.584	276.424	162.282
636	0.078	2.109	0	127.514	279.766	163.713
637	0.063	2.097	0	126.749	277.265	163.857
638	0.086	2.105	0	127.159	276.92	163.14
639	0.06	2.115	0	127.844	280.108	165.403
640	0.073	2.098	0	126.699	278.232	162.596
641	0.077	2.126	0	128.052	281.203	165.671
642	0.058	2.106	0	127.31	278.669	163.668
643	0.076	2.112	0	127.646	278.394	161.788
644	0.063	2.127	0	128.196	279.025	164.732
645	0.087	2.09	0	126.374	276.989	163.132
646	0.062	2.134	0	128.679	281.306	165.296
647	0.065	2.106	0	127.286	279.914	162.369
648	0.057	2.132	0	128.79	283.555	164.219
649	0.062	2.106	0	127.179	259.476	163.349
650	0.074	2.13	0	128.266	282.189	165.22
651	0.083	2.117	0	127.442	279.598	163.697
652	0.056	2.113	0	127.891	280.637	163.443
653	0.089	2.098	0	126.789	279.7	164.176
654	0.07	2.115	0	127.851	279.509	164.188
655	0.083	2.105	0	127.242	279.876	164.159
656	0.07	2.111	0	127.213	280.892	164.433
657	0.063	2.126	0	128.144	278.012	164.429
658	0.086	2.125	0	128.425	279.677	163.187
659	0.057	2.127	0	128.071	282.214	164.627
660	0.056	2.12	0	128.004	279.888	162.849
661	0.071	2.127	0	128.324	280.927	163.067
662	0.09	2.081	0	126.095	277.503	161.204
663	0.062	2.121	0	128.421	281.25	164.059
664	0.09	2.108	0	127.592	280.525	163.08
665	0.066	2.123	0	127.973	281.642	163.721
666	0.069	2.107	0	127.462	279.363	161.679
667	0.083	2.101	0	127.166	278.617	163.538
668	0.061	2.105	0	127.044	278.201	162.665
669	0.057	2.127	0	128.031	282.054	164.903
670	0.071	2.095	0	126.988	278.694	160.912
671	0.078	2.103	0	127.351	280.376	162.113
672	0.058	2.109	0	127.486	279.825	163.147
673	0.069	2.091	0	126.517	278.659	161.96
674	0.08	2.115	0	128.06	279.955	162.612
675	0.089	2.107	0	127.428	280.81	162.788
676	0.089	2.095	0	126.837	276.631	161.378
677	0.064	2.116	0	128.172	282.251	163.339
678	0.098	2.099	0	127.103	278.861	164.076
679	0.077	2.12	0	128.224	281.789	163.474
680	0.073	2.116	0	127.761	282.201	163.904
681	0.048	2.129	0	128.386	279.833	164.15
682	0.068	2.114	0	127.592	280.707	163.961
683	0.053	2.11	0	127.094	278.622	162.364
684	0.048	2.101	0	127.539	279.733	160.933
685	0.063	2.115	0	128.142	281.252	163.23
686	0.091	2.13	0	128.87	283.332	163.759
687	0.075	2.097	0	126.683	279.64	163.833
688	0.076	2.099	0	127.315	279.023	161.828
689	0.074	2.115	0	127.683	280.437	164.601
690	0.077	2.108	0	127.324	281.455	163.86
691	0.083	2.103	0	127.44	279.469	162.958
692	0.064	2.119	0	128.088	280.847	162.715
693	0.079	2.103	0	126.871	278.233	163.431
694	0.058	2.123	0	127.648	278.882	165.202
695	0.077	2.102	0	127.235	279.015	161.592
696	0.075	2.12	0	127.956	279.223	164.731
697	0.078	2.13	0	128.365	280.768	165.921
698	0.058	2.121	0	128.128	281.989	163.505
699	0.079	2.124	0	128.417	282.352	164.393
700	0.068	2.116	0	127.931	281.189	163.574
701	0.04	2.114	0	127.767	282.013	164.179
702	0.076	2.078	0	125.906	278.614	161.749
703	0.064	2.127	0	128.3	280.649	165.167
704	0.06	2.127	0	128.511	283.964	165.812
705	0.065	2.106	0	127.352	278.902	163.006
706	0.058	2.115	0	127.747	280.527	163.214
707	0.056	2.11	0	127.452	279.872	162.973
708	0.096	2.123	0	128.655	283.833	164.747
709	0.072	2.109	0	127.776	281.523	162.787
710	0.079	2.094	0	126.701	277.859	162.885
711	0.065	2.142	0	129.201	283.425	165.44
712	0.098	2.141	0	129.022	280.872	164.906
713	0.06	2.107	0	126.837	279.119	163.171
714	0.064	2.113	0	127.506	280.069	162.226
715	0.076	2.131	0	128.781	270.878	162.96
716	0.079	2.091	0	126.657	278.336	161.013
717	0.078	2.109	0	127.598	280.027	163.215
718	0.066	2.094	0	126.516	278.512	163.866
719	0.074	2.096	0	126.663	277.947	162.132
720	0.078	2.08	0	125.647	277.021	163.439
721	0.062	2.106	0	127.402	278.288	163.266
722	0.094	2.101	0	127.122	277.001	161.66
723	0.071	2.115	0	127.803	279.054	164.241
724	0.072	2.106	0	127.194	279.769	162.764
725	0.078	2.125	0	128.568	282.351	164.805
726	0.061	2.145	0	129.115	277.041	165.134
727	0.063	2.124	0	127.947	280.441	164.135
728	0.076	2.108	0	127.249	280.105	164.174
729	0.067	2.116	0	127.694	280.825	163.42
730	0.08	2.113	0	127.634	274.021	163.129
731	0.081	2.129	0	128.021	280.754	166.642
732	0.061	2.111	0	127.435	279.469	164.274
733	0.087	2.106	0	127.1	279.293	162.577
734	0.063	2.132	0	128.449	282.969	164.002
735	0.058	2.111	0	127.725	279.899	163.01
736	0.073	2.119	0	127.226	277.755	163.518
737	0.062	2.112	0	127.58	281.353	163.035
738	0.064	2.117	0	128.121	282.447	162.558
739	0.081	2.114	0	127.802	281.219	163.718
740	0.077	2.122	0	127.85	281.951	164.78
741	0.062	2.115	0	127.611	279.24	163.473
742	0.057	2.116	0	127.625	279.606	163.708
743	0.057	2.126	0	128.221	280.484	164.709
744	0.048	2.13	0	128.763	280.416	163.553
745	0.075	2.112	0	127.694	280.979	163.551
746	0.061	2.101	0	126.961	280.065	163.139
747	0.071	2.101	0	127.204	279.225	162.991
748	0.093	2.11	0	127.823	281.296	162.627
749	0.069	2.117	0	127.864	280.46	162.991
750	0.063	2.127	0	128.306	282.079	164.783
751	0.07	2.107	0	126.891	281.119	165.974
752	0.06	2.098	0	126.741	278.524	163.212
753	0.065	2.118	0	127.81	281.176	164.568
754	0.08	2.113	0	127.321	280.904	164.637
755	0.07	2.115	0	127.442	278.907	162.617
756	0.075	2.125	0	128.268	281.501	163.141
757	0.057	2.094	0	126.614	278.643	161.224
758	0.065	2.123	0	127.975	281.42	166.565
759	0.06	2.109	0	127.396	280.502	162.701
760	0.074	2.14	0	128.971	282.479	166.477
761	0.068	2.136	0	128.939	282.325	164.843
762	0.067	2.099	0	127.19	280.3	162.438
763	0.079	2.104	0	127.226	280.285	163.915
764	0.058	2.108	0	127.58	280.313	159.9
765	0.084	2.128	0	128.68	280.949	162.735
766	0.07	2.11	0	127.596	279.668	163.366
767	0.069	2.116	0	127.936	280.335	163.11
768	0.072	2.079	0	126.112	277.354	159.607
769	0.053	2.116	0	127.881	280.627	164.259
770	0.098	2.107	0	127.45	281.72	162.209
771	0.069	2.123	0	128.275	281.18	164.327
772	0.063	2.108	0	127.114	278.604	163.7
773	0.068	2.127	0	128.347	282.565	164.717
774	0.072	2.114	0	127.561	280.696	164.281
775	0.075	2.096	0	126.686	277.614	163.905
776	0.086	2.111	0	127.58	279.58	161.217
777	0.085	2.102	0	127.391	280.644	163.281
778	0.077	2.095	0	126.459	278.564	162.795
779	0.063	2.121	0	128.027	280.739	163.086
780	0.054	2.124	0	127.822	280.501	164.172
781	0.049	2.115	0	127.548	278.75	163.871
782	0.046	2.124	0	127.845	279.447	165.027
783	0.079	2.116	0	127.818	282.282	163.116
784	0.066	2.098	0	126.976	279.276	162.407
785	0.072	2.096	0	126.728	278.272	161.864
786	0.065	2.112	0	127.645	281.103	163.228
787	0.071	2.121	0	128.056	282.233	164.683
788	0.053	2.124	0	127.946	76.893	163.842
789	0.086	2.098	0	126.877	278.74	162.41
790	0.083	2.113	0	128.163	281.508	162.563
791	0.072	2.108	0	127.401	279.903	163.89
792	0.063	2.114	0	127.573	278.765	162.67
793	0.07	2.136	0	128.951	282.893	165.718
794	0.054	2.11	0	127.676	280.095	163.69
795	0.069	2.121	0	127.746	116.318	164.581
796	0.066	2.141	0	128.73	282.602	165.763
797	0.085	2.092	0	126.429	277.335	164.386
798	0.083	2.089	0	126.49	277.721	160.754
799	0.069	2.106	0	127.203	280.441	161.017
800	0.074	2.092	0	126.848	279.258	162.097
801	0.074	2.114	0	127.644	279.856	163.154
802	0.078	2.105	0	127.176	278.547	162.889
803	0.053	2.111	0	127.22	278.965	164.218
804	0.068	2.121	0	127.906	281.296	163.099
805	0.072	2.101	0	126.987	280.369	163.388
806	0.092	2.098	0	127.33	279.75	162.717
807	0.068	2.101	0	127.373	280.146	160.815
808	0.075	2.106	0	127.348	101.205	162.691
809	0.07	2.112	0	127.908	110.355	163.479
810	0.071	2.124	0	128.081	110.746	164.464
811	0.077	2.088	0	126.651	110.735	162.439
812	0.073	2.107	0	127.215	106.554	162.828
813	0.062	2.126	0	128.172	108.753	165.396
814	0.062	2.11	0	126.999	63.272	163.541
815	0.075	2.087	0	126.691	80.676	161.289
816	0.064	2.105	0	126.942	64.577	165.284
817	0.07	2.136	0	128.752	85.203	165.393
818	0.042	2.129	0	128.519	115.318	164.137
819	0.05	2.113	0	127.456	109.136	163.901
820	0.086	2.085	0	126.014	86.801	161.784
821	0.068	2.114	0	127.633	105.867	161.953
822	0.082	2.097	0	126.773	74.683	163.086
823	0.07	2.102	0	126.772	123.119	163.397
824	0.067	2.113	0	127.523	119.823	162.657
825	0.065	2.109	0	127.853	111.298	162.553
826	0.059	2.13	0	128.555	117.813	164.982
827	0.065	2.112	0	127.41	121.401	163.407
828	0.062	2.11	0	127.581	104.203	162.119
829	0.061	2.119	0	127.747	103.037	164.062
830	0.058	2.116	0	128.03	121.579	163.792
831	0.056	2.117	0	127.355	137.039	164.753
832	0.063	2.109	0	127.559	122.259	162.74
833	0.097	2.117	0	127.564	121.595	163.667
834	0.059	2.139	0	128.844	115.407	163.843
835	0.042	2.129	0	128.71	155.948	163.484
836	0.053	2.123	0	128.29	164.566	163.101
837	0.064	2.122	0	127.992	187.332	163.147
838	0.067	2.095	0	126.524	128.513	162.275
839	0.082	2.111	0	127.428	137.635	163.698
840	0.072	2.1	0	126.923	102.173	163.466
841	0.049	2.126	0	128.441	123.004	164.832
842	0.077	2.12	0	127.963	102.885	163.157
843	0.075	2.083	0	126.507	114.603	160.088
844	0.067	2.131	0	128.223	108.9	165.164
845	0.063	2.133	0	128.584	96.548	164.33
846	0.062	2.102	0	126.822	107.469	163.129
847	0.063	2.122	0	127.936	97.284	164.46
848	0.07	2.114	0	127.538	112.75	162.986
849	0.079	2.09	0	126.424	117.8	162.099
850	0.066	2.1	0	126.656	98.003	162.893
851	0.061	2.114	0	127.055	278.79	163.974
852	0.044	2.115	0	127.419	279.752	163.28
853	0.077	2.121	0	127.862	90.994	164.504
854	0.048	2.131	0	128.447	100.892	164.325
855	0.066	2.111	0	127.853	280.7	162.637
856	0.067	2.111	0	127.329	98.772	162.751
857	0.087	2.109	0	127.888	113.828	162.859
858	0.083	2.115	0	127.634	101.641	163.786
859	0.067	2.12	0	128.241	99.355	163.744
860	0.065	2.121	0	128.112	117.299	164.11
861	0.071	2.1	0	127.156	108.078	161.96
862	0.07	2.09	0	126.511	102.191	162.139
863	0.071	2.111	0	127.265	113.592	165.001
864	0.076	2.094	0	126.483	127.5	159.947
865	0.085	2.107	0	126.983	279.139	163.5
866	0.059	2.127	0	128.028	280.989	163.514
867	0.065	2.122	0	128.001	281.301	165.695
868	0.066	2.106	0	127.586	280.375	162.07
869	0.075	2.114	0	127.749	98.066	162.97
870	0.078	2.138	0	128.836	282.181	164.567
871	0.055	2.13	0	128.352	117.06	164.284
872	0.091	2.105	0	127.069	104.026	162.282
873	0.059	2.103	0	126.986	110.021	163.53
874	0.055	2.126	0	128.105	96.527	164.073
875	0.072	2.107	0	127.331	99.172	162.949
876	0.068	2.103	0	127.181	94.702	162.19
877	0.087	2.132	0	128.665	97.756	165.473
878	0.074	2.096	0	126.65	280.449	162.373
879	0.07	2.11	0	127.546	79.843	162.504
880	0.087	2.11	0	127.703	107.371	161.505
881	0.069	2.095	0	126.464	278.849	162.135
882	0.081	2.124	0	128.379	281.079	164.039
883	0.062	2.119	0	127.568	280.354	164.499
884	0.058	2.113	0	127.699	109.384	164.402
885	0.064	2.126	0	128.175	282.138	163.866
886	0.059	2.11	0	127.304	83.745	164.105
887	0.075	2.099	0	127.179	95.317	163.088
888	0.099	2.128	0	128.503	281.647	165.561
889	0.066	2.131	0	128.571	100.809	164.287
890	0.065	2.113	0	127.645	114.159	163.3
891	0.067	2.116	0	127.929	114.224	162.766
892	0.061	2.128	0	128.127	115.654	163.203
893	0.062	2.101	0	126.907	104.464	164.118
894	0.051	2.101	0	127.143	92.539	161.337
895	0.062	2.1	0	127.217	85.517	161.199
896	0.072	2.107	0	126.713	95.129	165.009
897	0.068	2.107	0	127.342	109.9	164.378
898	0.063	2.121	0	128.309	93.27	162.6
899	0.05	2.106	0	127.192	90.249	163.459
900	0.071	2.135	0	128.775	93.201	164.256
901	0.058	2.117	0	127.94	113.955	162.309
902	0.078	2.115	0	127.561	103.81	162.997
903	0.063	2.096	0	126.783	103.286	162.463
904	0.061	2.132	0	128.753	111.276	165.373
905	0.057	2.129	0	127.894	100.094	166.602
906	0.077	2.135	0	128.966	282.702	164.147
907	0.07	2.114	0	127.512	281.669	162.439
908	0.075	2.125	0	127.949	153.726	165.645
909	0.078	2.109	0	127.904	136.496	161.152
910	0.068	2.123	0	128.423	162.555	165.689
911	0.078	2.082	0	126.001	157.746	159.82
912	0.074	2.102	0	126.981	144.3	162.348
913	0.058	2.107	0	127.45	130.046	163.019
914	0.061	2.136	0	128.721	122.708	164.083
915	0.088	2.104	0	127.062	124.999	163.614
916	0.082	2.092	0	126.354	151.556	163.887
917	0.062	2.11	0	127.72	107.931	163.828
918	0.059	2.109	0	127.057	131.946	163.767
919	0.082	2.128	0	128.855	135.277	163.265
920	0.071	2.132	0	128.627	141.895	163.499
921	0.064	2.122	0	127.991	173.325	164.264
922	0.061	2.124	0	128.184	115.278	164.889
923	0.07	2.11	0	127.535	108.349	162.457
924	0.068	2.125	0	128.033	111.172	163.666
925	0.055	2.126	0	128.387	122.838	163.975
926	0.067	2.089	0	126.663	112.785	162.543
927	0.078	2.14	0	128.757	104.215	165.236
928	0.067	2.122	0	128.222	143.591	162.8
929	0.067	2.114	0	127.907	117.459	162.51
930	0.066	2.125	0	128.127	147.799	163.833
931	0.064	2.101	0	126.862	207.497	162.695
932	0.062	2.144	0	129.624	203.576	162.821
933	0.068	2.116	0	128.178	207.479	163.038
934	0.081	2.125	0	128.166	281.162	164.024
935	0.057	2.145	0	129.074	150.408	164.963
936	0.067	2.102	0	127.287	151.921	161.484
937	0.066	2.102	0	127.212	279.694	161.43
938	0.053	2.113	0	127.764	280.807	163.955
939	0.071	2.125	0	128.158	280.183	164.319
940	0.059	2.105	0	127.185	133.321	164.483
941	0.088	2.108	0	127.299	280.618	164.2
942	0.07	2.113	0	127.872	281.251	162.801
943	0.084	2.103	0	127.405	279.723	161.23
944	0.066	2.095	0	126.703	278.496	162.778
945	0.058	2.101	0	127.125	277.8	161.807
946	0.083	2.089	0	126.509	279.683	161.382
947	0.059	2.116	0	128.121	280.337	163.19
948	0.075	2.093	0	126.741	279.234	161.904
949	0.101	2.132	0	128.63	281.836	162.749
950	0.07	2.101	0	127.386	279.389	161.811
951	0.086	2.1	0	126.953	279.771	163.015
952	0.08	2.109	0	127.742	280.788	163.504
953	0.071	2.115	0	127.55	279.256	163.264
954	0.074	2.108	0	127.552	280.258	162.916
955	0.053	2.13	0	128.27	282.222	163.799
956	0.076	2.119	0	127.844	281.457	163.989
957	0.082	2.123	0	128.042	281.004	164.17
958	0.07	2.118	0	127.93	229.963	163.163
959	0.074	2.093	0	126.391	177.811	163.297
960	0.086	2.078	0	126.035	190.955	162.963
961	0.09	2.091	0	126.717	162.117	161.979
962	0.104	2.098	0	126.767	145.979	163.047
963	0.083	2.125	0	128.183	150.597	163.534
964	0.062	2.13	0	128.441	203.679	164.711
965	0.073	2.103	0	126.919	214.731	163.779
966	0.074	2.114	0	127.212	279.614	164.298
967	0.064	2.104	0	126.936	277.782	162.398
968	0.084	2.126	0	128.619	192.105	164.761
969	0.07	2.086	0	126.577	245.111	161.557
970	0.053	2.133	0	128.596	281.352	165.789
971	0.085	2.106	0	127.391	279.776	162.005
972	0.057	2.122	0	128.382	278.58	163.381
973	0.082	2.092	0	126.88	258.335	161.047
974	0.074	2.115	0	127.832	192.439	164.394
975	0.08	2.137	0	128.687	217.892	166.212
976	0.076	2.112	0	127.53	229.919	163.955
977	0.067	2.139	0	128.761	250.842	166.696
978	0.07	2.112	0	127.313	195.03	164.985
979	0.057	2.111	0	127.087	211.547	163.995
980	0.075	2.111	0	127.428	200.5	164.007
981	0.074	2.119	0	127.985	192.027	164.924
982	0.062	2.103	0	126.511	234.102	162.99
983	0.076	2.098	0	126.698	189.725	162.52
984	0.078	2.11	0	127.803	192.916	161.593
985	0.074	2.109	0	127.361	185.102	165.007
986	0.08	2.105	0	127.407	192.206	162.3
987	0.064	2.11	0	127.366	199.024	164.904
988	0.06	2.117	0	128.126	199.024	164.58
989	0.082	2.09	0	126.679	268.41	160.635
990	0.096	2.119	0	127.82	279.7	165.808
991	0.065	2.098	0	127.043	259.309	162.96
992	0.081	2.118	0	127.919	247.52	163.34
993	0.08	2.107	0	126.996	200.149	164.725
994	0.071	2.106	0	127.34	279.896	162.76
995	0.059	2.112	0	127.64	202.411	162.981
996	0.064	2.128	0	128.283	205.623	165.405
997	0.065	2.107	0	127.076	188.799	163.215
998	0.066	2.142	0	129.285	243.714	165.458
999	0.086	2.1	0	126.866	203.445	163.369
1000	0.073	2.098	0	126.837	215.681	163.443

## Sheet: 11640528
Frame	RMSD	rGyr	intraHB	MolSA	SASA	PSA
0	0	5.969	0	456.797	144.964	154.778
1	0.833	5.605	0	448.095	167.894	153.276
2	0.718	5.574	0	454.26	134.33	148.873
3	0.906	5.717	0	459.3	154.69	155.466
4	0.952	5.691	0	452.993	143.871	153.412
5	0.881	5.773	0	451.235	173.469	153.313
6	0.973	5.572	0	452.861	163.798	149.422
7	0.997	5.729	0	460.193	162.04	153.546
8	1.165	5.602	0	454.54	166.789	157.767
9	1.274	5.59	0	447.589	173.27	149.954
10	1.771	5.229	0	432.322	177.591	156.976
11	1.541	5.425	0	445.016	184.565	154.805
12	1.662	5.344	0	433.926	169.551	152.799
13	1.485	5.24	0	439.23	158.942	147.357
14	1.253	5.417	0	442.293	177.684	154.065
15	1.801	5.286	0	437.732	195.052	157.078
16	1.63	5.244	0	435.119	176.33	149.943
17	1.404	5.407	0	445.851	173.589	152.339
18	1.421	5.435	0	444.021	198.945	157.688
19	0.823	5.794	0	456.601	197.612	158.617
20	1.038	5.472	0	456.712	176.075	154.76
21	0.611	5.84	0	453.599	153.427	156.941
22	0.866	5.619	0	456.993	177.194	151.198
23	0.683	5.728	0	461.852	166.755	156.935
24	0.993	5.703	0	455.965	171.455	156.034
25	0.401	5.744	0	453.75	152.826	153.275
26	0.417	5.826	0	460.431	161.425	152.947
27	0.499	5.767	0	456.535	169.1	156.715
28	0.745	5.869	0	458.721	170.808	155.129
29	0.926	5.81	0	460.579	187.881	152.488
30	0.867	5.873	0	456.695	159.77	155.922
31	0.885	5.74	0	455.752	167.324	151.639
32	0.907	5.706	0	454.368	159.152	156.336
33	0.794	5.721	0	455.115	174.905	152.259
34	1.078	5.692	0	452.052	160.356	157.529
35	1.012	5.724	0	449.873	174.243	153.832
36	0.925	5.829	0	457.06	171.083	158.707
37	0.982	5.79	0	460.853	186.043	153.419
38	0.385	5.824	0	456.08	195.267	149.201
39	0.883	5.703	0	448.762	181.761	150.052
40	0.951	5.736	0	458.691	193.409	150.241
41	1.307	5.708	0	451.531	221.061	154.285
42	1.14	5.741	0	456.926	180.714	159.356
43	0.941	5.77	0	454.517	176.312	156.293
44	1.026	5.593	0	450.382	171.693	153.878
45	0.418	5.891	0	457.698	165.07	155.915
46	0.982	5.883	0	461.915	219.021	151.102
47	1.19	5.815	0	462.194	205.606	151.98
48	0.824	5.973	0	460.782	215.599	144.906
49	1.073	5.781	0	457.542	174.79	155.892
50	1.122	5.911	0	458.948	210.299	152.499
51	1.307	5.916	0	472.117	225.443	148.75
52	1.598	6.262	0	473.274	216.399	153.767
53	1.623	6.12	0	471.729	226.302	155.263
54	1.612	6.543	0	476.264	235.083	150.67
55	1.386	6.272	0	474.795	215.337	155.358
56	1.748	5.797	0	469.981	176.233	156.105
57	1.795	5.818	0	470.787	184.225	158.211
58	1.603	5.991	0	472.973	162.267	161.513
59	1.508	6.164	0	473.482	197.913	155.145
60	1.792	5.807	0	466.791	212.316	156.423
61	1.713	5.923	0	471.806	190.231	159.341
62	1.732	5.872	0	474.592	211.505	155.913
63	1.767	5.98	0	476.183	213.507	162.117
64	1.721	5.779	0	467.636	217.053	161.152
65	1.622	5.922	0	473.704	201.379	157.245
66	1.577	6.101	0	473.738	190.56	155.046
67	1.629	5.879	0	471.683	182.096	160.52
68	1.531	5.957	0	477.376	178.075	164.097
69	1.664	5.935	0	472.587	171.281	155.272
70	1.696	5.941	0	472.843	167.285	158.495
71	1.597	6.041	0	477.433	192.328	154.217
72	1.691	5.948	0	471.856	207.629	157.4
73	1.5	6.251	0	477.323	168.025	156.946
74	1.605	5.966	0	472.227	192.356	155.815
75	1.619	6.114	0	473.83	200.716	155.154
76	1.479	6.083	0	471.518	203.901	165.772
77	1.618	6.085	0	478.531	182.495	157.196
78	1.153	6.48	0	473.575	235.06	158.105
79	1.867	6.851	0	474.544	310.486	157.465
80	1.378	6.698	0	473.592	246.943	157.349
81	1.432	6.696	0	475.884	234.659	158.811
82	1.286	6.62	0	478.475	216.802	157.777
83	1.692	6.887	0	478.562	265.215	154.259
84	1.503	6.789	0	476.757	247.359	151.533
85	1.305	6.61	0	473.581	238.834	156.137
86	1.427	6.763	0	471.725	211.229	160.765
87	1.572	6.662	0	474.71	304.204	160.791
88	1.334	6.622	0	477.587	256.338	156.604
89	1.184	6.407	0	477.638	221.423	156.352
90	1.706	6.455	0	467.56	266.28	149.377
91	1.75	6.416	0	466.859	303.275	136.517
92	2.028	6.506	0	467.95	309.88	152.409
93	2.119	6.636	0	465.199	335.866	144.259
94	2.034	6.324	0	470.805	355.752	154.932
95	2.083	6.857	0	474.58	341.28	159.498
96	1.653	6.57	0	477.002	335.814	150.965
97	2.12	6.704	0	474.324	398.774	160.204
98	1.825	6.828	0	475.761	343.595	153.469
99	1.866	6.703	0	474.034	312.319	158.916
100	1.993	6.435	0	480.958	353.076	156.277
101	1.955	6.656	0	477.172	379.938	146.323
102	1.944	6.38	0	473.212	318.003	161.808
103	2.074	6.478	0	473.776	344.341	154.163
104	2.004	6.748	0	475.858	384.347	158.865
105	2.12	6.847	0	477.296	337.717	153.315
106	2.361	6.965	0	474.401	373.367	158.004
107	1.995	6.652	0	479.635	369.358	162.018
108	2.08	6.403	0	481.465	346.033	159.206
109	2.251	6.554	0	477.081	367.885	160.832
110	2.068	6.372	0	475.497	351.071	159.389
111	2.048	6.738	0	471.776	332.701	165.172
112	2.419	6.906	0	476.26	310.021	158.215
113	2.065	6.421	0	480.186	350.208	159.439
114	2.264	6.879	0	470.619	311.237	153.949
115	2.411	6.895	0	478.094	317.49	157.134
116	2.543	7.168	0	477.554	331.438	157.331
117	2.341	7.064	0	476.734	323.049	155.065
118	2.196	6.885	0	474.872	255.337	147.882
119	1.964	6.895	0	479.926	321.29	156.12
120	1.88	6.479	0	463.899	217.742	150.437
121	1.857	6.776	0	473.544	223.164	151.3
122	1.779	6.732	0	478.983	256.627	158.797
123	1.749	6.568	0	467.451	260.145	161.849
124	1.672	6.748	0	482.055	317.83	155.224
125	1.766	6.888	0	482.585	281.617	154.064
126	2.324	7.121	0	480.749	301.624	160.551
127	1.979	6.631	0	466.593	248.937	156.456
128	2.155	6.875	0	476.026	257.556	152.973
129	2.306	6.929	0	477.007	342.056	159.531
130	2.612	6.974	0	476.234	360.803	158.168
131	2.266	7.116	0	479.65	348.161	158.33
132	2.199	6.835	0	474.484	313.281	158.508
133	1.915	6.762	0	468.691	353.868	155.275
134	2.002	7.047	0	480.96	375.128	155.395
135	2.069	6.645	0	479.256	379.286	156.969
136	1.77	6.712	0	478.827	346.296	161.601
137	1.988	6.721	0	474.478	322.938	154.472
138	2.122	7.206	0	479.116	346.449	163.56
139	2.287	7.034	0	473.797	327.631	152.47
140	2.183	6.824	0	477.32	304.807	156.911
141	2.273	6.581	0	472.384	316.999	147.881
142	2.32	6.32	0	462.154	309.726	150.934
143	1.748	6.243	0	461.942	218.45	150.805
144	1.685	6.273	0	466.249	251.983	153.762
145	1.69	6.82	0	477.285	316.465	154.993
146	1.704	6.816	0	473.618	248.2	161.098
147	1.677	6.753	0	477.205	234.794	160.027
148	1.587	6.704	0	477.515	264.18	160.011
149	1.566	6.757	0	479.098	278.185	159.078
150	1.784	6.66	0	473.412	249.012	157.658
151	1.581	6.526	0	470.391	238.307	159.565
152	1.477	5.995	0	475.768	253.335	158.382
153	1.542	6.136	0	477.773	266.961	149.9
154	1.489	6.097	0	475.171	211.237	156.363
155	1.326	6.136	0	475.019	270.907	156.428
156	1.009	5.939	0	463.459	222.774	159.636
157	1.285	5.824	0	467.645	198.979	140.916
158	1.097	5.949	0	474.261	205.824	146.01
159	1.23	6.071	0	474.002	213.995	146.665
160	1.151	5.979	0	473.334	235.984	150.16
161	1.401	6.133	0	467.486	259.322	139.69
162	1.353	6.111	0	470.074	254.367	144.139
163	1.792	6.068	0	462.502	258.346	141.805
164	1.377	6	0	470.611	231.699	144.805
165	1.359	6.286	0	471.808	256.634	151.844
166	1.121	5.845	0	457.655	258.802	145.149
167	1.327	6.147	0	469.576	275.878	141.564
168	1.458	6.163	0	474.788	299.184	152.176
169	1.191	5.878	0	466.152	286.439	147.947
170	1.93	6.801	0	474.162	298.667	143.317
171	1.906	6.917	0	470.553	323.225	158.631
172	1.981	6.734	0	468.634	217.375	150.613
173	1.448	6.406	0	473.101	298.062	141.702
174	1.376	6.158	0	462.982	269.86	145.446
175	1.292	6.201	0	463.609	232.707	149.677
176	1.467	6.226	0	460.994	270.613	142.395
177	1.923	6.393	0	459.368	316.786	150.181
178	2.307	6.442	0	464.103	319.277	147.56
179	2.498	6.594	0	469.515	327.815	136.466
180	2.577	6.904	0	477.426	326.747	138.594
181	1.49	6.199	0	468.018	324.497	136.93
182	1.645	6.433	0	474.597	303.234	141.288
183	1.654	6.74	0	480.634	331.937	156.982
184	1.59	6.273	0	467.124	254.471	145.065
185	1.714	6.338	0	462.798	260.374	135.703
186	2.12	6.675	0	467.821	338.896	151.299
187	2.105	6.516	0	466.716	302.235	149.583
188	1.889	6.357	0	459.607	265.87	141.28
189	1.36	6.246	0	461.833	242.174	152.314
190	1.216	6.054	0	465.761	239.932	152.455
191	1.474	6.224	0	474.1	259.064	143.987
192	1.357	6.223	0	472.735	234.575	155.63
193	1.526	6.342	0	464.793	259.356	149.797
194	1.474	6.272	0	468.228	268.256	152.446
195	1.471	6.399	0	471.916	279.233	141.361
196	1.701	6.286	0	453.357	271.964	161.307
197	1.646	6.312	0	462.941	260.13	154.609
198	1.702	6.364	0	459.324	268.132	155.199
199	1.798	6.407	0	464.913	278.704	145.363
200	1.942	6.532	0	468.664	301.723	154.983
201	1.542	6.319	0	471.696	255.407	148.395
202	1.983	6.524	0	464.531	266.452	144.872
203	1.652	6.472	0	467.7	246.694	137.281
204	1.679	6.631	0	475.015	281.744	150.808
205	1.778	6.737	0	475.954	286.489	152.264
206	1.483	6.347	0	462.451	228.866	153.766
207	1.248	5.987	0	455.099	208.16	148.106
208	1.442	6.087	0	458.898	190.367	155.308
209	1.41	6.138	0	465.731	232.05	146.54
210	1.406	6.161	0	466.36	211.077	146.524
211	1.299	6.265	0	468.548	236.722	153.76
212	1.562	6.263	0	467.039	279.368	149.863
213	1.741	6.499	0	464.806	286.853	137.806
214	1.798	6.556	0	469.953	328.907	149.781
215	1.63	6.222	0	464.708	279.113	161.175
216	1.389	6.087	0	460.004	307.657	149.482
217	1.434	6.013	0	457.952	310.61	148.71
218	2.161	6.75	0	470.509	326.282	148.297
219	1.859	6.291	0	457.048	289.616	146.159
220	1.738	6.238	0	460.211	276.229	147.142
221	2.236	6.721	0	474.127	316.461	142.854
222	2.235	6.423	0	462.275	302.161	150.255
223	2.193	6.484	0	462.933	321.484	146.812
224	2.269	6.442	0	465.582	284.096	150.004
225	2.215	6.54	0	467.391	292.962	146.441
226	2.383	6.647	0	467.881	280.158	145.187
227	2.393	6.604	0	462.222	305.717	149.207
228	2.398	6.98	0	472.741	337.27	148.167
229	1.642	6.09	0	463.539	342.36	154.811
230	1.458	6.349	0	469.885	339.411	143.282
231	1.674	6.241	0	467.363	327.978	150.559
232	1.765	6.25	0	466.564	329.141	149.748
233	1.555	6.388	0	465.785	278.328	148.145
234	1.789	6.666	0	469.525	320.718	152.501
235	2.004	6.854	0	479.74	316.301	154.562
236	1.888	6.932	0	476.408	315.531	158.963
237	1.571	6.39	0	466.366	298.237	143.02
238	2.049	6.356	0	464.406	369.766	151.261
239	1.749	6.542	0	468.094	320.297	144.811
240	1.34	6.541	0	482.455	344.971	161.455
241	1.821	6.525	0	471.146	363.005	147.809
242	1.766	6.544	0	471.412	347.324	140.404
243	1.731	6.485	0	471.488	312.732	140.847
244	1.527	6.423	0	463.889	289.777	157.292
245	1.87	6.3	0	467.366	292.378	145.176
246	1.747	6.393	0	468.906	349.433	145.516
247	1.657	6.272	0	473.163	311.934	146.775
248	1.943	6.6	0	471.892	322.495	141.68
249	1.585	6.186	0	466.499	272.359	133.847
250	1.754	6.306	0	469.615	313.215	130.663
251	1.767	6.36	0	468.237	331.766	146.715
252	1.669	6.386	0	469.005	349.524	152.908
253	1.57	6.454	0	476.919	288.432	147.976
254	1.661	6.387	0	472.202	316.753	138.066
255	1.674	6.215	0	469.22	327.371	145.248
256	1.73	6.409	0	465.167	305.329	137.718
257	2.052	6.382	0	468.056	389.57	139.413
258	1.616	6.465	0	466.598	310.403	147.367
259	1.941	6.6	0	474.995	316.72	144.285
260	2.476	6.726	0	472.122	379.025	141.636
261	2.253	6.62	0	470.513	396.654	159.068
262	2.126	6.542	0	472.346	380.753	147.66
263	2.59	6.775	0	471.252	298.12	137.809
264	2.316	6.796	0	474.579	314.322	138.925
265	2.444	6.565	0	469.218	351.632	143.23
266	2.461	5.976	0	458.478	354.394	144.053
267	2.659	6.73	0	466.39	335.664	154.825
268	2.264	6.515	0	470.502	387.555	146.653
269	1.888	6.234	0	474.809	364.426	146.108
270	1.66	6.326	0	464.274	336.498	147.762
271	1.949	6.758	0	470.898	341.327	139.192
272	2.232	7.054	0	476.164	363.263	150.285
273	2.333	7.071	0	477.756	391.023	155.086
274	2.351	7.024	0	475.835	382.693	157.319
275	1.872	5.695	0	460.753	346.857	159.594
276	2.225	5.932	0	477.77	368.809	160.437
277	2.925	5.032	0	442.303	275.114	138.569
278	2.489	5.155	0	452.175	292.227	150.378
279	1.893	5.467	0	458.581	365.227	146.512
280	2.395	4.977	0	423.538	274.991	145.631
281	2.604	4.963	0	420.947	225.951	148.725
282	2.453	5.009	0	448.102	295.151	136.409
283	2.358	5.1	0	431.963	241.423	142.544
284	2.097	5.293	0	449.561	304.12	139.216
285	2.396	5.076	0	421.522	252.493	143.769
286	2.448	5.024	0	424.463	262.809	146.729
287	2.542	4.94	0	423.424	249.976	143.131
288	2.408	5.088	0	434.172	277.206	142.815
289	2.419	4.946	0	426.2	253.477	142.38
290	2.436	5.024	0	427.805	245.027	138.373
291	2.564	4.883	0	424.604	264.146	139.437
292	2.586	4.857	0	426.045	276.791	144.695
293	2.203	5.328	0	439.932	242.27	134.996
294	2.261	5.21	0	442.227	269.757	139.169
295	2.405	5.468	0	435.767	297.047	151.533
296	2.497	5.156	0	428.988	212.238	146.356
297	2.618	5.168	0	423.906	233.683	146.158
298	2.476	5.326	0	436.758	225.758	149.56
299	2.57	5.141	0	424.658	233.091	146.294
300	2.559	5.509	0	469.741	281.561	153.973
301	2.606	5.497	0	457.182	255.523	152.185
302	2.66	5.364	0	451.3	240.687	163.109
303	2.711	5.24	0	457.129	254.716	155.623
304	2.721	5.081	0	438.047	218.699	131.008
305	2.664	5.178	0	425.497	209.772	136.076
306	2.709	5.237	0	431.133	221.178	130.985
307	2.759	5.104	0	418.953	250.374	136.236
308	2.515	5.114	0	441.787	255.918	128.998
309	2.86	5.229	0	427.052	232.046	137.383
310	2.354	5.668	0	440.552	285.896	134.006
311	2.769	5.018	0	422.962	214.831	130.726
312	2.627	5.052	0	424.872	209.555	132.617
313	2.619	5.261	0	428.63	205.473	146.2
314	2.643	5.214	0	434.417	225.158	131.846
315	2.686	5.15	0	423.773	222.552	138.77
316	2.706	5.298	0	428.684	238.96	132.787
317	2.843	5.028	0	427.77	200.556	132.891
318	2.687	5.209	0	428.121	242.877	142.571
319	2.788	5.269	0	433.994	224.15	130.909
320	2.823	5.16	0	425.233	244.086	135.879
321	2.802	5.219	0	440.114	234.906	135.831
322	2.523	5.541	0	448.054	237.052	131.897
323	2.277	6.445	0	464.706	346.213	153.406
324	2.454	6.458	0	472.02	362.949	147.346
325	2.243	6.501	0	463.864	343.6	155.54
326	1.838	6.4	0	463.779	354.4	150.935
327	2.192	6.639	0	469.36	374.218	149.047
328	2.262	6.558	0	471.82	396.993	149.226
329	1.926	6.625	0	467.073	347.553	154.197
330	2.047	6.661	0	465.348	322.969	145.691
331	1.945	6.562	0	469.454	389.956	149.422
332	2.591	7.158	0	476.93	398.344	157.184
333	2.046	6.84	0	477.443	401.996	151.073
334	2.001	6.621	0	475.565	401.373	155.65
335	2.329	7.202	0	476.747	356.115	162.86
336	2.612	7.012	0	479.389	344.92	154.096
337	2.501	6.754	0	478.583	339.977	161.82
338	1.927	6.702	0	474.836	393.134	152.181
339	2.468	6.981	0	478.002	417.765	152.331
340	2.216	6.94	0	473.812	386.799	160.992
341	1.975	6.742	0	475.733	387.096	158.015
342	2.058	6.913	0	474.475	375.475	156.241
343	2.102	6.632	0	476.168	363.337	154.103
344	2.084	6.839	0	475.078	374.13	147.817
345	2.083	6.662	0	477.481	359.646	153.539
346	1.963	6.401	0	471.606	341.728	149.372
347	1.832	6.602	0	470.85	294.123	151.278
348	2.091	6.514	0	475.399	337.378	151.982
349	2.19	6.754	0	474.452	349.348	150.728
350	2.027	6.577	0	477.079	354.728	157.034
351	2.317	6.859	0	476.22	385.567	154.768
352	2.206	6.381	0	474.252	382.352	156.048
353	2.068	6.553	0	480.651	389.673	161.6
354	2.002	6.623	0	477.445	335.66	161.486
355	2.058	6.362	0	477.932	351.816	162.251
356	1.965	6.798	0	477.078	312.863	151.76
357	2.084	6.694	0	480.783	361.575	156.015
358	2.293	6.946	0	469.563	344.379	162.37
359	2.131	6.513	0	476.773	360.873	155.249
360	1.9	6.478	0	477.876	348.588	161.165
361	2.066	6.587	0	475.212	360.8	157.916
362	2.07	6.773	0	473.008	363.381	155.696
363	1.892	6.243	0	472.253	338.45	158.516
364	1.658	6.664	0	474.774	366.19	160.562
365	1.878	6.574	0	477.596	359.369	161.811
366	1.933	6.398	0	476.107	341.979	156.874
367	2.105	6.497	0	474.524	357.087	157.774
368	2.743	7.186	0	479.737	376.853	156.242
369	2.004	6.548	0	478.627	345.517	157.794
370	2.084	6.637	0	476.278	377.818	155.538
371	2.038	6.373	0	479.146	326.619	157.687
372	1.72	6.742	0	473.595	323.986	160.455
373	1.852	6.779	0	480.43	382.604	156.417
374	2.001	6.664	0	474.222	296.569	151.729
375	1.886	6.592	0	478.959	347.343	151.814
376	1.75	6.303	0	471.274	323.986	155.086
377	2.013	6.832	0	475.266	395.583	164.855
378	2.363	6.791	0	469.914	317.279	160.515
379	2.844	7.205	0	475.613	324.118	159.574
380	2.535	7.057	0	479.677	335.72	159.542
381	2.67	7.286	0	482.301	347.788	154.999
382	2.608	7.216	0	479.432	367.765	155.571
383	2.53	6.935	0	471.199	326.865	150.167
384	2.566	6.995	0	468.95	390.418	159.405
385	2.261	6.788	0	473.211	383.211	160.605
386	2.388	7.043	0	477.01	414.083	166.306
387	1.939	6.265	0	475.015	354.991	157.368
388	1.958	6.608	0	475.351	355.998	158.088
389	1.913	6.508	0	475.334	359.672	156.767
390	1.675	6.606	0	482.394	344.569	152.502
391	2.013	6.377	0	480.473	366.668	147.359
392	2.188	6.712	0	479.86	348.067	159.065
393	2.095	6.498	0	472.09	342.338	161.232
394	1.918	6.334	0	471.763	387.49	161.605
395	2.04	6.646	0	471.398	347.646	159.627
396	2.162	6.809	0	477.2	393.124	156.797
397	2.19	5.787	0	460.215	345.169	159.868
398	2.209	5.694	0	459.969	348.914	152.284
399	2.22	6.766	0	478.423	394.984	160.462
400	2.366	7.032	0	480.546	404.166	157.798
401	1.836	6.586	0	472.216	408.657	153.897
402	1.862	6.765	0	475.858	404.667	158.665
403	1.989	6.316	0	470.781	388.65	145.86
404	2.361	6.899	0	473.539	365.779	151.571
405	2.224	6.521	0	466.084	323.499	142.731
406	1.923	6.407	0	469.476	338.864	151.117
407	1.556	6.1	0	463.982	321.994	151.735
408	1.66	6.571	0	470.521	246.186	147.569
409	1.869	6.438	0	468.091	282.153	152.214
410	1.707	6.629	0	474.329	295.401	150.512
411	1.709	6.64	0	477.987	296.13	155.678
412	1.954	6.75	0	471.041	247.779	142.918
413	1.97	6.844	0	476.365	272.916	151.613
414	1.767	6.808	0	477.23	291.332	153.986
415	1.797	6.837	0	479.815	316.272	159.393
416	1.649	6.805	0	474.258	276.527	161.622
417	2.032	6.964	0	473.246	267.934	162.865
418	1.955	6.82	0	477.408	283.557	147.416
419	1.871	6.797	0	477.805	318.25	150.688
420	1.643	6.79	0	478.199	312.838	157.388
421	1.656	6.804	0	477.728	297.911	160.353
422	1.623	6.68	0	474.727	286.671	164.61
423	1.759	6.865	0	474.646	267.423	157.468
424	1.916	6.882	0	478.531	329.572	157.511
425	1.918	6.68	0	470.942	258.76	159.089
426	1.779	6.809	0	478.867	268.49	158.785
427	1.492	6.48	0	468.308	252.855	159.251
428	1.813	6.885	0	477.434	258.026	151.606
429	1.747	6.772	0	473.969	292.239	151.272
430	1.828	6.65	0	478.142	245.208	152.828
431	1.983	6.92	0	482.37	320.192	157.922
432	1.711	6.862	0	478.217	249.33	154.856
433	1.941	6.88	0	480.481	285.341	156.366
434	1.643	6.686	0	479.261	277.4	159.191
435	1.871	6.974	0	479.953	302.527	153.921
436	1.758	6.792	0	471.701	282.052	148.58
437	2.036	6.873	0	476.729	273.26	163.769
438	2.09	6.958	0	472.631	267.745	160.867
439	1.842	6.789	0	475.617	281.908	158.419
440	1.776	6.827	0	479.754	274.043	154.884
441	1.956	6.855	0	470.792	260.813	154.271
442	2.038	7.037	0	472.48	279.033	156.278
443	1.912	6.991	0	479.557	272.302	161.872
444	1.599	6.875	0	476.3	291.162	158.988
445	1.644	6.816	0	475.348	257.024	161.061
446	1.684	6.767	0	473.071	302.586	152.269
447	1.528	6.796	0	473.431	298.341	158.726
448	1.537	6.842	0	476.209	268.027	161.301
449	1.605	6.82	0	478.212	263.786	160.637
450	1.47	6.789	0	477.776	241.41	157.052
451	1.864	6.904	0	474.147	279.364	155.304
452	1.6	6.775	0	480.339	266.686	156.307
453	1.597	6.787	0	475.61	275.795	159.534
454	1.511	6.232	0	465.262	221.242	153.273
455	1.288	6.377	0	464.44	285.598	161.841
456	1.379	6.334	0	466.164	270.615	153.837
457	1.395	6.319	0	471.456	245.703	145.977
458	1.696	6.379	0	471.786	286.09	154.97
459	1.552	6.37	0	462.624	332.454	146.563
460	1.575	6.336	0	458.237	322.457	155.963
461	1.502	6.433	0	472.963	288.91	148.705
462	2.19	7.134	0	481.261	316.995	157.719
463	2.152	7.159	0	477.964	274.84	160.509
464	2.124	7.219	0	476.539	326.638	163.338
465	1.341	6.569	0	470.745	355.875	155.036
466	1.998	6.987	0	472.218	380.027	157.288
467	1.575	6.938	0	473.18	337.785	164.339
468	1.645	6.849	0	471.342	325.237	158.925
469	1.396	6.629	0	473.367	278.687	161.301
470	1.79	7.015	0	473.617	331.247	156.437
471	1.724	6.943	0	481.404	299.15	160.151
472	1.632	6.782	0	478.649	301.538	157.462
473	1.512	6.779	0	478.477	249.843	156.389
474	1.545	6.628	0	478.286	233.203	157.723
475	1.523	6.64	0	476.489	250.015	154.271
476	1.615	6.734	0	479.361	278.208	152.835
477	2.103	7.084	0	479.296	308.357	155.994
478	1.951	7.149	0	477.786	341.794	164.529
479	2.267	7.059	0	472.568	396.543	162.559
480	2.125	6.783	0	472.562	357.169	160.723
481	2.138	6.994	0	473.342	376.245	164.639
482	2.056	6.277	0	464.88	330.2	140.567
483	2.248	6.612	0	459.766	348.091	151.905
484	2.202	7.128	0	477.58	411.662	162.068
485	2.579	7.372	0	477.948	390.45	166.337
486	2.636	7.35	0	475.143	400.531	167.534
487	2.546	7.369	0	478.792	389.109	163.384
488	2.716	7.241	0	480.405	390.958	158.233
489	2.383	7.277	0	479.761	335.436	161.209
490	2.646	7.479	0	479.397	358.704	157.358
491	2.273	7.183	0	477.091	329.184	159.942
492	2.136	6.922	0	479.121	334.242	161.772
493	1.786	6.845	0	480.281	359.732	163.783
494	2.37	7.402	0	477.647	406.026	160.526
495	1.978	6.654	0	475.82	353.121	161.662
496	2.034	6.796	0	474.581	375.463	147.471
497	1.761	6.71	0	470.93	324.656	149.436
498	1.723	6.822	0	468.145	297.467	154.832
499	1.857	6.931	0	470.833	367.455	161.418
500	2.02	7.058	0	471.693	315.206	154.657
501	1.701	6.747	0	467.879	266.297	149.078
502	1.957	6.854	0	470.252	276.347	160.78
503	1.838	6.842	0	469.73	299.227	152.95
504	1.919	6.696	0	468.178	335.914	157.451
505	1.835	6.842	0	468.887	301.129	158.993
506	1.76	6.773	0	464.759	305.214	156.645
507	2.088	7.021	0	463.959	328.555	161.204
508	2.018	6.823	0	466.425	295.276	156.629
509	1.937	6.872	0	473.647	301.015	154.01
510	2.306	7.137	0	475.217	376.724	156.857
511	2.08	7.094	0	475.42	364.912	158.208
512	2.321	7.172	0	475.459	377.837	158.646
513	2.308	7.293	0	482.809	329.939	160.915
514	2.092	7.13	0	479.764	332.169	164.315
515	2.085	7.123	0	473.945	363.097	162.192
516	2.367	7.047	0	471.962	377.328	164.135
517	2.533	7.354	0	481.368	321.848	160.16
518	1.91	7.139	0	485.372	268.461	160.515
519	1.51	6.662	0	477.236	293.582	157.071
520	2.002	7	0	479.081	302.18	160.867
521	2.328	7.207	0	473.843	337.311	161.539
522	2.555	7.098	0	478.028	375.745	167.186
523	2.976	7.782	0	481.028	334.376	160.424
524	2.819	7.355	0	480.302	347.811	157.358
525	2.533	7.068	0	475.112	305.958	151.758
526	2.468	7.109	0	479.875	296.64	163.746
527	2.549	7.215	0	478.95	347.291	158.852
528	2.633	7.451	0	478.505	330.094	158.3
529	2.752	7.097	0	475.804	329.049	156.769
530	2.526	7.2	0	473.231	362.903	164.979
531	2.666	7.342	0	475.558	295.56	163.18
532	2.709	7.319	0	477.199	369.881	162.834
533	3.259	7.387	0	475.406	327.63	161.08
534	2.805	7.23	0	478.573	314.715	155.718
535	2.955	7.389	0	480.826	317.286	161.961
536	2.844	7.299	0	482.071	324.503	159.865
537	2.85	7.483	0	479.402	329.437	157.383
538	2.386	6.925	0	483.264	303.848	158.104
539	1.776	6.853	0	472.951	303.148	161.206
540	1.97	7.011	0	478.817	276.825	160.353
541	2.131	6.998	0	477.395	275.778	156.085
542	1.818	6.889	0	476.294	248.451	161.506
543	1.936	6.959	0	473.808	290.96	161.823
544	1.864	6.892	0	473.452	250.708	156.705
545	1.725	6.81	0	477.742	300.637	165.216
546	1.812	6.863	0	477.232	307.525	160.828
547	2.151	6.905	0	475.081	340.744	161.256
548	1.824	6.785	0	481.435	285.744	158.476
549	1.839	6.811	0	477.695	291.456	160.508
550	1.842	6.872	0	480.723	252.735	162.562
551	1.719	6.725	0	478.452	258.104	158.275
552	1.609	6.708	0	476.398	259.499	162.918
553	1.864	6.752	0	475.977	328.881	158.723
554	2.248	7.078	0	473.492	362.453	160.786
555	1.871	6.696	0	471.821	281.775	166.879
556	1.718	6.506	0	469.572	322.074	156.348
557	2.008	6.991	0	480.986	352.148	159.448
558	1.782	6.685	0	473.335	301.82	161.826
559	2.047	6.96	0	479.117	334.568	163.559
560	1.885	6.949	0	475.461	374.05	158.411
561	1.756	6.757	0	475.525	324.158	159.584
562	1.982	6.832	0	475.845	317.453	161.176
563	1.688	6.618	0	472.984	275.238	160.055
564	1.74	6.753	0	473.236	287.625	159.653
565	1.717	6.631	0	469.522	312.644	164.409
566	1.943	6.828	0	476.438	311.129	156.754
567	1.625	6.639	0	474.866	299.964	161.442
568	1.757	6.695	0	476.882	329.862	160.112
569	1.716	6.703	0	477.848	304.088	157.235
570	1.644	6.687	0	472.915	339.732	162.456
571	1.884	6.63	0	472.566	313.619	158.783
572	1.653	6.633	0	472.438	297.545	158.132
573	1.848	6.925	0	480.526	298.642	156.662
574	1.68	6.734	0	478.043	316.975	160.228
575	1.716	6.801	0	476.673	323.861	156.196
576	1.811	6.74	0	474.214	317.644	159.764
577	1.487	6.614	0	475.366	257.594	158.314
578	1.509	6.776	0	481.082	290.659	164.721
579	1.613	6.686	0	474.419	339.542	162.936
580	1.698	6.691	0	469.006	265.798	158.876
581	1.73	6.849	0	478.617	296.022	162.686
582	1.777	6.78	0	473.533	274.833	163.589
583	1.422	6.812	0	472.654	277.826	162.332
584	1.501	6.729	0	476.07	328.901	156.268
585	2.632	7.311	0	476.925	358.429	158.524
586	3.198	7.774	0	479.522	325.324	158.233
587	2.978	7.669	0	477.849	271.331	163.943
588	2.846	7.417	0	474.686	243.926	165.916
589	2.674	7.146	0	480.33	245.358	156.192
590	2.577	7.38	0	474.236	247.541	158.326
591	2.607	7.327	0	475.69	244.48	158.358
592	2.605	7.544	0	478.771	277.177	161.923
593	2.977	7.351	0	476.228	257.502	157.592
594	3.04	7.339	0	475.079	269.573	160.685
595	3.008	7.545	0	477.031	256.324	162.038
596	2.754	7.289	0	476.061	258.471	160.34
597	2.638	7.298	0	480.123	265.382	163.232
598	2.656	7.15	0	477.53	270.701	165.648
599	2.754	7.296	0	479.448	270.954	158.878
600	2.87	7.238	0	476.685	262.729	162.703
601	2.694	6.714	0	463.705	301.578	153.051
602	2.376	7.347	0	480.905	415.394	161.012
603	2.464	7.115	0	479.635	412.032	159.584
604	2.201	7.03	0	473.498	385.976	160.535
605	2.452	6.861	0	476.577	320.933	156.356
606	2.211	6.872	0	474.981	290.482	152.378
607	2.476	6.906	0	475.597	334.512	157.774
608	2.78	7.126	0	480.072	329.593	157.585
609	2.577	7.015	0	479.207	333.98	153.435
610	2.294	6.685	0	476.406	278.885	159.971
611	2.481	6.985	0	476.084	332.712	159.793
612	2.56	7.033	0	478.527	348.898	156.718
613	2.406	7.092	0	476.126	360.552	161.404
614	2.572	7.008	0	473.395	374.232	155.345
615	2.404	6.989	0	471.236	391.133	154.711
616	2.11	6.728	0	475.621	353.203	156.013
617	1.667	6.545	0	476.367	341.436	158.615
618	2.041	6.764	0	478.118	353.351	160.448
619	2.098	6.795	0	471.729	304.308	154.877
620	2.469	6.929	0	472.55	363.454	162.795
621	2.651	7.08	0	471.782	352.733	153.252
622	2.486	6.859	0	474.109	363.608	158.049
623	2.928	7.065	0	476.089	350.974	163.123
624	2.472	7.144	0	475.102	373.044	163.752
625	2.609	7.152	0	480.02	330.5	158.636
626	2.687	7.027	0	473.989	305.839	156.222
627	2.387	7.077	0	474.798	305.238	162.756
628	2.351	6.731	0	477.983	258.595	157.642
629	2.097	6.829	0	476.074	255.68	150.314
630	2.006	6.368	0	470.493	224.446	149.508
631	2.204	7.172	0	475.622	281.643	153.384
632	1.984	7.002	0	474.101	297.55	156.304
633	2.414	7.238	0	474.444	307.168	163.879
634	1.616	6.505	0	476.009	253.99	150.659
635	1.632	6.44	0	465.02	266.236	153.478
636	1.53	6.357	0	460.839	223.887	151.141
637	1.629	6.357	0	470.73	238.466	153.32
638	1.598	6.427	0	468.041	264.525	149.549
639	1.555	6.312	0	461.318	241.147	156.59
640	1.524	6.235	0	463.457	276.152	145.953
641	1.956	6.801	0	470.765	314.727	149.101
642	1.681	6.663	0	468.439	283.657	154.918
643	1.407	6.416	0	460.406	235.935	156.471
644	1.467	6.364	0	460.412	225.012	161.444
645	1.473	6.276	0	460.076	245.469	163.156
646	1.422	6.194	0	461.9	235.91	159.005
647	1.372	6.212	0	453.61	269.224	154.133
648	1.58	6.419	0	470.678	284.23	146.111
649	1.573	6.296	0	458.766	241.593	153.656
650	1.448	6.324	0	467.363	246.13	153.626
651	1.482	6.035	0	460.89	188.07	158.71
652	1.563	5.949	0	456.127	225.349	152.175
653	1.415	6.049	0	458.378	181.117	160.803
654	1.52	5.961	0	453.823	191.212	146.052
655	1.588	5.856	0	455.481	166.558	149.474
656	1.554	5.944	0	454.094	171.773	146.561
657	1.516	6.079	0	455.441	195.17	153.567
658	1.505	6.052	0	461.906	212.438	162.909
659	1.49	6.054	0	458.082	201.433	158.55
660	1.581	5.889	0	457.484	174.557	146.236
661	1.506	5.783	0	458.507	188.254	159.2
662	1.64	5.987	0	456.803	172.422	148.268
663	1.552	6.001	0	455.269	207.452	152.493
664	1.527	6.02	0	457.273	213.11	148.248
665	1.581	5.86	0	451.667	205.436	156.386
666	1.599	5.909	0	458.57	190.765	145.735
667	1.492	5.989	0	458.679	187.996	152.477
668	1.525	6.063	0	459.191	151.066	152.552
669	1.543	6.096	0	458.017	192.003	149.758
670	1.555	5.974	0	459.281	222.831	156.671
671	1.51	5.882	0	456.771	183.26	154.896
672	1.506	5.812	0	455.804	202.006	148.765
673	1.592	6.071	0	459.186	209.731	154.373
674	1.51	5.91	0	451.982	188.689	144.803
675	1.618	6.019	0	453.366	176.786	143.09
676	1.523	6.196	0	462.573	228.144	147.833
677	1.277	6.088	0	461.084	199.547	151.101
678	1.378	6.218	0	461.958	256.657	148.232
679	1.359	6.232	0	461.778	208.858	159.63
680	1.56	6.202	0	458.221	236.277	153.167
681	1.519	6.231	0	457.164	228.829	158.308
682	1.433	5.958	0	458.309	217.127	154.027
683	1.465	6.312	0	458.238	236.645	137.323
684	1.387	6.404	0	467.586	233.897	142.92
685	1.521	6.495	0	463.194	258.402	144.557
686	1.389	6.3	0	458.952	235.018	151.415
687	1.568	6.321	0	465.947	239.408	137.35
688	1.5	6.479	0	466.18	224.458	152.074
689	1.533	6.344	0	453.855	231.288	150.697
690	1.559	6.033	0	457.783	189.515	145.639
691	1.433	6.377	0	463.01	215.921	153.655
692	1.429	6.291	0	458.499	223.566	148.663
693	1.184	6.15	0	457.811	221.139	140.931
694	1.05	6.112	0	463.719	207.916	152.857
695	1.152	6.266	0	466.613	243.3	142.274
696	1.626	6.485	0	468.668	257.482	144.636
697	1.739	6.699	0	473.149	259.511	149.212
698	1.503	6.616	0	473.158	236.51	139.157
699	1.377	6.454	0	472.147	242.256	142.505
700	1.595	6.63	0	473.627	221.925	144.619
701	1.498	6.569	0	471.379	238.613	146.497
702	1.356	6.436	0	474.587	227.016	148.358
703	1.42	6.534	0	470.106	220.625	145.43
704	1.49	6.518	0	468.369	245.507	148.013
705	1.228	6.277	0	461.849	202.276	151.862
706	1.333	6.103	0	457.721	227.573	143.001
707	1.447	6.552	0	465.27	204.665	144.524
708	1.677	6.712	0	474.485	281.017	162.06
709	1.38	6.42	0	461.982	252.059	151.319
710	1.465	6.611	0	475.007	221.119	159.481
711	1.342	6.405	0	467.202	271.408	162.456
712	1.586	6.425	0	457.22	231.058	157.457
713	1.703	6.916	0	480.504	268.898	159.127
714	1.441	6.724	0	479.721	251.368	158.237
715	1.498	6.88	0	479.637	232.992	157.404
716	1.375	6.769	0	481.11	288.772	164.62
717	1.564	6.777	0	477.028	244.999	159.87
718	1.663	6.825	0	475.712	261.794	158.723
719	1.643	6.809	0	476.292	249.079	157.295
720	1.591	6.827	0	473.501	302.212	158.663
721	1.848	6.848	0	475.585	295.366	157.903
722	1.943	7.1	0	486.513	305.875	163.505
723	2.244	7.262	0	478.735	262.178	159.995
724	2.499	7.233	0	480.844	274.134	160.262
725	2.183	6.854	0	477.448	229.732	165.404
726	2.2	6.77	0	477.03	262.093	157.526
727	2.19	6.832	0	473.379	266.671	163.482
728	2.353	6.902	0	471.032	244.414	164.486
729	2.357	6.988	0	478.174	250.569	158.625
730	2.383	6.793	0	477.443	217.777	159.286
731	2.331	6.869	0	479.109	240.701	160.997
732	2.305	6.926	0	474.497	265.008	157.016
733	2.349	6.818	0	478.738	237.071	166.537
734	2.302	6.733	0	477.769	234.36	161.132
735	2.481	6.961	0	478.759	286.883	159.817
736	2.413	6.836	0	478.906	278.49	159.839
737	2.491	6.846	0	477.093	293.159	162.946
738	2.319	6.915	0	477.953	278.133	164.528
739	2.489	6.926	0	478.433	242.456	158.378
740	2.334	6.89	0	481.28	288.494	161.872
741	2.434	6.765	0	475.576	302.69	160.424
742	2.51	6.773	0	476.284	316.449	160.045
743	2.304	6.888	0	479.286	286.026	159.734
744	2.293	6.865	0	477.858	300.833	164.525
745	2.621	7.023	0	480.366	287.391	161.298
746	2.677	7.01	0	477.448	315.864	162.74
747	2.678	6.769	0	467.407	288.289	161.762
748	2.603	7.167	0	478.31	293.946	163.592
749	2.502	6.992	0	477.669	277.742	162.328
750	2.475	6.861	0	473.66	276.914	160.911
751	2.826	7.012	0	473.911	282.7	157.774
752	2.646	6.991	0	479.014	304.574	159.767
753	2.492	6.912	0	476.591	286.401	163.423
754	2.904	6.972	0	478.171	325.13	164.426
755	2.894	7.123	0	485.264	315.156	161.547
756	2.734	6.717	0	478.547	337.597	159.873
757	2.783	6.816	0	475.53	279.561	163.737
758	2.62	7.05	0	479.444	284.512	158.297
759	2.586	7.087	0	480.483	291.134	164.23
760	2.582	7.192	0	478.12	286.168	163.905
761	2.415	7.234	0	474.491	268.162	161.581
762	2.776	7.248	0	480.421	262.101	161.424
763	2.545	6.919	0	477.507	258.519	158.523
764	2.842	7.089	0	482.361	270.857	160.129
765	2.614	7.319	0	478.326	263.337	162.336
766	2.367	7.161	0	476.512	290.494	163.331
767	2.552	7.345	0	481.498	277.736	159.397
768	2.379	7.195	0	479.959	295.177	157.44
769	2.545	7.204	0	474.393	284.976	161.038
770	2.347	6.857	0	476.19	261.91	163.042
771	2.449	7.213	0	479.915	269.446	161.361
772	2.417	7.226	0	474.941	282.631	159.574
773	2.677	7.205	0	478.656	335.246	158.271
774	2.592	7.068	0	474.52	310.158	157.424
775	2.516	7.204	0	479.713	286.384	162.866
776	2.382	7.139	0	477.769	266.47	159.508
777	2.537	6.869	0	475.564	302.128	163.713
778	2.778	7.003	0	469.442	293.302	160.217
779	2.645	7.206	0	472.315	307.575	162.691
780	2.658	7.135	0	475.545	308.493	160.649
781	2.523	7.334	0	476.099	304.284	164.834
782	2.499	7.142	0	475.118	299.344	160.46
783	2.396	7.189	0	478.064	287.543	162.112
784	2.504	6.962	0	473.55	287.78	158.932
785	2.543	7.21	0	479.999	304.029	162.911
786	2.434	7.16	0	476.74	304.223	161.49
787	2.428	7.33	0	482.273	287.002	162.36
788	2.753	7.19	0	473.438	300.479	159.211
789	2.55	7.028	0	479.983	295.986	161.022
790	2.651	7.167	0	480.835	254.06	158.601
791	2.775	6.997	0	477.835	272.216	159.877
792	2.503	7.104	0	477.153	268.638	162.582
793	2.573	6.918	0	474.145	269.829	166.212
794	2.418	7.161	0	476.944	305.635	156.905
795	2.423	6.937	0	477.081	282.08	149.526
796	2.339	7.031	0	473.664	237.209	163.34
797	2.597	6.479	0	463.876	318.501	153.004
798	2.45	7.108	0	473.156	276.496	164.599
799	2.363	7.178	0	478.776	330.888	162.227
800	2.294	7.096	0	479.05	306.786	157.417
801	2.406	7.216	0	478.472	275.671	160.693
802	2.557	7.342	0	477.961	266.941	160.369
803	2.524	7.291	0	476.664	307.901	164.579
804	2.754	7.096	0	475.403	258.737	157.246
805	2.759	7.208	0	479.686	257.413	165.066
806	2.641	7.211	0	474.081	306.83	159.078
807	2.194	7.09	0	473.069	278.408	165.199
808	2.489	7.235	0	476.846	282.653	163.219
809	2.663	7.205	0	473.81	244.236	156.381
810	2.395	7.145	0	471.892	243.818	161.009
811	2.393	7.166	0	480.669	297.768	161.321
812	2.595	7.302	0	479.003	265.647	161.684
813	2.683	6.949	0	477.033	298.99	162.637
814	2.649	7.224	0	477.715	282.329	159.878
815	2.429	6.999	0	466.962	259.961	165.252
816	2.554	7.14	0	479.454	232.191	160.589
817	2.904	7.282	0	477.293	284.597	162.707
818	2.536	7.067	0	475.447	265.475	162.402
819	2.386	7.034	0	477.085	263.396	160.142
820	2.455	7.182	0	476.974	254.196	166.968
821	2.439	7.148	0	480.743	236.981	161.618
822	2.66	7.001	0	483.592	257.477	159.997
823	2.693	7.279	0	473.979	272.271	159.455
824	2.561	7.247	0	475.36	298.478	161.264
825	2.633	7.093	0	476.997	258.218	161.193
826	2.556	7.083	0	480.581	283.892	160.965
827	2.606	7.267	0	475.459	315.427	158.371
828	2.731	7.2	0	479.813	297.015	162.051
829	2.605	7.085	0	478.748	362.303	161.745
830	2.382	7.159	0	474.261	310.488	164.806
831	2.504	7.314	0	480.067	292.507	166.747
832	2.252	6.94	0	475.527	295.704	168.615
833	2.427	7.013	0	480.319	355.539	156.607
834	2.477	7.296	0	476.526	241.567	166.55
835	2.446	7.091	0	471.945	279.11	160.758
836	2.667	7.207	0	476.281	281.675	162.974
837	2.364	7.089	0	469.792	274.269	165.213
838	2.216	7.059	0	471.814	285.744	157.651
839	2.263	7.228	0	477.622	297.533	163.086
840	2.33	7.265	0	480.599	304.311	162.429
841	2.526	7.335	0	475.63	279.656	164.05
842	2.489	7.091	0	481.909	301.219	164.87
843	2.812	7.447	0	481.683	317.024	160.715
844	2.469	7.278	0	476.411	313.317	163.693
845	2.296	7.024	0	475.05	349.164	157.684
846	2.084	7.022	0	480.05	301.499	164.218
847	2.238	6.907	0	480.713	281.954	164.261
848	2.383	7.019	0	471.655	310.425	162.596
849	2.205	6.833	0	474.868	260.649	165.67
850	2.229	6.998	0	477.226	289.182	164.402
851	2.374	7.106	0	479.566	262.562	160.73
852	2.102	6.921	0	479.817	279.974	167.208
853	2.192	6.881	0	477.079	238.241	163.946
854	2.213	6.673	0	471.126	249.315	162.695
855	2.414	7.052	0	476.875	245.042	164.32
856	2.363	6.912	0	486.101	267.337	162.629
857	2.199	6.998	0	476.458	290.211	159.298
858	2.282	7.047	0	479.238	256.288	163.553
859	2.383	6.966	0	479.804	248.623	162.802
860	2.278	6.951	0	476.654	258.725	158.872
861	2.246	6.962	0	481.025	254.901	163.084
862	2.451	7.065	0	473.393	259.701	161.251
863	2.202	7.068	0	473.983	245.836	159.58
864	2.305	7.209	0	480.438	296.782	164.628
865	2.323	6.821	0	476.188	277.106	162.608
866	2.452	6.959	0	479.625	263.184	160.083
867	2.382	6.897	0	472.249	250.967	163.004
868	2.502	6.742	0	474.786	236.37	160.48
869	2.513	6.829	0	473.208	247.67	161.539
870	2.308	6.912	0	474.438	229.66	160.623
871	2.654	7.061	0	474.029	237.426	161.326
872	2.462	6.784	0	473.966	278.325	161.554
873	2.321	6.891	0	474.422	259.596	161.385
874	2.396	6.822	0	477.769	276.228	161.622
875	2.501	6.788	0	480.766	263.274	158.512
876	2.479	6.943	0	480.715	266.183	159.728
877	2.569	6.808	0	477.05	243.154	161.833
878	2.324	6.964	0	477.061	242.605	161.07
879	2.42	7.038	0	477.098	271.59	159.792
880	2.49	7.026	0	480.278	240.831	156.782
881	2.476	7.152	0	479.966	295.112	163.758
882	2.363	7.144	0	480.87	302.602	159.046
883	2.306	7.086	0	472.665	283.093	160.318
884	2.449	7.187	0	475.449	265.796	163.683
885	2.361	7.195	0	480.083	287.351	160.413
886	2.213	7.003	0	471.633	288.709	158.057
887	2.164	6.949	0	470.977	293.457	169.072
888	2.41	7.066	0	480.36	271.241	162.242
889	2.296	6.828	0	479.919	252.221	161.061
890	2.583	7.164	0	480.459	286.339	159.292
891	2.452	6.866	0	476.2	284.376	158.71
892	2.372	6.914	0	476.393	304.139	162.661
893	2.523	6.743	0	478.862	266.398	158.01
894	2.424	6.817	0	474.424	271.824	159.971
895	2.351	6.872	0	475.231	280.007	162.225
896	2.588	6.832	0	473.558	274.178	158.033
897	2.473	6.926	0	475.18	273.287	161.124
898	2.458	6.882	0	484.174	288.58	159.104
899	2.325	6.895	0	478.917	272.529	160.599
900	2.463	7.047	0	478.968	266.718	160.542
901	2.416	6.887	0	480.327	241.691	159.721
902	2.452	7.019	0	479.121	272.272	159.451
903	2.296	7.11	0	479.962	264.369	156.279
904	2.192	6.972	0	484.779	321.803	162.79
905	2.122	6.876	0	476.179	328.565	161.101
906	2.08	7.022	0	476.369	282.999	166.038
907	2.392	7.138	0	478.393	274.372	163.142
908	2.195	7.046	0	475.189	293.506	161.751
909	1.984	6.98	0	481.376	296.454	157.401
910	2.397	7.229	0	479.699	283.126	161.604
911	2.38	7.162	0	476.433	325.317	163.841
912	2.42	7.09	0	481.501	297.579	160.131
913	2.445	7.015	0	479.825	244.992	166.101
914	2.613	6.88	0	474.27	263.056	158.02
915	2.342	6.853	0	476.987	258.08	160.551
916	2.406	6.664	0	474.56	276.535	157.272
917	2.502	7.047	0	482.439	271.798	160.108
918	2.659	6.471	0	465.444	343.63	162.042
919	2.41	7.045	0	476.669	294.329	161.195
920	2.488	7.018	0	478.293	280.792	163.012
921	2.243	6.989	0	475.212	253.731	159.769
922	2.333	7.025	0	480.88	298.055	159.184
923	2.344	7.108	0	474.761	272.911	160.227
924	2.515	7.281	0	484.073	289.481	163.378
925	2.289	7.097	0	478.18	291.907	162.246
926	2.191	6.954	0	478.141	286.992	159.687
927	2.106	6.927	0	473.413	304.119	168.38
928	2.405	7.304	0	483	313.997	160.42
929	2.118	6.858	0	474.246	276.577	160.8
930	2.367	7.123	0	481.806	332.242	161.306
931	2.27	6.747	0	468.777	324.461	165.418
932	2.534	6.868	0	477.133	266.782	159.58
933	2.288	6.853	0	468.528	300.813	159.933
934	2.291	7.009	0	479.382	297.343	161.116
935	2.438	6.742	0	475.466	306.597	160.462
936	2.455	6.934	0	478.393	269.394	159.28
937	2.354	6.774	0	474.525	307.121	160.849
938	2.487	7.064	0	476.853	298.966	164.626
939	2.528	7.202	0	478.655	269.245	160.185
940	2.266	7.077	0	481.275	333.433	159.651
941	2.311	7.087	0	477.247	299.85	160.345
942	2.197	6.996	0	476.826	274.365	162.05
943	2.305	7.103	0	480.782	263.833	160.794
944	2.127	6.966	0	479.665	236.479	163.369
945	2.157	6.921	0	476.189	288.458	163.043
946	2.241	7.064	0	476.457	298.007	158.418
947	2.505	6.853	0	471.582	311.229	162.832
948	2.327	6.921	0	479.616	283.096	160.569
949	2.499	6.86	0	475.956	283.76	158.09
950	2.532	7.028	0	475.491	285.253	157.376
951	2.351	7.015	0	480.183	270.196	164.434
952	2.279	6.866	0	480.633	285.573	163.764
953	2.31	6.951	0	483.064	261.878	156.711
954	2.296	6.843	0	474.188	257.574	162.89
955	2.3	6.925	0	476.376	237.094	161.662
956	2.386	6.928	0	479.381	264.573	160.214
957	2.483	6.982	0	477.613	266.286	160.22
958	2.471	6.894	0	475.708	294.811	159.181
959	2.486	6.961	0	480.382	273.546	158.941
960	2.493	7.13	0	479.571	255.093	161.688
961	2.487	6.8	0	480.13	274.634	160.156
962	2.46	7.01	0	480.604	290.353	161.622
963	2.424	6.995	0	477.45	255.926	156.969
964	2.417	7.014	0	482.181	269.433	163.022
965	2.545	7.167	0	481.339	284.221	162.713
966	2.6	7.122	0	484.191	275.663	159.206
967	2.444	6.937	0	478.826	278.588	161.047
968	2.242	7.028	0	483.619	291.334	162.022
969	2.521	7.2	0	480.91	284.411	159.139
970	2.414	6.856	0	474.745	262.989	159.766
971	2.246	6.889	0	476.452	225.792	157.05
972	2.374	6.905	0	478.004	247.228	164.212
973	2.388	6.928	0	483.065	227.691	157.278
974	2.252	6.89	0	477.603	205.141	162.773
975	2.283	6.999	0	478.544	205.582	159.773
976	2.319	6.968	0	482.152	236.239	163.236
977	2.097	6.705	0	474.587	225.501	163.372
978	2.28	7.191	0	479.381	263.83	162.328
979	1.982	7.017	0	476.957	248.204	161.514
980	2.081	6.838	0	478.392	256.864	160.098
981	1.969	7.068	0	475.52	261.284	161.158
982	2.196	6.914	0	478.665	265.068	160.019
983	2.171	7.085	0	477.111	244.729	160.495
984	2.183	6.944	0	476.693	250.593	160.561
985	2.187	7.134	0	478.067	243.693	164.794
986	2.162	7.116	0	483.301	253.562	157.703
987	2.088	7.097	0	480.025	265.105	159.535
988	2.291	6.937	0	475.847	244.056	162.276
989	2.132	7.035	0	478.694	262.249	161.062
990	2.374	7.029	0	478.021	266.351	161.072
991	2.399	6.921	0	476.457	273.675	162.916
992	2.449	6.769	0	477.237	281.809	163.304
993	2.406	6.825	0	479.302	266.938	164.741
994	2.505	7.148	0	476.786	352.464	159.036
995	2.331	7.188	0	479.524	297.773	163.156
996	2.486	6.823	0	477.584	279.751	160.679
997	2.453	7.136	0	477.457	273.593	162.196
998	2.729	7.205	0	486.007	328.415	160.367
999	2.464	6.934	0	480.054	259.022	157.62
1000	2.273	6.925	0	472.548	351.176	166.256

## Sheet: 8768
Frame	RMSD	rGyr	intraHB	MolSA	SASA	PSA
0	0	2.29	0	138.854	49.247	141.772
1	0.122	2.304	0	139.119	52.452	140.406
2	0.098	2.302	0	139.197	36.42	142.665
3	0.103	2.308	0	138.925	28.857	140.768
4	0.076	2.314	0	139.355	38.808	142.64
5	0.131	2.323	0	140.598	28.791	141.181
6	0.144	2.296	0	138.507	23.312	142.487
7	0.121	2.271	0	137.05	20.997	139.215
8	0.088	2.306	0	139.084	27.606	142.677
9	0.096	2.319	0	139.413	34.729	143.658
10	0.109	2.289	0	139.142	27.523	140.738
11	0.117	2.298	0	140.146	32.146	144.037
12	0.124	2.295	0	138.886	25.119	140.274
13	0.12	2.294	0	139.239	43.025	141.317
14	0.098	2.306	0	139.066	30.437	140.552
15	0.117	2.31	0	139.678	36.388	140.224
16	0.079	2.292	0	138.761	27.848	141.345
17	0.151	2.306	0	139.016	33.189	143.494
18	0.099	2.286	0	138.801	35.644	141.916
19	0.182	2.335	0	140.507	34.937	144.851
20	0.099	2.345	0	141.778	42.354	143.332
21	0.122	2.329	0	140.031	39.621	141.637
22	0.109	2.302	0	138.937	40.657	142.412
23	0.142	2.305	0	140.215	46.838	142.866
24	0.151	2.324	0	140.625	32.795	147.449
25	0.188	2.276	0	138.857	39.624	141.114
26	0.112	2.306	0	138.946	34.124	141.508
27	0.107	2.292	0	139.165	51.274	140.763
28	0.093	2.302	0	138.681	66.229	138.116
29	0.17	2.308	0	138.646	41.19	140.058
30	0.106	2.329	0	140.004	36.497	141.889
31	0.107	2.315	0	139.324	20.729	142.749
32	0.104	2.299	0	139.144	30.394	141.905
33	0.116	2.264	0	137.667	42.801	138.905
34	0.121	2.312	0	138.681	35.597	141.679
35	0.08	2.303	0	139.316	36.45	142.029
36	0.078	2.327	0	140.777	29.18	142.112
37	0.179	2.29	0	138.564	33.106	141.972
38	0.095	2.296	0	138.525	38.716	141.913
39	0.173	2.352	0	140.942	39.038	143.86
40	0.097	2.301	0	138.924	37.773	144.035
41	0.08	2.307	0	138.97	43.42	141.904
42	0.127	2.3	0	139.015	26.588	139.779
43	0.157	2.327	0	140.128	38.972	142.525
44	0.117	2.319	0	139.475	35.169	141.481
45	0.122	2.287	0	138.211	42.282	141.268
46	0.139	2.317	0	139.784	26.347	143.047
47	0.136	2.323	0	139.241	27.202	145.125
48	0.128	2.35	0	140.78	37.367	143.49
49	0.141	2.301	0	138.861	33.183	140.603
50	0.104	2.313	0	139.303	28.825	143.589
51	0.131	2.307	0	140.206	37.347	143.41
52	0.111	2.31	0	139.955	42.444	141.202
53	0.082	2.293	0	138.918	28.519	142.766
54	0.11	2.309	0	139.175	49.345	141.091
55	0.151	2.332	0	141.044	33.462	142.622
56	0.191	2.274	0	138.339	34.738	143.558
57	0.103	2.292	0	139.103	27.584	143.117
58	0.07	2.311	0	139.239	39.364	141.69
59	0.173	2.307	0	139.788	46.705	139.566
60	0.142	2.337	0	140.749	37.842	146.582
61	0.104	2.327	0	139.759	35.855	142.872
62	0.106	2.301	0	139.058	20.685	141.287
63	0.117	2.335	0	140.104	25.504	144.404
64	0.123	2.307	0	138.685	19.899	142.429
65	0.087	2.311	0	139.928	34.574	140.307
66	0.202	2.348	0	140.787	31.228	145.696
67	0.179	2.322	0	140.686	28.431	144.622
68	0.165	2.304	0	139.276	36.888	143.508
69	0.116	2.306	0	139.251	30.262	139.994
70	0.078	2.282	0	138.039	33.821	140.057
71	0.138	2.318	0	139.925	38.343	143.519
72	0.108	2.321	0	139.37	33.349	144.378
73	0.089	2.316	0	139.909	29.595	143.107
74	0.071	2.334	0	141.02	28.705	143.963
75	0.081	2.3	0	139.076	20.831	142.104
76	0.117	2.322	0	139.97	29.145	145.749
77	0.138	2.281	0	138.256	30.455	140.168
78	0.133	2.282	0	138.003	46.274	141.011
79	0.104	2.299	0	138.778	42.911	141.058
80	0.122	2.291	0	137.951	29.927	140.392
81	0.094	2.297	0	138.871	41.037	140.602
82	0.148	2.317	0	139.685	32.648	143.509
83	0.11	2.332	0	140.377	28.662	144.649
84	0.111	2.332	0	140.141	33.69	141.839
85	0.113	2.305	0	138.196	28.134	141.924
86	0.1	2.355	0	141.454	36.725	143.317
87	0.114	2.289	0	138.739	50.066	141.988
88	0.124	2.33	0	139.502	35.625	142.143
89	0.095	2.304	0	138.981	33.89	141.853
90	0.122	2.297	0	139.333	25.972	142.602
91	0.134	2.326	0	140.221	50.623	142.078
92	0.161	2.298	0	139.356	39.6	143.64
93	0.095	2.317	0	139.416	34.421	140.536
94	0.125	2.276	0	137.143	22.803	138.006
95	0.153	2.339	0	140.967	27.72	147.352
96	0.085	2.32	0	139.773	28.525	144.1
97	0.15	2.299	0	139.651	23.064	140.768
98	0.111	2.309	0	138.99	32.684	142.364
99	0.147	2.335	0	140.229	26.733	144.552
100	0.143	2.315	0	139.513	27.417	141.884
101	0.118	2.277	0	138.942	36.587	142.274
102	0.137	2.294	0	139.714	25.77	139.267
103	0.109	2.315	0	139.599	32.487	143.103
104	0.087	2.333	0	140.531	34.871	143.983
105	0.195	2.275	0	137.788	31.229	140.355
106	0.084	2.283	0	138.269	38.034	140.289
107	0.109	2.332	0	140.134	30.295	140.83
108	0.137	2.324	0	139.206	30.123	142.446
109	0.113	2.339	0	140.586	35.035	141.911
110	0.163	2.286	0	139.124	37.414	142.043
111	0.133	2.304	0	139.082	33.15	142.866
112	0.208	2.309	0	139.334	27.378	143.483
113	0.106	2.322	0	139.651	32.848	143.664
114	0.085	2.293	0	138.159	30.153	143.002
115	0.128	2.303	0	138.892	39.342	143.654
116	0.167	2.333	0	140.877	24.686	141.386
117	0.155	2.292	0	138.55	24.929	140.966
118	0.08	2.317	0	140.225	26.117	143.797
119	0.162	2.335	0	139.893	24.997	144.852
120	0.107	2.293	0	139.282	38.681	142.242
121	0.112	2.289	0	138.587	35.409	140.015
122	0.071	2.302	0	139.715	31.826	142.172
123	0.103	2.318	0	140.191	20.351	143.882
124	0.067	2.314	0	139.828	36.682	144.152
125	0.113	2.33	0	139.858	23.139	142.254
126	0.135	2.317	0	139.438	35.973	141.726
127	0.152	2.293	0	138.866	32.415	143.408
128	0.165	2.33	0	140.442	23.936	144.533
129	0.101	2.329	0	139.32	38.831	142.835
130	0.083	2.316	0	139.137	35.619	142.894
131	0.081	2.318	0	139.921	39.182	140.536
132	0.078	2.329	0	140.179	37.146	142.327
133	0.2	2.306	0	139.008	41.196	142.445
134	0.119	2.309	0	138.632	31.61	140.482
135	0.144	2.325	0	139.689	31.351	140.909
136	0.143	2.344	0	141.458	18.802	144.247
137	0.109	2.312	0	140.172	38.235	141.816
138	0.156	2.323	0	139.817	36.304	143.791
139	0.1	2.313	0	139.694	24.666	138.757
140	0.087	2.313	0	139.332	39.982	141.249
141	0.147	2.317	0	139.812	18.954	143.003
142	0.158	2.298	0	138.724	27.573	139.018
143	0.111	2.313	0	139.153	33.203	145.629
144	0.102	2.329	0	140.043	36.555	142.518
145	0.169	2.309	0	139.855	28.588	141.367
146	0.206	2.347	0	140.055	17.91	144.505
147	0.084	2.3	0	138.903	35.462	140.805
148	0.092	2.287	0	138.573	22.953	141.104
149	0.116	2.282	0	138.07	20.063	140.819
150	0.167	2.331	0	140.745	20.945	144.667
151	0.082	2.316	0	139.209	26.304	143.868
152	0.12	2.316	0	139.531	19.497	144.871
153	0.147	2.297	0	137.97	19.374	138.696
154	0.151	2.3	0	139.231	19.046	143.209
155	0.128	2.288	0	138.76	20.66	139.868
156	0.095	2.285	0	138	22.836	141.048
157	0.097	2.276	0	137.817	22.887	140.215
158	0.133	2.293	0	138.545	24.14	141.167
159	0.152	2.318	0	139.257	26.662	140.366
160	0.104	2.305	0	139.123	27.235	140.297
161	0.128	2.278	0	138.384	21.502	141.064
162	0.101	2.31	0	139.445	23.266	144.025
163	0.138	2.317	0	139.824	30.134	140.765
164	0.084	2.264	0	138.483	10.229	141.476
165	0.118	2.286	0	138.445	27.816	140.298
166	0.143	2.312	0	139.762	38.224	143.685
167	0.108	2.311	0	139.626	26.573	143.725
168	0.112	2.317	0	139.185	30.11	142
169	0.139	2.305	0	139.702	44.053	144.173
170	0.134	2.31	0	138.704	28.627	144.033
171	0.13	2.301	0	138.109	27.021	141.73
172	0.164	2.326	0	140.352	33.797	142.414
173	0.116	2.303	0	140.043	30.548	141.507
174	0.2	2.294	0	138.987	30.564	141.716
175	0.121	2.309	0	139.185	40.473	141.454
176	0.129	2.319	0	139.935	41.349	141.613
177	0.128	2.296	0	138.964	29.352	139.844
178	0.076	2.305	0	139.264	27.473	141.114
179	0.116	2.279	0	138.649	30.771	141.037
180	0.117	2.3	0	139.377	25.78	139.937
181	0.093	2.287	0	139.025	32.977	141.327
182	0.133	2.322	0	140.264	22.893	140.721
183	0.098	2.294	0	139.049	33.085	140.893
184	0.118	2.333	0	139.971	38.623	144.613
185	0.134	2.311	0	139.193	30.32	141.192
186	0.19	2.302	0	139.612	28.522	141.472
187	0.107	2.305	0	139.258	37.746	140.705
188	0.085	2.326	0	140.338	34.526	146.277
189	0.1	2.303	0	139.072	23.119	142.367
190	0.169	2.26	0	138.332	29.976	136.31
191	0.173	2.345	0	141.115	24.616	144.05
192	0.093	2.286	0	138.754	32.768	140.508
193	0.113	2.336	0	141.058	26.431	144.582
194	0.106	2.322	0	140.058	26.809	141.326
195	0.153	2.329	0	139.463	28.246	142.809
196	0.107	2.318	0	139.489	30.988	142.16
197	0.085	2.309	0	139.671	27.518	141.777
198	0.166	2.325	0	140.768	21.713	145.905
199	0.108	2.286	0	138.453	37.964	139.167
200	0.084	2.304	0	139.219	34.425	140.652
201	0.125	2.329	0	139.946	33.027	142.849
202	0.12	2.325	0	140.283	34.859	144.518
203	0.118	2.276	0	137.332	25.331	140.18
204	0.094	2.316	0	140.285	25.814	142.385
205	0.148	2.348	0	141.03	23.124	143.787
206	0.083	2.302	0	138.939	32.814	141.067
207	0.127	2.316	0	139.836	33.554	143.145
208	0.104	2.328	0	140.63	41.216	143.186
209	0.133	2.29	0	138.413	28.695	141.069
210	0.083	2.293	0	138.737	31.144	138.711
211	0.131	2.314	0	139.96	29.22	141.545
212	0.143	2.341	0	140.59	28.453	141.698
213	0.146	2.313	0	139.583	40.199	144.823
214	0.108	2.331	0	140.632	32.964	143.632
215	0.096	2.314	0	139.357	36.796	141.49
216	0.134	2.281	0	139.086	25.585	140.359
217	0.083	2.322	0	140.339	27.511	142.808
218	0.09	2.312	0	138.728	30.774	143.162
219	0.127	2.282	0	137.574	48.085	139.472
220	0.107	2.297	0	138.1	55.282	142.095
221	0.153	2.306	0	138.991	45.39	139.602
222	0.108	2.276	0	137.213	33.244	141.259
223	0.088	2.303	0	138.53	36.067	144.704
224	0.125	2.293	0	139.091	45.448	138.473
225	0.128	2.321	0	139.632	33.391	140.087
226	0.091	2.289	0	138.817	31.084	143.068
227	0.135	2.335	0	140.039	29.139	141.711
228	0.182	2.295	0	138.813	40.226	141.929
229	0.083	2.301	0	138.801	29.393	142.4
230	0.173	2.346	0	140.399	46.593	143.517
231	0.114	2.293	0	137.998	34.814	141.5
232	0.088	2.304	0	139.841	42.927	140.423
233	0.079	2.307	0	139.53	28.839	145.21
234	0.087	2.326	0	140.126	51.208	142.154
235	0.116	2.328	0	139.417	40.983	141.833
236	0.125	2.325	0	140.156	31.464	142.736
237	0.136	2.297	0	138.928	28.864	137.926
238	0.145	2.312	0	140.165	27.187	144.056
239	0.076	2.304	0	139.055	25.039	141.256
240	0.233	2.303	0	139.704	54.118	145.518
241	0.18	2.282	0	138.917	37.162	139.402
242	0.141	2.31	0	139.168	40.848	142.752
243	0.073	2.303	0	139.598	47.045	140.753
244	0.103	2.298	0	139.535	90.994	142.773
245	0.127	2.328	0	140.27	74.123	142.642
246	0.097	2.3	0	138.834	96.007	140.498
247	0.079	2.336	0	140.481	86.632	142.943
248	0.115	2.324	0	139.777	73.271	143.766
249	0.089	2.321	0	139.419	23.049	140.096
250	0.118	2.33	0	140.015	30.78	142.797
251	0.118	2.299	0	139.381	75.479	141.198
252	0.566	2.331	0	139.171	58.223	140.817
253	0.51	2.339	0	138.993	53.324	142.294
254	0.522	2.332	0	138.804	76.161	141.398
255	0.548	2.334	0	138.501	71.793	141.925
256	0.085	2.311	0	139.005	44.816	141.093
257	0.096	2.316	0	139.867	71.59	142.25
258	0.13	2.334	0	140.435	64.473	141.73
259	0.134	2.312	0	139.352	69.28	141.202
260	0.135	2.286	0	137.724	63.386	141.169
261	0.111	2.347	0	140.63	57.325	141.777
262	0.104	2.314	0	139.552	95.323	145.118
263	0.11	2.326	0	139.572	45.452	143.441
264	0.103	2.304	0	139.105	60.621	140.578
265	0.118	2.281	0	138.167	73.455	143.318
266	0.145	2.325	0	141.046	38.135	145.975
267	0.081	2.288	0	138.587	42.105	140.329
268	0.164	2.335	0	139.911	38.249	142.578
269	0.11	2.28	0	137.675	51.441	140.286
270	0.117	2.322	0	139.534	28.255	144.561
271	0.135	2.321	0	140.504	40.988	145.449
272	0.161	2.319	0	139.314	37.084	143.107
273	0.168	2.311	0	139.885	49.455	142.834
274	0.093	2.298	0	138.875	51.916	141.852
275	0.145	2.318	0	139.8	34.27	144.705
276	0.082	2.31	0	139.278	47.486	140.489
277	0.103	2.303	0	139.268	59.151	141.106
278	0.127	2.317	0	139.657	53.904	143.663
279	0.12	2.31	0	139.196	42.725	142.973
280	0.124	2.32	0	139.246	46.316	141.472
281	0.112	2.294	0	139.852	60.15	141.542
282	0.094	2.319	0	140.454	55.091	141.013
283	0.14	2.337	0	139.514	51.182	140.59
284	0.171	2.295	0	138.686	36.694	142.424
285	0.16	2.32	0	140.206	44.865	141.016
286	0.163	2.335	0	139.245	51.245	145.034
287	0.111	2.313	0	139.242	39.231	142.115
288	0.099	2.331	0	139.461	46.481	141.963
289	0.122	2.312	0	140.145	53.11	142.474
290	0.156	2.294	0	139.045	43.395	141.828
291	0.125	2.326	0	139.26	66.078	140.812
292	0.115	2.294	0	138.321	72.01	139.952
293	0.521	2.32	0	138.876	45.906	145.022
294	0.514	2.362	0	140.346	59.12	142.726
295	0.543	2.346	0	139.626	50.706	143.459
296	0.539	2.342	0	139.565	49.698	143.638
297	0.517	2.335	0	139.874	49.667	145.568
298	0.538	2.348	0	140.152	55.479	145.233
299	0.498	2.33	0	139.583	49.468	143.345
300	0.546	2.357	0	140.221	56.841	145.025
301	0.549	2.352	0	140.07	58.479	142.268
302	0.512	2.329	0	139.587	54.876	144.881
303	0.567	2.372	0	141.345	45.081	145.463
304	0.528	2.367	0	140.625	37.909	145.318
305	0.507	2.356	0	140.206	65.122	147.405
306	0.493	2.317	0	138.108	56.437	142.618
307	0.515	2.318	0	138.577	50.38	141.884
308	0.536	2.334	0	138.759	40.672	142.011
309	0.549	2.339	0	139.759	48.212	144.313
310	0.559	2.366	0	140.755	56.906	143.773
311	0.529	2.328	0	140.634	51.494	142.457
312	0.544	2.307	0	138.314	50.934	142.883
313	0.545	2.342	0	139.275	55.276	144.897
314	0.525	2.336	0	139.161	59.059	141.862
315	0.514	2.357	0	139.167	34.499	146.161
316	0.483	2.328	0	139.101	54.308	142.953
317	0.533	2.363	0	139.77	37.9	144.184
318	0.548	2.315	0	138.714	40.719	144.284
319	0.499	2.321	0	137.53	45.341	144.158
320	0.502	2.321	0	138.923	59.219	143.59
321	0.566	2.331	0	139.52	63.754	141.632
322	0.496	2.328	0	139.535	68.982	145.726
323	0.491	2.347	0	140.014	53.252	146.039
324	0.536	2.346	0	139.54	44.069	146.071
325	0.533	2.338	0	139.472	68.241	142.872
326	0.546	2.318	0	138.575	77.165	142.849
327	0.532	2.323	0	138.872	77.71	142.882
328	0.525	2.313	0	138.035	85.132	140.599
329	0.517	2.364	0	140.472	61.804	147.832
330	0.53	2.309	0	138.522	70.459	141.724
331	0.525	2.362	0	139.847	72.927	146.847
332	0.503	2.362	0	140.487	79.163	146.909
333	0.562	2.35	0	139.514	82.359	142.516
334	0.542	2.352	0	139.849	66.387	144.752
335	0.539	2.345	0	139.257	94.974	145.521
336	0.523	2.355	0	140.037	83.874	144.938
337	0.516	2.326	0	138.663	77.376	143.541
338	0.524	2.329	0	138.846	93.796	143.828
339	0.533	2.34	0	139.131	78.885	143.32
340	0.541	2.344	0	139.333	75.216	143.382
341	0.524	2.332	0	139.205	80.942	142.185
342	0.495	2.338	0	139.405	81.211	144.63
343	0.519	2.36	0	140.402	96.044	145.183
344	0.498	2.353	0	139.578	96.578	146.195
345	0.523	2.333	0	139.35	73.39	143.579
346	0.579	2.358	0	140.604	90.65	145.372
347	0.528	2.362	0	140.707	72.464	145.291
348	0.518	2.314	0	138.17	78.467	142.707
349	0.577	2.344	0	139.762	77.583	141.405
350	0.525	2.33	0	139.038	52.519	142.866
351	0.528	2.341	0	139.202	48.994	143.962
352	0.543	2.339	0	140.04	65.579	144.174
353	0.53	2.379	0	140.398	82.749	145.376
354	0.492	2.308	0	138.003	62.599	143.971
355	0.528	2.329	0	139.491	50.903	142.338
356	0.496	2.335	0	139.667	84.509	143.054
357	0.567	2.322	0	138.969	83.501	140.987
358	0.529	2.334	0	139.299	84.646	143.151
359	0.533	2.31	0	137.891	94.827	141.781
360	0.523	2.333	0	139.102	115.479	142.898
361	0.519	2.322	0	138.334	84.198	143.914
362	0.524	2.322	0	139.041	91.44	142.034
363	0.545	2.315	0	138.435	77.497	142.459
364	0.524	2.326	0	139.566	88.6	144.67
365	0.549	2.342	0	139.433	95.516	141.637
366	0.52	2.342	0	139.06	82.98	142.959
367	0.499	2.323	0	138.719	94.164	143.464
368	0.522	2.34	0	139.63	96.614	143.831
369	0.496	2.323	0	138.515	89.246	140.491
370	0.543	2.355	0	139.055	94.962	142.642
371	0.519	2.333	0	139.825	100.6	144.138
372	0.512	2.329	0	138.814	91.352	144.483
373	0.488	2.32	0	138.25	66.118	144.433
374	0.56	2.322	0	139.432	84.617	138.85
375	0.531	2.36	0	140.395	83.233	144.676
376	0.512	2.36	0	140.014	97.444	145.425
377	0.535	2.362	0	140.741	87.822	143.882
378	0.548	2.351	0	139.707	110.081	145.161
379	0.522	2.358	0	140.48	100.734	144.526
380	0.556	2.374	0	140.741	93.422	142.685
381	0.585	2.339	0	140.027	94.624	142.921
382	0.486	2.361	0	140.72	65.191	145.495
383	0.518	2.307	0	138.084	86.91	143.223
384	0.523	2.342	0	139.666	71.961	143.276
385	0.574	2.34	0	139.483	91.317	142.572
386	0.533	2.321	0	138.548	97.114	142.577
387	0.522	2.299	0	137.413	76.935	139.754
388	0.556	2.345	0	140.58	85.816	143.994
389	0.504	2.323	0	139	122.441	142.025
390	0.507	2.341	0	139.442	74.217	146.539
391	0.52	2.321	0	139.024	45.509	140.187
392	0.484	2.338	0	139.703	49.405	143.981
393	0.525	2.325	0	138.619	57.296	142.376
394	0.572	2.338	0	138.87	75.158	142.913
395	0.534	2.348	0	140.075	68.311	144.193
396	0.558	2.347	0	140.287	69.942	143.31
397	0.508	2.331	0	138.902	75.622	143.579
398	0.516	2.344	0	139.933	134.997	144.152
399	0.529	2.318	0	138.587	95.637	140.62
400	0.535	2.354	0	139.09	117.108	146.72
401	0.522	2.336	0	139.291	85.027	143.244
402	0.54	2.356	0	140.277	94.971	145.058
403	0.505	2.326	0	138.719	84.087	145.191
404	0.571	2.312	0	138.306	82.939	140.684
405	0.519	2.327	0	138.394	67.842	141.791
406	0.57	2.348	0	140.51	98.678	142.225
407	0.511	2.358	0	139.414	86.416	144.29
408	0.522	2.339	0	140.193	83.017	144.633
409	0.515	2.332	0	139.422	82.308	141.674
410	0.512	2.346	0	140.57	89.807	142.477
411	0.514	2.345	0	139.952	149.85	145.513
412	0.507	2.324	0	139.966	88.964	145.35
413	0.517	2.343	0	140.004	138.364	140.553
414	0.53	2.326	0	139.484	88.905	140.138
415	0.533	2.32	0	138.783	75.521	142.271
416	0.507	2.351	0	139.448	55.737	142.822
417	0.532	2.34	0	139.506	77.294	141.147
418	0.516	2.331	0	139.52	81.325	141.18
419	0.539	2.33	0	139.628	69.689	143.074
420	0.532	2.343	0	139.152	73.986	141.878
421	0.547	2.332	0	139.305	92.41	144.273
422	0.51	2.336	0	139.764	85.129	143.428
423	0.554	2.317	0	138.371	68.205	137.457
424	0.507	2.344	0	139.833	79.505	141.299
425	0.493	2.351	0	140.314	105.578	144.032
426	0.533	2.348	0	139.946	91.857	141.401
427	0.503	2.331	0	138.256	92.927	139.898
428	0.502	2.342	0	139.588	96.92	142.796
429	0.521	2.316	0	138.722	59.276	143.283
430	0.526	2.365	0	139.87	74.109	144.216
431	0.524	2.346	0	139.027	76.887	141.572
432	0.523	2.327	0	138.314	84.087	139.625
433	0.526	2.345	0	139.619	115.993	141.335
434	0.545	2.363	0	141.151	106.843	144.03
435	0.504	2.354	0	140.499	116.928	145.926
436	0.548	2.312	0	138.803	104.964	140.62
437	0.516	2.321	0	138.543	154.539	143.396
438	0.518	2.304	0	138.065	157.776	141.113
439	0.523	2.364	0	141.099	140.657	142.973
440	0.55	2.321	0	139.789	138.142	142.99
441	0.547	2.312	0	138.774	147.588	139.827
442	0.129	2.332	0	140.408	151.809	141.838
443	0.154	2.298	0	138.833	171.492	140.452
444	0.114	2.32	0	140.096	160.157	141.722
445	0.13	2.305	0	138.995	160.569	141.391
446	0.122	2.3	0	139.393	147.04	142.038
447	0.085	2.306	0	138.754	165.086	139.521
448	0.128	2.316	0	140.028	130.913	143.739
449	0.074	2.304	0	138.931	151.612	141.863
450	0.202	2.315	0	139.859	136.987	145.157
451	0.116	2.322	0	139.145	118.97	143.685
452	0.147	2.295	0	138.89	122.206	142.394
453	0.091	2.308	0	139.459	114.706	144.475
454	0.178	2.297	0	138.935	131.864	141.369
455	0.138	2.292	0	139.565	155.937	142.163
456	0.081	2.296	0	139.039	145.755	142.018
457	0.103	2.324	0	140.133	126.992	145.715
458	0.115	2.322	0	138.989	175.334	143.342
459	0.087	2.299	0	138.489	126.442	142.233
460	0.071	2.302	0	138.877	154.968	143.143
461	0.115	2.318	0	139.549	149.787	143.755
462	0.075	2.313	0	138.849	139.405	142.623
463	0.159	2.282	0	138.885	202.753	142.984
464	0.092	2.291	0	138.569	149.237	144.494
465	0.188	2.333	0	139.971	169.196	143.524
466	0.117	2.295	0	138.383	143.596	143.386
467	0.061	2.313	0	139.222	142.122	143.382
468	0.094	2.335	0	141.118	135.619	142.938
469	0.126	2.32	0	139.975	138.765	143.576
470	0.093	2.292	0	138.705	134.726	141.889
471	0.166	2.344	0	141.325	149.239	147.213
472	0.148	2.308	0	138.988	170.735	144.167
473	0.167	2.291	0	138.986	163.953	142.121
474	0.083	2.293	0	138.218	199.419	142.481
475	0.095	2.315	0	140.195	154.309	140.782
476	0.122	2.302	0	138.952	189.823	143.26
477	0.109	2.335	0	140.683	179.204	142.258
478	0.117	2.284	0	138.405	203.55	140.167
479	0.07	2.323	0	140.295	251.459	143.775
480	0.169	2.331	0	140.075	299.066	143.83
481	0.104	2.305	0	139.591	147.776	141.783
482	0.15	2.345	0	139.674	135.67	144.541
483	0.11	2.309	0	138.602	148.885	144.38
484	0.088	2.34	0	140.791	146.844	144.804
485	0.08	2.317	0	139.837	153.047	144.77
486	0.123	2.311	0	138.989	144.77	143.211
487	0.086	2.298	0	138.768	146.97	141.741
488	0.108	2.273	0	138.247	132.353	142.493
489	0.136	2.311	0	139.958	146.246	142.556
490	0.124	2.302	0	138.911	134.139	144.112
491	0.107	2.298	0	139.176	134.783	145.287
492	0.088	2.309	0	139.986	134.026	145.614
493	0.115	2.311	0	139.118	113.692	147.237
494	0.086	2.306	0	139.773	153.788	142.48
495	0.096	2.32	0	139.933	142.563	145.136
496	0.109	2.306	0	138.762	128.997	143.008
497	0.168	2.307	0	138.949	155.196	143.407
498	0.073	2.283	0	138.421	160.918	141.887
499	0.155	2.336	0	139.903	126.169	147.075
500	0.114	2.322	0	140.464	117.747	142.531
501	0.107	2.292	0	138.009	186.304	138.844
502	0.134	2.287	0	138.639	181.621	140.194
503	0.12	2.293	0	138.402	159.148	141.061
504	0.122	2.285	0	138.364	173.317	141.906
505	0.521	2.357	0	140.557	131.739	145.428
506	0.515	2.356	0	140.132	158.121	142.85
507	0.514	2.345	0	140.564	146.888	143.873
508	0.522	2.317	0	138.035	120.994	142.239
509	0.513	2.345	0	139.837	205.062	143.969
510	0.544	2.302	0	138.653	130.915	140.11
511	0.142	2.286	0	138.777	126.409	141.553
512	0.104	2.326	0	140.751	124.568	146.038
513	0.121	2.303	0	139.277	118.102	142.174
514	0.147	2.285	0	139.084	209.575	139.829
515	0.084	2.285	0	139.04	176.544	140.105
516	0.089	2.322	0	139.509	200.102	142.291
517	0.112	2.314	0	139.513	185.252	141.196
518	0.12	2.316	0	139.411	173.209	141.907
519	0.128	2.315	0	139.865	199.89	143.904
520	0.092	2.275	0	137.723	188.373	140.255
521	0.097	2.308	0	139.157	287.531	143.242
522	0.134	2.313	0	139.431	299.008	141.039
523	0.114	2.323	0	139.9	300.054	143.001
524	0.099	2.297	0	138.602	297.823	141.718
525	0.131	2.312	0	139.459	298.053	138.031
526	0.112	2.311	0	139.106	297.115	141.163
527	0.098	2.337	0	140.576	299.795	143.837
528	0.136	2.321	0	139.475	298.888	143.808
529	0.114	2.311	0	139.925	298.338	140.79
530	0.091	2.308	0	139.148	297.792	139.867
531	0.073	2.284	0	137.934	296.037	140.61
532	0.068	2.293	0	138.628	296.54	142.229
533	0.112	2.303	0	138.656	296.641	138.737
534	0.105	2.332	0	140.806	302.789	146.031
535	0.107	2.302	0	139.323	298.971	139.349
536	0.085	2.307	0	139.562	299.201	141.642
537	0.095	2.315	0	139.388	297.298	141.819
538	0.081	2.331	0	140.488	298.826	144.656
539	0.125	2.308	0	139.373	298.379	141.812
540	0.131	2.332	0	140.639	300.624	142.258
541	0.095	2.31	0	139.612	297.42	139.706
542	0.093	2.31	0	139.74	298.155	143.281
543	0.13	2.338	0	140.41	299.65	143.382
544	0.081	2.296	0	138.689	297.029	143.738
545	0.078	2.286	0	138.592	296.909	141.959
546	0.577	2.317	0	138.753	297.677	141.391
547	0.508	2.32	0	138.676	227.84	141.882
548	0.524	2.346	0	139.764	270.466	143.484
549	0.471	2.312	0	139.499	191.464	144.268
550	0.534	2.322	0	138.395	112.829	140.313
551	0.535	2.317	0	139.114	108.067	138.606
552	0.586	2.34	0	139.463	118.121	138.198
553	0.533	2.366	0	140.278	135.453	143.494
554	0.541	2.346	0	139.878	132.007	143.183
555	0.523	2.329	0	139.759	116.557	143.31
556	0.504	2.314	0	138.487	118.216	143.641
557	0.518	2.326	0	139.074	116.017	146.934
558	0.525	2.312	0	138.485	119.199	140.134
559	0.515	2.312	0	137.916	122.361	141.124
560	0.532	2.343	0	139.729	114.162	144.52
561	0.538	2.339	0	138.857	111.126	143.479
562	0.541	2.343	0	140.228	112.029	142.337
563	0.539	2.335	0	139.182	112.989	146.753
564	0.511	2.314	0	138.065	107.105	142.852
565	0.499	2.333	0	139.049	162.697	142.073
566	0.504	2.357	0	140.646	132.943	143.895
567	0.502	2.356	0	139.809	173.184	141.975
568	0.515	2.334	0	138.917	170.206	142.345
569	0.567	2.347	0	140.426	89.148	144.122
570	0.563	2.323	0	139.382	84.06	138.633
571	0.521	2.335	0	139.324	98.919	140.106
572	0.519	2.329	0	139.146	95.836	142.382
573	0.513	2.331	0	139.167	82.58	143.801
574	0.515	2.325	0	138.195	63.642	143.117
575	0.523	2.328	0	139.396	60.846	140.087
576	0.51	2.322	0	139.082	58.644	143.137
577	0.538	2.315	0	138.504	70.931	140.767
578	0.539	2.372	0	140.747	70.682	147.507
579	0.516	2.357	0	139.814	63.942	145.838
580	0.531	2.326	0	138.74	74.999	142.041
581	0.539	2.347	0	139.843	66.368	141.059
582	0.501	2.341	0	139.062	59.435	140.86
583	0.556	2.334	0	138.859	51.798	139.731
584	0.523	2.31	0	137.74	50.081	142.119
585	0.542	2.334	0	139.988	98.569	142.146
586	0.58	2.314	0	139.192	99.452	140.985
587	0.557	2.352	0	140.109	69.71	141.065
588	0.551	2.352	0	140.703	114.325	142.218
589	0.512	2.315	0	138.708	102.412	141.168
590	0.485	2.331	0	138.781	87.444	141.747
591	0.511	2.331	0	139.315	90.393	145.67
592	0.51	2.331	0	139.401	66.53	144.415
593	0.559	2.318	0	138.847	67.175	144.298
594	0.516	2.336	0	139.771	92.403	141.904
595	0.562	2.338	0	140.21	118.934	141.087
596	0.572	2.317	0	138.249	83.725	141.088
597	0.507	2.356	0	140.903	83.127	142.543
598	0.509	2.34	0	139.539	88.53	144.166
599	0.529	2.342	0	139.701	119.965	143.14
600	0.535	2.357	0	140.199	80.782	145.51
601	0.511	2.343	0	139.822	110.536	143.625
602	0.513	2.352	0	140.032	91.634	146.269
603	0.564	2.303	0	138.405	88.415	139.076
604	0.467	2.32	0	139.791	92.628	143.155
605	0.53	2.326	0	139.693	88.15	143.369
606	0.536	2.336	0	138.956	98.021	137.844
607	0.538	2.339	0	139.763	85.29	145.812
608	0.176	2.289	0	138.997	92.277	139.004
609	0.14	2.327	0	139.872	85.048	143.503
610	0.086	2.319	0	139.284	117.618	142.237
611	0.106	2.293	0	138.56	71.142	142.181
612	0.115	2.278	0	138.991	90.394	137.309
613	0.118	2.293	0	137.934	68.308	142.054
614	0.151	2.336	0	139.733	99.146	143.856
615	0.087	2.327	0	140.273	88.416	141.997
616	0.099	2.289	0	138.956	84.167	141.454
617	0.078	2.313	0	139.527	42.018	140.922
618	0.082	2.304	0	139.136	53.704	142.293
619	0.111	2.34	0	140.159	67.503	142.466
620	0.102	2.321	0	139.86	70.798	140.413
621	0.132	2.288	0	138.293	71.329	142.153
622	0.116	2.261	0	137.446	64.111	138.384
623	0.097	2.295	0	138.809	81.146	139.464
624	0.144	2.33	0	140.238	67.687	142.94
625	0.092	2.276	0	137.707	74.662	140.424
626	0.11	2.299	0	139.224	73.946	141.233
627	0.132	2.277	0	138.093	83.582	140.674
628	0.128	2.275	0	137.363	89.254	140.912
629	0.115	2.314	0	139.839	76.742	142.713
630	0.132	2.294	0	138.631	78.089	141.065
631	0.114	2.297	0	139.033	68.884	139.48
632	0.113	2.308	0	139.368	105.962	139.773
633	0.122	2.324	0	140.211	61.286	142.929
634	0.075	2.298	0	138.922	72.148	142.565
635	0.103	2.324	0	140.501	63.207	142.234
636	0.096	2.3	0	139.335	71.135	142.322
637	0.116	2.306	0	139.626	88.329	142
638	0.112	2.286	0	138.316	74.291	138.241
639	0.159	2.252	0	136.987	69.514	136.854
640	0.163	2.291	0	138.873	70.533	140.928
641	0.091	2.304	0	139.185	72.386	142.402
642	0.141	2.294	0	138.617	62.149	141.893
643	0.129	2.291	0	138.553	67.7	141.147
644	0.141	2.344	0	140.645	68.111	140.517
645	0.082	2.324	0	140.366	66.478	144.736
646	0.102	2.298	0	139.483	75.781	140.001
647	0.189	2.298	0	139.238	103.137	142.23
648	0.1	2.282	0	138.07	126.455	141.206
649	0.099	2.302	0	139.399	101.043	142.708
650	0.118	2.316	0	139.353	107.425	143.819
651	0.088	2.304	0	139.437	131.365	143.423
652	0.538	2.346	0	139.738	85.394	144.729
653	0.503	2.352	0	140.094	75.711	144.937
654	0.502	2.33	0	138.857	138.656	142.282
655	0.514	2.328	0	139.721	80.106	140.354
656	0.498	2.326	0	139.595	60.336	142.311
657	0.531	2.325	0	138.457	99.903	139.948
658	0.545	2.344	0	140.222	120.14	141.069
659	0.556	2.329	0	138.619	109.472	139.663
660	0.528	2.328	0	138.897	126.829	140.578
661	0.544	2.329	0	138.496	143.774	143.872
662	0.545	2.311	0	139.188	135.866	141.111
663	0.546	2.344	0	140.057	184.896	139.358
664	0.533	2.33	0	138.832	148.264	140.979
665	0.511	2.354	0	140.473	134.988	143.704
666	0.526	2.323	0	138.453	128.522	142.838
667	0.532	2.339	0	139.921	124.453	142.99
668	0.52	2.318	0	138.501	122.127	142.741
669	0.539	2.329	0	138.96	140.43	143.438
670	0.508	2.33	0	138.936	140.189	143.023
671	0.51	2.335	0	139.052	140.357	141.643
672	0.496	2.337	0	139.335	136.484	142.001
673	0.52	2.318	0	139.128	118.775	140.896
674	0.523	2.301	0	137.797	121.778	140.809
675	0.492	2.326	0	138.718	116.931	144.576
676	0.538	2.333	0	138.728	105.087	141.411
677	0.482	2.353	0	139.974	121.179	144.293
678	0.52	2.32	0	138.519	134.112	141.341
679	0.573	2.356	0	140.351	120.009	140.035
680	0.562	2.306	0	138.178	118.149	143.059
681	0.511	2.318	0	139.106	131.183	142.16
682	0.534	2.332	0	140.126	97.796	143.911
683	0.529	2.33	0	139.171	118.415	141.345
684	0.517	2.352	0	139.629	106.355	145.58
685	0.545	2.3	0	137.625	114.622	141.216
686	0.465	2.351	0	140.858	110.525	148.646
687	0.501	2.349	0	139.529	116.296	145.076
688	0.54	2.314	0	138.766	111.435	140.684
689	0.545	2.346	0	139.971	107.532	142.415
690	0.524	2.344	0	139.903	112.486	143.347
691	0.539	2.324	0	138.73	130.221	139.55
692	0.524	2.341	0	139.213	128.531	143.545
693	0.537	2.317	0	138.349	108.757	143.337
694	0.52	2.316	0	138.411	121.2	142.462
695	0.513	2.316	0	139.115	178.796	144.913
696	0.538	2.326	0	138.869	169.826	142.183
697	0.559	2.351	0	140.117	114.588	141.798
698	0.52	2.352	0	139.811	109.493	145.335
699	0.538	2.313	0	138.189	105.661	142.676
700	0.507	2.328	0	138.459	123.305	141.941
701	0.557	2.325	0	138.891	127.692	143.565
702	0.498	2.31	0	138.151	138.626	142.762
703	0.548	2.312	0	138.278	98.19	143.328
704	0.532	2.328	0	139.292	105.671	142.036
705	0.526	2.346	0	140.006	104.093	145.152
706	0.526	2.352	0	140.042	146.936	144.502
707	0.513	2.309	0	138.549	121.13	139.518
708	0.542	2.342	0	140.104	137.272	141.23
709	0.52	2.325	0	138.701	184.604	143.585
710	0.526	2.329	0	139.541	211.661	143.095
711	0.569	2.322	0	138.801	141.979	145.731
712	0.532	2.299	0	137.957	154.223	140.044
713	0.558	2.352	0	139.636	172.704	141.492
714	0.534	2.347	0	139.847	124.935	142.303
715	0.522	2.325	0	138.926	126.351	142.264
716	0.527	2.343	0	139.407	104.466	142.721
717	0.506	2.316	0	138.416	109.168	144.262
718	0.524	2.326	0	138.231	126.564	140.047
719	0.519	2.328	0	139.913	106.899	141.334
720	0.54	2.318	0	138.294	117.047	140.535
721	0.519	2.342	0	139.218	113.977	141.104
722	0.545	2.342	0	139.823	124.63	144.065
723	0.537	2.321	0	138.985	119.337	141.321
724	0.536	2.343	0	140.267	108.805	142.936
725	0.533	2.336	0	139.207	115.149	142.974
726	0.529	2.328	0	138.867	108.903	139.232
727	0.502	2.318	0	139.183	109.307	144.993
728	0.546	2.324	0	138.556	107.91	142.817
729	0.551	2.349	0	140.313	126.523	141.896
730	0.563	2.334	0	140.099	107.931	143.465
731	0.543	2.334	0	139.712	113.752	140.816
732	0.522	2.35	0	139.746	126.065	143.993
733	0.54	2.312	0	137.92	112.999	141.325
734	0.464	2.328	0	139.406	112.04	141.319
735	0.54	2.348	0	139.683	90.325	141.912
736	0.484	2.328	0	139.046	120.924	143.387
737	0.5	2.326	0	138.914	112.944	144.503
738	0.54	2.352	0	140.645	125.633	142.754
739	0.541	2.351	0	140.216	107.301	142.099
740	0.546	2.33	0	139.743	147.278	142.757
741	0.545	2.317	0	138.317	100.263	141.426
742	0.532	2.334	0	139.878	106.024	144.834
743	0.535	2.332	0	139.702	136.328	140.75
744	0.524	2.342	0	139.74	113.09	141.949
745	0.518	2.33	0	138.766	113.787	144.442
746	0.566	2.331	0	139.147	112.122	141.557
747	0.514	2.338	0	140.401	163.288	143.466
748	0.531	2.328	0	139.066	184.222	140.523
749	0.558	2.345	0	139.976	136.286	141.582
750	0.496	2.311	0	139.582	132.151	143.701
751	0.52	2.319	0	138.552	158.713	140.588
752	0.519	2.382	0	141.324	232.228	145.705
753	0.566	2.353	0	140.247	152.399	141.224
754	0.542	2.329	0	139.889	149.048	145.002
755	0.512	2.333	0	138.898	177.4	143.778
756	0.513	2.334	0	139.181	157.565	144.324
757	0.521	2.318	0	138.133	174.219	142.047
758	0.582	2.333	0	140.161	163.288	140.794
759	0.481	2.327	0	139.215	153.555	143.081
760	0.5	2.358	0	141.258	177.509	147.446
761	0.516	2.314	0	138.682	147.775	142.884
762	0.462	2.357	0	140.53	169.619	144.806
763	0.507	2.322	0	138.741	176.01	141.855
764	0.528	2.335	0	139.01	158.155	142.872
765	0.538	2.344	0	139.398	161.573	142.101
766	0.165	2.3	0	139.547	164.413	143.634
767	0.059	2.306	0	138.941	180.371	144.05
768	0.121	2.28	0	137.664	187.182	141.461
769	0.101	2.307	0	138.624	165.058	143.142
770	0.136	2.307	0	139.689	197.596	146.216
771	0.093	2.315	0	139.317	145.053	142.418
772	0.077	2.304	0	139.029	165.014	143.305
773	0.104	2.276	0	138.073	158.414	140.629
774	0.124	2.31	0	139.328	177.954	144.39
775	0.097	2.298	0	139.072	174.142	142.155
776	0.096	2.32	0	139.307	184.716	143.823
777	0.116	2.301	0	138.625	185.021	144.766
778	0.151	2.319	0	139.826	187.381	143.678
779	0.072	2.319	0	140.383	177.519	143.299
780	0.088	2.316	0	139.628	204.078	142.318
781	0.082	2.301	0	139.358	174.005	144.07
782	0.181	2.322	0	140.921	222.652	142.785
783	0.111	2.287	0	138.59	220.834	141.284
784	0.093	2.298	0	139.403	225.714	142.686
785	0.105	2.331	0	140.032	158.734	142.938
786	0.073	2.28	0	138.438	155.525	141.546
787	0.094	2.317	0	139.474	197.196	140.03
788	0.118	2.313	0	139.033	184.866	140.578
789	0.062	2.287	0	138.259	255.08	142.017
790	0.199	2.336	0	140.162	299.63	143.551
791	0.186	2.288	0	138.189	298.072	141.176
792	0.117	2.287	0	137.776	294.738	141.653
793	0.097	2.304	0	139.321	297.825	141.262
794	0.097	2.3	0	138.653	296.036	141.432
795	0.093	2.31	0	139.541	287.266	142.406
796	0.112	2.317	0	139.89	300.461	141.687
797	0.135	2.287	0	138.197	287.937	140.526
798	0.138	2.326	0	140.105	298.919	143.757
799	0.121	2.285	0	138.771	294.544	140.688
800	0.547	2.324	0	138.447	295.315	144.179
801	0.523	2.333	0	139.25	296.83	141.961
802	0.502	2.358	0	141.009	301.385	144.322
803	0.549	2.303	0	138.007	278.872	139.391
804	0.529	2.368	0	141.144	300.98	146.004
805	0.511	2.335	0	139.008	277.761	140.974
806	0.539	2.329	0	139.476	297.996	140.859
807	0.525	2.332	0	139.723	297.458	142.161
808	0.52	2.337	0	140.204	299.753	144.039
809	0.506	2.378	0	141.265	297.516	147.82
810	0.521	2.338	0	139.903	299.373	143.173
811	0.502	2.338	0	139.358	298.34	142.234
812	0.551	2.333	0	139.064	297.73	141.068
813	0.555	2.31	0	137.71	236.362	140.629
814	0.576	2.35	0	139.581	232.087	144.437
815	0.53	2.339	0	139.499	187.414	142.912
816	0.547	2.329	0	138.726	239.367	141.318
817	0.546	2.337	0	139.178	164.791	143.202
818	0.549	2.299	0	138.197	136.088	139.179
819	0.554	2.33	0	140.206	110.427	141.129
820	0.525	2.336	0	138.889	154.241	141.025
821	0.517	2.329	0	138.809	132.298	139.397
822	0.559	2.328	0	138.301	133.667	141.057
823	0.518	2.332	0	138.312	137.862	140.672
824	0.536	2.313	0	138.448	133.578	143.636
825	0.52	2.344	0	139.323	212.609	142.956
826	0.528	2.327	0	139.265	136.81	142.052
827	0.511	2.333	0	139.21	145.476	143.317
828	0.549	2.328	0	139.298	151.753	140.579
829	0.564	2.34	0	139.345	136.096	142.722
830	0.524	2.3	0	138.636	137.55	141.908
831	0.556	2.322	0	138.48	149.362	141.564
832	0.523	2.305	0	137.634	145.114	139.451
833	0.58	2.336	0	140.384	161.658	141.456
834	0.518	2.338	0	140.179	137.422	141.936
835	0.517	2.327	0	139.753	141.133	142.8
836	0.536	2.318	0	138.688	136.006	140.785
837	0.552	2.322	0	139.165	159.894	142.278
838	0.531	2.307	0	137.822	138.877	140.325
839	0.493	2.347	0	139.748	126.553	143.674
840	0.506	2.337	0	139.865	130.558	142.649
841	0.555	2.352	0	139.867	145.703	143.316
842	0.511	2.325	0	139.635	146.251	142.617
843	0.541	2.312	0	138.498	153.533	140.598
844	0.537	2.3	0	137.98	144.813	139.932
845	0.514	2.377	0	140.655	163.464	144.642
846	0.523	2.331	0	139.208	135.148	142.253
847	0.519	2.36	0	140.553	157.164	143.477
848	0.521	2.342	0	140.211	134.962	145.457
849	0.57	2.377	0	140.668	147.631	142.215
850	0.561	2.316	0	138.989	160.524	140.235
851	0.5	2.324	0	139.19	160.253	141.11
852	0.499	2.337	0	138.779	158.576	143.268
853	0.507	2.326	0	139.152	149.594	143.738
854	0.557	2.343	0	140.206	181.782	146.219
855	0.535	2.312	0	138.493	166.121	141.42
856	0.556	2.303	0	137.516	173.074	140.412
857	0.549	2.321	0	138.803	207.325	143.222
858	0.504	2.345	0	139.403	225.468	142.092
859	0.546	2.326	0	138.727	202.842	139.996
860	0.499	2.295	0	138.102	172.198	141.969
861	0.493	2.343	0	139.867	198.85	142.624
862	0.504	2.299	0	137.72	192.589	141.495
863	0.585	2.322	0	139.074	157.439	141.981
864	0.522	2.34	0	139.747	153.994	145.022
865	0.504	2.346	0	139.847	177.551	144.174
866	0.564	2.34	0	139.154	133.43	142.962
867	0.515	2.341	0	139.482	116.409	141.741
868	0.506	2.325	0	138.893	100.77	141.856
869	0.567	2.313	0	138.142	90.763	140.354
870	0.516	2.342	0	139.462	111.433	142.523
871	0.076	2.32	0	139.732	82.914	143.693
872	0.116	2.311	0	139.683	106.154	139.676
873	0.108	2.314	0	139.109	89.545	142.199
874	0.112	2.317	0	140.489	73.969	141.13
875	0.109	2.333	0	140.895	73.757	143.431
876	0.109	2.333	0	140.228	46.124	144.241
877	0.114	2.317	0	139.48	53.885	143.999
878	0.069	2.3	0	138.862	37.8	142.135
879	0.12	2.294	0	138.387	33.735	143.09
880	0.115	2.319	0	139.034	41.897	143.128
881	0.126	2.302	0	138.952	44.508	143.545
882	0.11	2.332	0	140.132	45.687	143.043
883	0.151	2.305	0	139.238	48.1	142.105
884	0.108	2.288	0	138.704	31.764	142.833
885	0.116	2.328	0	140.229	42.252	144.573
886	0.154	2.313	0	139.303	47.313	145.183
887	0.186	2.316	0	140.065	51.866	142.616
888	0.093	2.303	0	138.674	40.278	142.742
889	0.071	2.267	0	137.371	46.945	139.944
890	0.134	2.314	0	139.807	37.868	142.925
891	0.101	2.265	0	137.491	38.151	140.299
892	0.089	2.302	0	137.97	47.918	140.892
893	0.14	2.327	0	139.741	37.718	138.745
894	0.12	2.32	0	140.333	39.665	142.134
895	0.137	2.287	0	138.406	32.473	144.775
896	0.124	2.3	0	139.225	27.819	141.417
897	0.122	2.311	0	138.033	37.652	142.486
898	0.135	2.323	0	139.585	41.775	143.528
899	0.099	2.302	0	139.15	29.021	143.693
900	0.105	2.283	0	138.647	48.418	141.952
901	0.185	2.29	0	138.895	25.858	142.356
902	0.102	2.283	0	138.747	43.846	139.087
903	0.217	2.284	0	138.265	43.507	142.788
904	0.187	2.285	0	138.956	32.305	141.878
905	0.121	2.321	0	139.679	44.586	144.522
906	0.099	2.329	0	139.673	31.636	144.289
907	0.122	2.311	0	139.674	28.867	143.807
908	0.145	2.346	0	140.386	41.705	145.11
909	0.167	2.325	0	139.904	32.367	140.278
910	0.232	2.341	0	140.668	43.691	143.46
911	0.072	2.318	0	140.175	37.739	142.423
912	0.102	2.304	0	139.01	37.817	142.218
913	0.102	2.283	0	138.72	32.661	140.816
914	0.081	2.293	0	138.135	33.007	141.408
915	0.117	2.334	0	140.77	54.077	144.58
916	0.17	2.31	0	139.741	37.558	144.038
917	0.138	2.297	0	138.744	40.505	141.493
918	0.1	2.286	0	138.374	53.606	143.267
919	0.13	2.322	0	139.812	37.417	142.122
920	0.116	2.308	0	139.256	45.747	144.342
921	0.143	2.311	0	138.986	40.474	144.029
922	0.095	2.309	0	139.605	44.726	144.548
923	0.1	2.314	0	139.85	34.397	144.1
924	0.112	2.282	0	138.54	38.966	141.001
925	0.107	2.317	0	139.656	33.507	144.735
926	0.085	2.322	0	139.738	27.601	144.242
927	0.062	2.29	0	138.644	28.785	142.39
928	0.154	2.258	0	138.097	36.73	140.836
929	0.114	2.315	0	139.428	51.935	143.979
930	0.108	2.296	0	138.734	41.471	143.198
931	0.167	2.311	0	139.734	56.05	144.209
932	0.207	2.324	0	139.547	48.938	144.261
933	0.098	2.297	0	138.75	37.909	142.766
934	0.111	2.324	0	140.063	37.195	143.246
935	0.107	2.328	0	139.749	43.006	145.12
936	0.11	2.306	0	140.009	41.91	143.206
937	0.085	2.293	0	138.889	40.064	140.333
938	0.114	2.308	0	139.547	46.01	141.261
939	0.118	2.312	0	139.048	39.572	146.922
940	0.124	2.273	0	137.902	25.034	140.719
941	0.108	2.298	0	138.485	42.151	142.229
942	0.147	2.32	0	140.282	47.55	140.879
943	0.083	2.328	0	139.794	29.372	142.794
944	0.125	2.339	0	140.116	19.441	145.216
945	0.132	2.266	0	137.478	17.126	141.038
946	0.09	2.29	0	138.875	18.669	142.384
947	0.174	2.312	0	139.982	15.585	143.812
948	0.113	2.305	0	139.193	18.953	141.818
949	0.08	2.257	0	137.198	26.484	142.836
950	0.069	2.312	0	139.259	20.125	142.887
951	0.106	2.321	0	139.554	33.665	144.329
952	0.091	2.276	0	137.118	36.332	142.684
953	0.09	2.298	0	138.718	14.321	143.641
954	0.133	2.309	0	138.563	15.265	143.634
955	0.158	2.29	0	139.12	43.933	142.649
956	0.104	2.333	0	139.303	22.561	144.293
957	0.108	2.332	0	139.836	29.374	145.807
958	0.109	2.339	0	140.762	37.392	145.757
959	0.121	2.283	0	138.647	23.987	142.927
960	0.101	2.313	0	139.996	22.395	142.659
961	0.081	2.33	0	140.13	24.17	143.914
962	0.086	2.318	0	140.211	12.961	141.981
963	0.111	2.322	0	139.43	25.018	142.081
964	0.106	2.31	0	139.644	11.513	143.177
965	0.11	2.327	0	139.603	9.088	146.365
966	0.09	2.324	0	139.557	4.678	143.979
967	0.146	2.314	0	139.296	14.267	143.935
968	0.13	2.321	0	139.973	23.2	145.028
969	0.119	2.301	0	138.665	14.873	143.434
970	0.122	2.349	0	141.02	24.319	145.676
971	0.09	2.302	0	139.568	13.503	142.725
972	0.096	2.311	0	139.128	42.425	142.824
973	0.168	2.312	0	139.362	20.241	144.142
974	0.146	2.338	0	140.678	10.267	145.44
975	0.17	2.28	0	137.966	16.735	142.018
976	0.149	2.315	0	140.356	20.156	144.461
977	0.472	2.359	0	140.646	25.07	146.587
978	0.506	2.358	0	140.434	23.242	144.169
979	0.566	2.343	0	139.503	19.541	142.308
980	0.536	2.348	0	140.308	21.927	141.724
981	0.536	2.339	0	139.817	31.096	144.839
982	0.526	2.303	0	138.187	24.225	141.836
983	0.513	2.337	0	139.74	8.038	143.257
984	0.551	2.365	0	139.554	17.585	143.814
985	0.516	2.335	0	139.349	36.948	145.459
986	0.528	2.351	0	140.003	26.166	144.202
987	0.541	2.305	0	138.314	24.99	138.321
988	0.537	2.349	0	139.189	20.627	143.619
989	0.557	2.319	0	139.011	29.141	140.912
990	0.523	2.347	0	140.151	33.505	143.771
991	0.478	2.313	0	137.815	24.429	144.098
992	0.523	2.345	0	139.565	19.463	146.517
993	0.562	2.314	0	138.371	18.242	139.148
994	0.547	2.308	0	138.771	17.919	139.945
995	0.572	2.325	0	139.395	15.02	142.686
996	0.517	2.327	0	138.764	12.482	143.897
997	0.499	2.339	0	139.963	19.765	142.799
998	0.56	2.32	0	138.197	20.944	142.852
999	0.519	2.326	0	138.797	19.277	144.997
1000	0.556	2.334	0	140.126	9.566	142.133

## Sheet: Rg
Frame#	CID 359	CID 11640528	CID 8768
0	2.131	5.969	2.29
1	2.104	5.605	2.304
2	2.112	5.574	2.302
3	2.096	5.717	2.308
4	2.112	5.691	2.314
5	2.122	5.773	2.323
6	2.13	5.572	2.296
7	2.118	5.729	2.271
8	2.129	5.602	2.306
9	2.1	5.59	2.319
10	2.118	5.229	2.289
11	2.101	5.425	2.298
12	2.113	5.344	2.295
13	2.107	5.24	2.294
14	2.117	5.417	2.306
15	2.103	5.286	2.31
16	2.103	5.244	2.292
17	2.111	5.407	2.306
18	2.126	5.435	2.286
19	2.112	5.794	2.335
20	2.116	5.472	2.345
21	2.124	5.84	2.329
22	2.103	5.619	2.302
23	2.101	5.728	2.305
24	2.13	5.703	2.324
25	2.108	5.744	2.276
26	2.123	5.826	2.306
27	2.112	5.767	2.292
28	2.096	5.869	2.302
29	2.099	5.81	2.308
30	2.113	5.873	2.329
31	2.109	5.74	2.315
32	2.114	5.706	2.299
33	2.123	5.721	2.264
34	2.108	5.692	2.312
35	2.101	5.724	2.303
36	2.103	5.829	2.327
37	2.109	5.79	2.29
38	2.142	5.824	2.296
39	2.124	5.703	2.352
40	2.132	5.736	2.301
41	2.118	5.708	2.307
42	2.1	5.741	2.3
43	2.111	5.77	2.327
44	2.092	5.593	2.319
45	2.113	5.891	2.287
46	2.133	5.883	2.317
47	2.106	5.815	2.323
48	2.103	5.973	2.35
49	2.122	5.781	2.301
50	2.119	5.911	2.313
51	2.128	5.916	2.307
52	2.123	6.262	2.31
53	2.109	6.12	2.293
54	2.1	6.543	2.309
55	2.12	6.272	2.332
56	2.096	5.797	2.274
57	2.093	5.818	2.292
58	2.098	5.991	2.311
59	2.098	6.164	2.307
60	2.125	5.807	2.337
61	2.106	5.923	2.327
62	2.109	5.872	2.301
63	2.098	5.98	2.335
64	2.108	5.779	2.307
65	2.111	5.922	2.311
66	2.114	6.101	2.348
67	2.097	5.879	2.322
68	2.114	5.957	2.304
69	2.118	5.935	2.306
70	2.118	5.941	2.282
71	2.126	6.041	2.318
72	2.113	5.948	2.321
73	2.108	6.251	2.316
74	2.116	5.966	2.334
75	2.117	6.114	2.3
76	2.137	6.083	2.322
77	2.089	6.085	2.281
78	2.113	6.48	2.282
79	2.107	6.851	2.299
80	2.117	6.698	2.291
81	2.107	6.696	2.297
82	2.123	6.62	2.317
83	2.097	6.887	2.332
84	2.136	6.789	2.332
85	2.096	6.61	2.305
86	2.096	6.763	2.355
87	2.099	6.662	2.289
88	2.097	6.622	2.33
89	2.095	6.407	2.304
90	2.122	6.455	2.297
91	2.114	6.416	2.326
92	2.109	6.506	2.298
93	2.111	6.636	2.317
94	2.094	6.324	2.276
95	2.122	6.857	2.339
96	2.108	6.57	2.32
97	2.112	6.704	2.299
98	2.113	6.828	2.309
99	2.11	6.703	2.335
100	2.115	6.435	2.315
101	2.109	6.656	2.277
102	2.14	6.38	2.294
103	2.098	6.478	2.315
104	2.122	6.748	2.333
105	2.109	6.847	2.275
106	2.111	6.965	2.283
107	2.12	6.652	2.332
108	2.092	6.403	2.324
109	2.118	6.554	2.339
110	2.119	6.372	2.286
111	2.107	6.738	2.304
112	2.127	6.906	2.309
113	2.123	6.421	2.322
114	2.12	6.879	2.293
115	2.112	6.895	2.303
116	2.12	7.168	2.333
117	2.109	7.064	2.292
118	2.105	6.885	2.317
119	2.123	6.895	2.335
120	2.114	6.479	2.293
121	2.113	6.776	2.289
122	2.091	6.732	2.302
123	2.093	6.568	2.318
124	2.124	6.748	2.314
125	2.119	6.888	2.33
126	2.126	7.121	2.317
127	2.126	6.631	2.293
128	2.09	6.875	2.33
129	2.122	6.929	2.329
130	2.091	6.974	2.316
131	2.121	7.116	2.318
132	2.111	6.835	2.329
133	2.109	6.762	2.306
134	2.119	7.047	2.309
135	2.102	6.645	2.325
136	2.107	6.712	2.344
137	2.119	6.721	2.312
138	2.101	7.206	2.323
139	2.118	7.034	2.313
140	2.114	6.824	2.313
141	2.088	6.581	2.317
142	2.103	6.32	2.298
143	2.094	6.243	2.313
144	2.1	6.273	2.329
145	2.116	6.82	2.309
146	2.084	6.816	2.347
147	2.106	6.753	2.3
148	2.127	6.704	2.287
149	2.113	6.757	2.282
150	2.105	6.66	2.331
151	2.105	6.526	2.316
152	2.097	5.995	2.316
153	2.082	6.136	2.297
154	2.11	6.097	2.3
155	2.118	6.136	2.288
156	2.097	5.939	2.285
157	2.109	5.824	2.276
158	2.123	5.949	2.293
159	2.096	6.071	2.318
160	2.105	5.979	2.305
161	2.128	6.133	2.278
162	2.086	6.111	2.31
163	2.081	6.068	2.317
164	2.111	6	2.264
165	2.12	6.286	2.286
166	2.084	5.845	2.312
167	2.113	6.147	2.311
168	2.114	6.163	2.317
169	2.105	5.878	2.305
170	2.122	6.801	2.31
171	2.139	6.917	2.301
172	2.119	6.734	2.326
173	2.099	6.406	2.303
174	2.107	6.158	2.294
175	2.118	6.201	2.309
176	2.104	6.226	2.319
177	2.126	6.393	2.296
178	2.102	6.442	2.305
179	2.113	6.594	2.279
180	2.109	6.904	2.3
181	2.112	6.199	2.287
182	2.106	6.433	2.322
183	2.147	6.74	2.294
184	2.09	6.273	2.333
185	2.107	6.338	2.311
186	2.109	6.675	2.302
187	2.135	6.516	2.305
188	2.083	6.357	2.326
189	2.112	6.246	2.303
190	2.142	6.054	2.26
191	2.11	6.224	2.345
192	2.147	6.223	2.286
193	2.099	6.342	2.336
194	2.131	6.272	2.322
195	2.116	6.399	2.329
196	2.115	6.286	2.318
197	2.112	6.312	2.309
198	2.102	6.364	2.325
199	2.084	6.407	2.286
200	2.109	6.532	2.304
201	2.097	6.319	2.329
202	2.137	6.524	2.325
203	2.133	6.472	2.276
204	2.11	6.631	2.316
205	2.108	6.737	2.348
206	2.117	6.347	2.302
207	2.095	5.987	2.316
208	2.117	6.087	2.328
209	2.117	6.138	2.29
210	2.122	6.161	2.293
211	2.113	6.265	2.314
212	2.1	6.263	2.341
213	2.125	6.499	2.313
214	2.113	6.556	2.331
215	2.108	6.222	2.314
216	2.111	6.087	2.281
217	2.104	6.013	2.322
218	2.079	6.75	2.312
219	2.12	6.291	2.282
220	2.088	6.238	2.297
221	2.122	6.721	2.306
222	2.14	6.423	2.276
223	2.098	6.484	2.303
224	2.089	6.442	2.293
225	2.118	6.54	2.321
226	2.115	6.647	2.289
227	2.11	6.604	2.335
228	2.105	6.98	2.295
229	2.118	6.09	2.301
230	2.126	6.349	2.346
231	2.113	6.241	2.293
232	2.109	6.25	2.304
233	2.111	6.388	2.307
234	2.115	6.666	2.326
235	2.119	6.854	2.328
236	2.111	6.932	2.325
237	2.109	6.39	2.297
238	2.131	6.356	2.312
239	2.107	6.542	2.304
240	2.13	6.541	2.303
241	2.136	6.525	2.282
242	2.119	6.544	2.31
243	2.128	6.485	2.303
244	2.132	6.423	2.298
245	2.107	6.3	2.328
246	2.091	6.393	2.3
247	2.141	6.272	2.336
248	2.108	6.6	2.324
249	2.107	6.186	2.321
250	2.111	6.306	2.33
251	2.142	6.36	2.299
252	2.126	6.386	2.331
253	2.124	6.454	2.339
254	2.093	6.387	2.332
255	2.106	6.215	2.334
256	2.106	6.409	2.311
257	2.102	6.382	2.316
258	2.11	6.465	2.334
259	2.106	6.6	2.312
260	2.111	6.726	2.286
261	2.128	6.62	2.347
262	2.117	6.542	2.314
263	2.107	6.775	2.326
264	2.105	6.796	2.304
265	2.109	6.565	2.281
266	2.135	5.976	2.325
267	2.096	6.73	2.288
268	2.116	6.515	2.335
269	2.117	6.234	2.28
270	2.1	6.326	2.322
271	2.103	6.758	2.321
272	2.125	7.054	2.319
273	2.125	7.071	2.311
274	2.124	7.024	2.298
275	2.111	5.695	2.318
276	2.104	5.932	2.31
277	2.126	5.032	2.303
278	2.096	5.155	2.317
279	2.102	5.467	2.31
280	2.109	4.977	2.32
281	2.116	4.963	2.294
282	2.098	5.009	2.319
283	2.101	5.1	2.337
284	2.11	5.293	2.295
285	2.098	5.076	2.32
286	2.109	5.024	2.335
287	2.102	4.94	2.313
288	2.131	5.088	2.331
289	2.126	4.946	2.312
290	2.118	5.024	2.294
291	2.098	4.883	2.326
292	2.119	4.857	2.294
293	2.117	5.328	2.32
294	2.136	5.21	2.362
295	2.142	5.468	2.346
296	2.123	5.156	2.342
297	2.117	5.168	2.335
298	2.097	5.326	2.348
299	2.098	5.141	2.33
300	2.12	5.509	2.357
301	2.117	5.497	2.352
302	2.084	5.364	2.329
303	2.126	5.24	2.372
304	2.114	5.081	2.367
305	2.112	5.178	2.356
306	2.129	5.237	2.317
307	2.09	5.104	2.318
308	2.114	5.114	2.334
309	2.14	5.229	2.339
310	2.123	5.668	2.366
311	2.133	5.018	2.328
312	2.125	5.052	2.307
313	2.101	5.261	2.342
314	2.132	5.214	2.336
315	2.094	5.15	2.357
316	2.106	5.298	2.328
317	2.091	5.028	2.363
318	2.117	5.209	2.315
319	2.129	5.269	2.321
320	2.109	5.16	2.321
321	2.122	5.219	2.331
322	2.12	5.541	2.328
323	2.123	6.445	2.347
324	2.086	6.458	2.346
325	2.1	6.501	2.338
326	2.116	6.4	2.318
327	2.097	6.639	2.323
328	2.091	6.558	2.313
329	2.101	6.625	2.364
330	2.101	6.661	2.309
331	2.109	6.562	2.362
332	2.138	7.158	2.362
333	2.106	6.84	2.35
334	2.121	6.621	2.352
335	2.095	7.202	2.345
336	2.066	7.012	2.355
337	2.097	6.754	2.326
338	2.118	6.702	2.329
339	2.114	6.981	2.34
340	2.11	6.94	2.344
341	2.125	6.742	2.332
342	2.128	6.913	2.338
343	2.122	6.632	2.36
344	2.127	6.839	2.353
345	2.107	6.662	2.333
346	2.093	6.401	2.358
347	2.115	6.602	2.362
348	2.1	6.514	2.314
349	2.104	6.754	2.344
350	2.087	6.577	2.33
351	2.098	6.859	2.341
352	2.103	6.381	2.339
353	2.132	6.553	2.379
354	2.107	6.623	2.308
355	2.109	6.362	2.329
356	2.135	6.798	2.335
357	2.138	6.694	2.322
358	2.113	6.946	2.334
359	2.122	6.513	2.31
360	2.101	6.478	2.333
361	2.089	6.587	2.322
362	2.11	6.773	2.322
363	2.102	6.243	2.315
364	2.116	6.664	2.326
365	2.111	6.574	2.342
366	2.113	6.398	2.342
367	2.118	6.497	2.323
368	2.098	7.186	2.34
369	2.123	6.548	2.323
370	2.129	6.637	2.355
371	2.119	6.373	2.333
372	2.132	6.742	2.329
373	2.121	6.779	2.32
374	2.107	6.664	2.322
375	2.124	6.592	2.36
376	2.121	6.303	2.36
377	2.127	6.832	2.362
378	2.111	6.791	2.351
379	2.09	7.205	2.358
380	2.13	7.057	2.374
381	2.115	7.286	2.339
382	2.129	7.216	2.361
383	2.095	6.935	2.307
384	2.101	6.995	2.342
385	2.139	6.788	2.34
386	2.094	7.043	2.321
387	2.107	6.265	2.299
388	2.123	6.608	2.345
389	2.095	6.508	2.323
390	2.125	6.606	2.341
391	2.097	6.377	2.321
392	2.118	6.712	2.338
393	2.131	6.498	2.325
394	2.121	6.334	2.338
395	2.109	6.646	2.348
396	2.115	6.809	2.347
397	2.129	5.787	2.331
398	2.128	5.694	2.344
399	2.099	6.766	2.318
400	2.108	7.032	2.354
401	2.11	6.586	2.336
402	2.124	6.765	2.356
403	2.117	6.316	2.326
404	2.114	6.899	2.312
405	2.098	6.521	2.327
406	2.081	6.407	2.348
407	2.113	6.1	2.358
408	2.118	6.571	2.339
409	2.122	6.438	2.332
410	2.11	6.629	2.346
411	2.111	6.64	2.345
412	2.131	6.75	2.324
413	2.11	6.844	2.343
414	2.091	6.808	2.326
415	2.122	6.837	2.32
416	2.126	6.805	2.351
417	2.095	6.964	2.34
418	2.101	6.82	2.331
419	2.099	6.797	2.33
420	2.119	6.79	2.343
421	2.114	6.804	2.332
422	2.108	6.68	2.336
423	2.103	6.865	2.317
424	2.111	6.882	2.344
425	2.089	6.68	2.351
426	2.094	6.809	2.348
427	2.103	6.48	2.331
428	2.105	6.885	2.342
429	2.105	6.772	2.316
430	2.128	6.65	2.365
431	2.13	6.92	2.346
432	2.119	6.862	2.327
433	2.111	6.88	2.345
434	2.118	6.686	2.363
435	2.125	6.974	2.354
436	2.124	6.792	2.312
437	2.123	6.873	2.321
438	2.112	6.958	2.304
439	2.102	6.789	2.364
440	2.11	6.827	2.321
441	2.1	6.855	2.312
442	2.125	7.037	2.332
443	2.12	6.991	2.298
444	2.112	6.875	2.32
445	2.11	6.816	2.305
446	2.118	6.767	2.3
447	2.111	6.796	2.306
448	2.119	6.842	2.316
449	2.129	6.82	2.304
450	2.111	6.789	2.315
451	2.116	6.904	2.322
452	2.093	6.775	2.295
453	2.127	6.787	2.308
454	2.114	6.232	2.297
455	2.097	6.377	2.292
456	2.126	6.334	2.296
457	2.094	6.319	2.324
458	2.106	6.379	2.322
459	2.105	6.37	2.299
460	2.123	6.336	2.302
461	2.106	6.433	2.318
462	2.105	7.134	2.313
463	2.104	7.159	2.282
464	2.129	7.219	2.291
465	2.091	6.569	2.333
466	2.117	6.987	2.295
467	2.11	6.938	2.313
468	2.099	6.849	2.335
469	2.091	6.629	2.32
470	2.097	7.015	2.292
471	2.094	6.943	2.344
472	2.117	6.782	2.308
473	2.122	6.779	2.291
474	2.129	6.628	2.293
475	2.107	6.64	2.315
476	2.064	6.734	2.302
477	2.104	7.084	2.335
478	2.112	7.149	2.284
479	2.111	7.059	2.323
480	2.106	6.783	2.331
481	2.106	6.994	2.305
482	2.109	6.277	2.345
483	2.12	6.612	2.309
484	2.092	7.128	2.34
485	2.081	7.372	2.317
486	2.122	7.35	2.311
487	2.108	7.369	2.298
488	2.116	7.241	2.273
489	2.095	7.277	2.311
490	2.081	7.479	2.302
491	2.093	7.183	2.298
492	2.101	6.922	2.309
493	2.123	6.845	2.311
494	2.102	7.402	2.306
495	2.113	6.654	2.32
496	2.126	6.796	2.306
497	2.091	6.71	2.307
498	2.126	6.822	2.283
499	2.107	6.931	2.336
500	2.113	7.058	2.322
501	2.11	6.747	2.292
502	2.124	6.854	2.287
503	2.141	6.842	2.293
504	2.095	6.696	2.285
505	2.119	6.842	2.357
506	2.113	6.773	2.356
507	2.12	7.021	2.345
508	2.119	6.823	2.317
509	2.126	6.872	2.345
510	2.12	7.137	2.302
511	2.106	7.094	2.286
512	2.105	7.172	2.326
513	2.101	7.293	2.303
514	2.12	7.13	2.285
515	2.109	7.123	2.285
516	2.094	7.047	2.322
517	2.112	7.354	2.314
518	2.099	7.139	2.316
519	2.116	6.662	2.315
520	2.138	7	2.275
521	2.106	7.207	2.308
522	2.11	7.098	2.313
523	2.112	7.782	2.323
524	2.114	7.355	2.297
525	2.131	7.068	2.312
526	2.114	7.109	2.311
527	2.114	7.215	2.337
528	2.137	7.451	2.321
529	2.124	7.097	2.311
530	2.118	7.2	2.308
531	2.099	7.342	2.284
532	2.13	7.319	2.293
533	2.115	7.387	2.303
534	2.105	7.23	2.332
535	2.111	7.389	2.302
536	2.1	7.299	2.307
537	2.104	7.483	2.315
538	2.106	6.925	2.331
539	2.118	6.853	2.308
540	2.123	7.011	2.332
541	2.124	6.998	2.31
542	2.106	6.889	2.31
543	2.084	6.959	2.338
544	2.124	6.892	2.296
545	2.126	6.81	2.286
546	2.106	6.863	2.317
547	2.103	6.905	2.32
548	2.108	6.785	2.346
549	2.123	6.811	2.312
550	2.091	6.872	2.322
551	2.12	6.725	2.317
552	2.107	6.708	2.34
553	2.102	6.752	2.366
554	2.1	7.078	2.346
555	2.103	6.696	2.329
556	2.115	6.506	2.314
557	2.121	6.991	2.326
558	2.132	6.685	2.312
559	2.119	6.96	2.312
560	2.13	6.949	2.343
561	2.088	6.757	2.339
562	2.104	6.832	2.343
563	2.121	6.618	2.335
564	2.112	6.753	2.314
565	2.116	6.631	2.333
566	2.13	6.828	2.357
567	2.113	6.639	2.356
568	2.106	6.695	2.334
569	2.119	6.703	2.347
570	2.119	6.687	2.323
571	2.098	6.63	2.335
572	2.118	6.633	2.329
573	2.096	6.925	2.331
574	2.093	6.734	2.325
575	2.111	6.801	2.328
576	2.134	6.74	2.322
577	2.096	6.614	2.315
578	2.124	6.776	2.372
579	2.132	6.686	2.357
580	2.102	6.691	2.326
581	2.119	6.849	2.347
582	2.104	6.78	2.341
583	2.118	6.812	2.334
584	2.093	6.729	2.31
585	2.109	7.311	2.334
586	2.148	7.774	2.314
587	2.086	7.669	2.352
588	2.14	7.417	2.352
589	2.115	7.146	2.315
590	2.113	7.38	2.331
591	2.135	7.327	2.331
592	2.094	7.544	2.331
593	2.107	7.351	2.318
594	2.107	7.339	2.336
595	2.126	7.545	2.338
596	2.1	7.289	2.317
597	2.106	7.298	2.356
598	2.112	7.15	2.34
599	2.093	7.296	2.342
600	2.111	7.238	2.357
601	2.107	6.714	2.343
602	2.114	7.347	2.352
603	2.111	7.115	2.303
604	2.121	7.03	2.32
605	2.105	6.861	2.326
606	2.122	6.872	2.336
607	2.088	6.906	2.339
608	2.114	7.126	2.289
609	2.131	7.015	2.327
610	2.118	6.685	2.319
611	2.121	6.985	2.293
612	2.134	7.033	2.278
613	2.101	7.092	2.293
614	2.083	7.008	2.336
615	2.123	6.989	2.327
616	2.099	6.728	2.289
617	2.145	6.545	2.313
618	2.147	6.764	2.304
619	2.087	6.795	2.34
620	2.105	6.929	2.321
621	2.109	7.08	2.288
622	2.097	6.859	2.261
623	2.085	7.065	2.295
624	2.148	7.144	2.33
625	2.123	7.152	2.276
626	2.111	7.027	2.299
627	2.099	7.077	2.277
628	2.091	6.731	2.275
629	2.115	6.829	2.314
630	2.127	6.368	2.294
631	2.112	7.172	2.297
632	2.109	7.002	2.308
633	2.114	7.238	2.324
634	2.105	6.505	2.298
635	2.075	6.44	2.324
636	2.109	6.357	2.3
637	2.097	6.357	2.306
638	2.105	6.427	2.286
639	2.115	6.312	2.252
640	2.098	6.235	2.291
641	2.126	6.801	2.304
642	2.106	6.663	2.294
643	2.112	6.416	2.291
644	2.127	6.364	2.344
645	2.09	6.276	2.324
646	2.134	6.194	2.298
647	2.106	6.212	2.298
648	2.132	6.419	2.282
649	2.106	6.296	2.302
650	2.13	6.324	2.316
651	2.117	6.035	2.304
652	2.113	5.949	2.346
653	2.098	6.049	2.352
654	2.115	5.961	2.33
655	2.105	5.856	2.328
656	2.111	5.944	2.326
657	2.126	6.079	2.325
658	2.125	6.052	2.344
659	2.127	6.054	2.329
660	2.12	5.889	2.328
661	2.127	5.783	2.329
662	2.081	5.987	2.311
663	2.121	6.001	2.344
664	2.108	6.02	2.33
665	2.123	5.86	2.354
666	2.107	5.909	2.323
667	2.101	5.989	2.339
668	2.105	6.063	2.318
669	2.127	6.096	2.329
670	2.095	5.974	2.33
671	2.103	5.882	2.335
672	2.109	5.812	2.337
673	2.091	6.071	2.318
674	2.115	5.91	2.301
675	2.107	6.019	2.326
676	2.095	6.196	2.333
677	2.116	6.088	2.353
678	2.099	6.218	2.32
679	2.12	6.232	2.356
680	2.116	6.202	2.306
681	2.129	6.231	2.318
682	2.114	5.958	2.332
683	2.11	6.312	2.33
684	2.101	6.404	2.352
685	2.115	6.495	2.3
686	2.13	6.3	2.351
687	2.097	6.321	2.349
688	2.099	6.479	2.314
689	2.115	6.344	2.346
690	2.108	6.033	2.344
691	2.103	6.377	2.324
692	2.119	6.291	2.341
693	2.103	6.15	2.317
694	2.123	6.112	2.316
695	2.102	6.266	2.316
696	2.12	6.485	2.326
697	2.13	6.699	2.351
698	2.121	6.616	2.352
699	2.124	6.454	2.313
700	2.116	6.63	2.328
701	2.114	6.569	2.325
702	2.078	6.436	2.31
703	2.127	6.534	2.312
704	2.127	6.518	2.328
705	2.106	6.277	2.346
706	2.115	6.103	2.352
707	2.11	6.552	2.309
708	2.123	6.712	2.342
709	2.109	6.42	2.325
710	2.094	6.611	2.329
711	2.142	6.405	2.322
712	2.141	6.425	2.299
713	2.107	6.916	2.352
714	2.113	6.724	2.347
715	2.131	6.88	2.325
716	2.091	6.769	2.343
717	2.109	6.777	2.316
718	2.094	6.825	2.326
719	2.096	6.809	2.328
720	2.08	6.827	2.318
721	2.106	6.848	2.342
722	2.101	7.1	2.342
723	2.115	7.262	2.321
724	2.106	7.233	2.343
725	2.125	6.854	2.336
726	2.145	6.77	2.328
727	2.124	6.832	2.318
728	2.108	6.902	2.324
729	2.116	6.988	2.349
730	2.113	6.793	2.334
731	2.129	6.869	2.334
732	2.111	6.926	2.35
733	2.106	6.818	2.312
734	2.132	6.733	2.328
735	2.111	6.961	2.348
736	2.119	6.836	2.328
737	2.112	6.846	2.326
738	2.117	6.915	2.352
739	2.114	6.926	2.351
740	2.122	6.89	2.33
741	2.115	6.765	2.317
742	2.116	6.773	2.334
743	2.126	6.888	2.332
744	2.13	6.865	2.342
745	2.112	7.023	2.33
746	2.101	7.01	2.331
747	2.101	6.769	2.338
748	2.11	7.167	2.328
749	2.117	6.992	2.345
750	2.127	6.861	2.311
751	2.107	7.012	2.319
752	2.098	6.991	2.382
753	2.118	6.912	2.353
754	2.113	6.972	2.329
755	2.115	7.123	2.333
756	2.125	6.717	2.334
757	2.094	6.816	2.318
758	2.123	7.05	2.333
759	2.109	7.087	2.327
760	2.14	7.192	2.358
761	2.136	7.234	2.314
762	2.099	7.248	2.357
763	2.104	6.919	2.322
764	2.108	7.089	2.335
765	2.128	7.319	2.344
766	2.11	7.161	2.3
767	2.116	7.345	2.306
768	2.079	7.195	2.28
769	2.116	7.204	2.307
770	2.107	6.857	2.307
771	2.123	7.213	2.315
772	2.108	7.226	2.304
773	2.127	7.205	2.276
774	2.114	7.068	2.31
775	2.096	7.204	2.298
776	2.111	7.139	2.32
777	2.102	6.869	2.301
778	2.095	7.003	2.319
779	2.121	7.206	2.319
780	2.124	7.135	2.316
781	2.115	7.334	2.301
782	2.124	7.142	2.322
783	2.116	7.189	2.287
784	2.098	6.962	2.298
785	2.096	7.21	2.331
786	2.112	7.16	2.28
787	2.121	7.33	2.317
788	2.124	7.19	2.313
789	2.098	7.028	2.287
790	2.113	7.167	2.336
791	2.108	6.997	2.288
792	2.114	7.104	2.287
793	2.136	6.918	2.304
794	2.11	7.161	2.3
795	2.121	6.937	2.31
796	2.141	7.031	2.317
797	2.092	6.479	2.287
798	2.089	7.108	2.326
799	2.106	7.178	2.285
800	2.092	7.096	2.324
801	2.114	7.216	2.333
802	2.105	7.342	2.358
803	2.111	7.291	2.303
804	2.121	7.096	2.368
805	2.101	7.208	2.335
806	2.098	7.211	2.329
807	2.101	7.09	2.332
808	2.106	7.235	2.337
809	2.112	7.205	2.378
810	2.124	7.145	2.338
811	2.088	7.166	2.338
812	2.107	7.302	2.333
813	2.126	6.949	2.31
814	2.11	7.224	2.35
815	2.087	6.999	2.339
816	2.105	7.14	2.329
817	2.136	7.282	2.337
818	2.129	7.067	2.299
819	2.113	7.034	2.33
820	2.085	7.182	2.336
821	2.114	7.148	2.329
822	2.097	7.001	2.328
823	2.102	7.279	2.332
824	2.113	7.247	2.313
825	2.109	7.093	2.344
826	2.13	7.083	2.327
827	2.112	7.267	2.333
828	2.11	7.2	2.328
829	2.119	7.085	2.34
830	2.116	7.159	2.3
831	2.117	7.314	2.322
832	2.109	6.94	2.305
833	2.117	7.013	2.336
834	2.139	7.296	2.338
835	2.129	7.091	2.327
836	2.123	7.207	2.318
837	2.122	7.089	2.322
838	2.095	7.059	2.307
839	2.111	7.228	2.347
840	2.1	7.265	2.337
841	2.126	7.335	2.352
842	2.12	7.091	2.325
843	2.083	7.447	2.312
844	2.131	7.278	2.3
845	2.133	7.024	2.377
846	2.102	7.022	2.331
847	2.122	6.907	2.36
848	2.114	7.019	2.342
849	2.09	6.833	2.377
850	2.1	6.998	2.316
851	2.114	7.106	2.324
852	2.115	6.921	2.337
853	2.121	6.881	2.326
854	2.131	6.673	2.343
855	2.111	7.052	2.312
856	2.111	6.912	2.303
857	2.109	6.998	2.321
858	2.115	7.047	2.345
859	2.12	6.966	2.326
860	2.121	6.951	2.295
861	2.1	6.962	2.343
862	2.09	7.065	2.299
863	2.111	7.068	2.322
864	2.094	7.209	2.34
865	2.107	6.821	2.346
866	2.127	6.959	2.34
867	2.122	6.897	2.341
868	2.106	6.742	2.325
869	2.114	6.829	2.313
870	2.138	6.912	2.342
871	2.13	7.061	2.32
872	2.105	6.784	2.311
873	2.103	6.891	2.314
874	2.126	6.822	2.317
875	2.107	6.788	2.333
876	2.103	6.943	2.333
877	2.132	6.808	2.317
878	2.096	6.964	2.3
879	2.11	7.038	2.294
880	2.11	7.026	2.319
881	2.095	7.152	2.302
882	2.124	7.144	2.332
883	2.119	7.086	2.305
884	2.113	7.187	2.288
885	2.126	7.195	2.328
886	2.11	7.003	2.313
887	2.099	6.949	2.316
888	2.128	7.066	2.303
889	2.131	6.828	2.267
890	2.113	7.164	2.314
891	2.116	6.866	2.265
892	2.128	6.914	2.302
893	2.101	6.743	2.327
894	2.101	6.817	2.32
895	2.1	6.872	2.287
896	2.107	6.832	2.3
897	2.107	6.926	2.311
898	2.121	6.882	2.323
899	2.106	6.895	2.302
900	2.135	7.047	2.283
901	2.117	6.887	2.29
902	2.115	7.019	2.283
903	2.096	7.11	2.284
904	2.132	6.972	2.285
905	2.129	6.876	2.321
906	2.135	7.022	2.329
907	2.114	7.138	2.311
908	2.125	7.046	2.346
909	2.109	6.98	2.325
910	2.123	7.229	2.341
911	2.082	7.162	2.318
912	2.102	7.09	2.304
913	2.107	7.015	2.283
914	2.136	6.88	2.293
915	2.104	6.853	2.334
916	2.092	6.664	2.31
917	2.11	7.047	2.297
918	2.109	6.471	2.286
919	2.128	7.045	2.322
920	2.132	7.018	2.308
921	2.122	6.989	2.311
922	2.124	7.025	2.309
923	2.11	7.108	2.314
924	2.125	7.281	2.282
925	2.126	7.097	2.317
926	2.089	6.954	2.322
927	2.14	6.927	2.29
928	2.122	7.304	2.258
929	2.114	6.858	2.315
930	2.125	7.123	2.296
931	2.101	6.747	2.311
932	2.144	6.868	2.324
933	2.116	6.853	2.297
934	2.125	7.009	2.324
935	2.145	6.742	2.328
936	2.102	6.934	2.306
937	2.102	6.774	2.293
938	2.113	7.064	2.308
939	2.125	7.202	2.312
940	2.105	7.077	2.273
941	2.108	7.087	2.298
942	2.113	6.996	2.32
943	2.103	7.103	2.328
944	2.095	6.966	2.339
945	2.101	6.921	2.266
946	2.089	7.064	2.29
947	2.116	6.853	2.312
948	2.093	6.921	2.305
949	2.132	6.86	2.257
950	2.101	7.028	2.312
951	2.1	7.015	2.321
952	2.109	6.866	2.276
953	2.115	6.951	2.298
954	2.108	6.843	2.309
955	2.13	6.925	2.29
956	2.119	6.928	2.333
957	2.123	6.982	2.332
958	2.118	6.894	2.339
959	2.093	6.961	2.283
960	2.078	7.13	2.313
961	2.091	6.8	2.33
962	2.098	7.01	2.318
963	2.125	6.995	2.322
964	2.13	7.014	2.31
965	2.103	7.167	2.327
966	2.114	7.122	2.324
967	2.104	6.937	2.314
968	2.126	7.028	2.321
969	2.086	7.2	2.301
970	2.133	6.856	2.349
971	2.106	6.889	2.302
972	2.122	6.905	2.311
973	2.092	6.928	2.312
974	2.115	6.89	2.338
975	2.137	6.999	2.28
976	2.112	6.968	2.315
977	2.139	6.705	2.359
978	2.112	7.191	2.358
979	2.111	7.017	2.343
980	2.111	6.838	2.348
981	2.119	7.068	2.339
982	2.103	6.914	2.303
983	2.098	7.085	2.337
984	2.11	6.944	2.365
985	2.109	7.134	2.335
986	2.105	7.116	2.351
987	2.11	7.097	2.305
988	2.117	6.937	2.349
989	2.09	7.035	2.319
990	2.119	7.029	2.347
991	2.098	6.921	2.313
992	2.118	6.769	2.345
993	2.107	6.825	2.314
994	2.106	7.148	2.308
995	2.112	7.188	2.325
996	2.128	6.823	2.327
997	2.107	7.136	2.339
998	2.142	7.205	2.32
999	2.1	6.934	2.326
1000	2.098	6.925	2.334

## Sheet: SASA
Frame#	CID 359	CID 11640528	CID 8768
0	47.085	144.964	49.247
1	17.754	167.894	52.452
2	17.868	134.33	36.42
3	14.561	154.69	28.857
4	23.58	143.871	38.808
5	40.358	173.469	28.791
6	17.993	163.798	23.312
7	29.606	162.04	20.997
8	29.437	166.789	27.606
9	15.055	173.27	34.729
10	17.653	177.591	27.523
11	31.638	184.565	32.146
12	25.01	169.551	25.119
13	35.321	158.942	43.025
14	22.008	177.684	30.437
15	34.068	195.052	36.388
16	44.642	176.33	27.848
17	45.92	173.589	33.189
18	27.538	198.945	35.644
19	34.204	197.612	34.937
20	26.786	176.075	42.354
21	35.118	153.427	39.621
22	27.147	177.194	40.657
23	17.082	166.755	46.838
24	48.351	171.455	32.795
25	58.229	152.826	39.624
26	43.591	161.425	34.124
27	23.087	169.1	51.274
28	28.334	170.808	66.229
29	57.291	187.881	41.19
30	30.58	159.77	36.497
31	51.723	167.324	20.729
32	42.343	159.152	30.394
33	50.742	174.905	42.801
34	39.666	160.356	35.597
35	43.24	174.243	36.45
36	43.243	171.083	29.18
37	53.676	186.043	33.106
38	28.17	195.267	38.716
39	39.863	181.761	39.038
40	30.943	193.409	37.773
41	50.273	221.061	43.42
42	38.031	180.714	26.588
43	27.759	176.312	38.972
44	24.243	171.693	35.169
45	44.977	165.07	42.282
46	41.498	219.021	26.347
47	40.925	205.606	27.202
48	48.156	215.599	37.367
49	45.642	174.79	33.183
50	36.986	210.299	28.825
51	27.719	225.443	37.347
52	35.004	216.399	42.444
53	48.571	226.302	28.519
54	31.715	235.083	49.345
55	37.63	215.337	33.462
56	44.241	176.233	34.738
57	34.6	184.225	27.584
58	48.657	162.267	39.364
59	46.83	197.913	46.705
60	58.46	212.316	37.842
61	73.884	190.231	35.855
62	40.734	211.505	20.685
63	39.731	213.507	25.504
64	18.077	217.053	19.899
65	34.487	201.379	34.574
66	38.449	190.56	31.228
67	29.331	182.096	28.431
68	31.603	178.075	36.888
69	36.227	171.281	30.262
70	63.218	167.285	33.821
71	34.322	192.328	38.343
72	63.476	207.629	33.349
73	46.21	168.025	29.595
74	28.124	192.356	28.705
75	29.017	200.716	20.831
76	28.685	203.901	29.145
77	39.497	182.495	30.455
78	36.813	235.06	46.274
79	28.071	310.486	42.911
80	17.566	246.943	29.927
81	21.399	234.659	41.037
82	22.304	216.802	32.648
83	11.774	265.215	28.662
84	13.592	247.359	33.69
85	11.384	238.834	28.134
86	16.345	211.229	36.725
87	27.235	304.204	50.066
88	38.7	256.338	35.625
89	39.907	221.423	33.89
90	43.275	266.28	25.972
91	43.307	303.275	50.623
92	45.864	309.88	39.6
93	23.038	335.866	34.421
94	42.036	355.752	22.803
95	39.126	341.28	27.72
96	35.16	335.814	28.525
97	20.993	398.774	23.064
98	24.064	343.595	32.684
99	45.436	312.319	26.733
100	46.745	353.076	27.417
101	33.278	379.938	36.587
102	36.351	318.003	25.77
103	19.313	344.341	32.487
104	53.341	384.347	34.871
105	34.896	337.717	31.229
106	33.085	373.367	38.034
107	33.643	369.358	30.295
108	47.6	346.033	30.123
109	28.84	367.885	35.035
110	36.018	351.071	37.414
111	13.144	332.701	33.15
112	58.232	310.021	27.378
113	27.427	350.208	32.848
114	51.339	311.237	30.153
115	28.548	317.49	39.342
116	37.714	331.438	24.686
117	65.563	323.049	24.929
118	42.159	255.337	26.117
119	68.593	321.29	24.997
120	36.239	217.742	38.681
121	54.517	223.164	35.409
122	43.194	256.627	31.826
123	54.245	260.145	20.351
124	35.757	317.83	36.682
125	48.353	281.617	23.139
126	33.785	301.624	35.973
127	73.8	248.937	32.415
128	13.24	257.556	23.936
129	38.796	342.056	38.831
130	60.363	360.803	35.619
131	41.04	348.161	39.182
132	56.659	313.281	37.146
133	29.75	353.868	41.196
134	54.231	375.128	31.61
135	51.569	379.286	31.351
136	47.257	346.296	18.802
137	43.859	322.938	38.235
138	21.08	346.449	36.304
139	24.462	327.631	24.666
140	51.247	304.807	39.982
141	30.945	316.999	18.954
142	46.124	309.726	27.573
143	60.835	218.45	33.203
144	51.763	251.983	36.555
145	64.125	316.465	28.588
146	69.77	248.2	17.91
147	35.963	234.794	35.462
148	46.54	264.18	22.953
149	68.972	278.185	20.063
150	56.293	249.012	20.945
151	40.041	238.307	26.304
152	35.861	253.335	19.497
153	60.941	266.961	19.374
154	54.713	211.237	19.046
155	37.715	270.907	20.66
156	43.043	222.774	22.836
157	57.984	198.979	22.887
158	46.153	205.824	24.14
159	63.009	213.995	26.662
160	29.978	235.984	27.235
161	39.523	259.322	21.502
162	38.609	254.367	23.266
163	50.877	258.346	30.134
164	38.841	231.699	10.229
165	28.519	256.634	27.816
166	39.347	258.802	38.224
167	33.234	275.878	26.573
168	44.951	299.184	30.11
169	65.605	286.439	44.053
170	29.909	298.667	28.627
171	35.213	323.225	27.021
172	32.963	217.375	33.797
173	31.641	298.062	30.548
174	26.482	269.86	30.564
175	36.865	232.707	40.473
176	31.076	270.613	41.349
177	24.934	316.786	29.352
178	24.766	319.277	27.473
179	28.661	327.815	30.771
180	29.404	326.747	25.78
181	21.317	324.497	32.977
182	30.115	303.234	22.893
183	34.294	331.937	33.085
184	43.418	254.471	38.623
185	42.715	260.374	30.32
186	25.546	338.896	28.522
187	37.926	302.235	37.746
188	35.784	265.87	34.526
189	27.102	242.174	23.119
190	27.569	239.932	29.976
191	36.525	259.064	24.616
192	44.84	234.575	32.768
193	27.32	259.356	26.431
194	36.138	268.256	26.809
195	31.444	279.233	28.246
196	37.733	271.964	30.988
197	35.53	260.13	27.518
198	33.425	268.132	21.713
199	42.759	278.704	37.964
200	30.96	301.723	34.425
201	20.633	255.407	33.027
202	24.216	266.452	34.859
203	48.661	246.694	25.331
204	80.199	281.744	25.814
205	37.935	286.489	23.124
206	40.02	228.866	32.814
207	60.552	208.16	33.554
208	36.194	190.367	41.216
209	21.199	232.05	28.695
210	6.621	211.077	31.144
211	13.822	236.722	29.22
212	26.327	279.368	28.453
213	36.536	286.853	40.199
214	41.028	328.907	32.964
215	39.827	279.113	36.796
216	31.697	307.657	25.585
217	38.463	310.61	27.511
218	26.589	326.282	30.774
219	50.173	289.616	48.085
220	27.501	276.229	55.282
221	31.733	316.461	45.39
222	39.018	302.161	33.244
223	29.92	321.484	36.067
224	33.486	284.096	45.448
225	32.641	292.962	33.391
226	43.266	280.158	31.084
227	46.557	305.717	29.139
228	26.75	337.27	40.226
229	39.507	342.36	29.393
230	43.182	339.411	46.593
231	49.881	327.978	34.814
232	39.429	329.141	42.927
233	50.088	278.328	28.839
234	43.036	320.718	51.208
235	44.337	316.301	40.983
236	51.318	315.531	31.464
237	62.122	298.237	28.864
238	75.757	369.766	27.187
239	69.486	320.297	25.039
240	48.515	344.971	54.118
241	41.945	363.005	37.162
242	65.18	347.324	40.848
243	53.051	312.732	47.045
244	44.168	289.777	90.994
245	69.084	292.378	74.123
246	71.926	349.433	96.007
247	74.09	311.934	86.632
248	76.901	322.495	73.271
249	37.404	272.359	23.049
250	57.593	313.215	30.78
251	58.518	331.766	75.479
252	43.368	349.524	58.223
253	51.481	288.432	53.324
254	43.182	316.753	76.161
255	67.566	327.371	71.793
256	70.767	305.329	44.816
257	86.515	389.57	71.59
258	60.05	310.403	64.473
259	97.703	316.72	69.28
260	102.43	379.025	63.386
261	92.222	396.654	57.325
262	87.723	380.753	95.323
263	63.024	298.12	45.452
264	54.106	314.322	60.621
265	44.194	351.632	73.455
266	56.383	354.394	38.135
267	55.456	335.664	42.105
268	94.502	387.555	38.249
269	81.371	364.426	51.441
270	51.79	336.498	28.255
271	58.606	341.327	40.988
272	57.927	363.263	37.084
273	101.209	391.023	49.455
274	105.13	382.693	51.916
275	124.689	346.857	34.27
276	114.253	368.809	47.486
277	107.664	275.114	59.151
278	75.819	292.227	53.904
279	118.425	365.227	42.725
280	128.334	274.991	46.316
281	87.141	225.951	60.15
282	91.125	295.151	55.091
283	39.447	241.423	51.182
284	52.425	304.12	36.694
285	38.723	252.493	44.865
286	33.598	262.809	51.245
287	38.021	249.976	39.231
288	45.53	277.206	46.481
289	36.26	253.477	53.11
290	43.493	245.027	43.395
291	53.36	264.146	66.078
292	52.91	276.791	72.01
293	54.494	242.27	45.906
294	60.143	269.757	59.12
295	45.693	297.047	50.706
296	44.671	212.238	49.698
297	70.711	233.683	49.667
298	44.842	225.758	55.479
299	40.642	233.091	49.468
300	35.996	281.561	56.841
301	33.77	255.523	58.479
302	48.724	240.687	54.876
303	51.911	254.716	45.081
304	36.42	218.699	37.909
305	34.956	209.772	65.122
306	53.602	221.178	56.437
307	56.545	250.374	50.38
308	72.605	255.918	40.672
309	92.021	232.046	48.212
310	84.266	285.896	56.906
311	83.129	214.831	51.494
312	71.075	209.555	50.934
313	88.371	205.473	55.276
314	83.632	225.158	59.059
315	71.096	222.552	34.499
316	77.624	238.96	54.308
317	106.893	200.556	37.9
318	72.239	242.877	40.719
319	74.74	224.15	45.341
320	52.73	244.086	59.219
321	62.073	234.906	63.754
322	100.686	237.052	68.982
323	113.08	346.213	53.252
324	125.343	362.949	44.069
325	100.302	343.6	68.241
326	113.802	354.4	77.165
327	97.355	374.218	77.71
328	124.286	396.993	85.132
329	116.583	347.553	61.804
330	112.259	322.969	70.459
331	129.884	389.956	72.927
332	128.122	398.344	79.163
333	128.886	401.996	82.359
334	179.779	401.373	66.387
335	197.353	356.115	94.974
336	158.826	344.92	83.874
337	217.651	339.977	77.376
338	89.835	393.134	93.796
339	94.075	417.765	78.885
340	97.728	386.799	75.216
341	119.245	387.096	80.942
342	99.644	375.475	81.211
343	104.408	363.337	96.044
344	94.701	374.13	96.578
345	92.106	359.646	73.39
346	88.437	341.728	90.65
347	127.547	294.123	72.464
348	146.346	337.378	78.467
349	195.101	349.348	77.583
350	171.123	354.728	52.519
351	170.507	385.567	48.994
352	218.456	382.352	65.579
353	281.953	389.673	82.749
354	268.084	335.66	62.599
355	278.959	351.816	50.903
356	280.55	312.863	84.509
357	282.481	361.575	83.501
358	263.138	344.379	84.646
359	280.997	360.873	94.827
360	281.116	348.588	115.479
361	277.984	360.8	84.198
362	279.69	363.381	91.44
363	279.146	338.45	77.497
364	281.647	366.19	88.6
365	279.919	359.369	95.516
366	280.004	341.979	82.98
367	281.479	357.087	94.164
368	277.96	376.853	96.614
369	281.796	345.517	89.246
370	281.787	377.818	94.962
371	279.418	326.619	100.6
372	283.478	323.986	91.352
373	281.437	382.604	66.118
374	279.925	296.569	84.617
375	279.575	347.343	83.233
376	283.067	323.986	97.444
377	280.136	395.583	87.822
378	279.997	317.279	110.081
379	278.335	324.118	100.734
380	281.244	335.72	93.422
381	280.604	347.788	94.624
382	281.763	367.765	65.191
383	276.438	326.865	86.91
384	281.164	390.418	71.961
385	283.853	383.211	91.317
386	276.42	414.083	97.114
387	280.061	354.991	76.935
388	282.743	355.998	85.816
389	278.959	359.672	122.441
390	282.46	344.569	74.217
391	277.21	366.668	45.509
392	281.589	348.067	49.405
393	280.619	342.338	57.296
394	282.243	387.49	75.158
395	279.19	347.646	68.311
396	280.882	393.124	69.942
397	281.882	345.169	75.622
398	280.467	348.914	134.997
399	279.347	394.984	95.637
400	279.308	404.166	117.108
401	277.929	408.657	85.027
402	270.184	404.667	94.971
403	279.127	388.65	84.087
404	280.324	365.779	82.939
405	277.967	323.499	67.842
406	276.902	338.864	98.678
407	264.002	321.994	86.416
408	239.162	246.186	83.017
409	213.807	282.153	82.308
410	214.522	295.401	89.807
411	245.364	296.13	149.85
412	248.163	247.779	88.964
413	279.594	272.916	138.364
414	281.145	291.332	88.905
415	282.639	316.272	75.521
416	279.78	276.527	55.737
417	280.215	267.934	77.294
418	280.914	283.557	81.325
419	280.964	318.25	69.689
420	281.032	312.838	73.986
421	280.085	297.911	92.41
422	281.191	286.671	85.129
423	279.574	267.423	68.205
424	279.748	329.572	79.505
425	279.463	258.76	105.578
426	278.217	268.49	91.857
427	276.33	252.855	92.927
428	279.958	258.026	96.92
429	279.643	292.239	59.276
430	283.255	245.208	74.109
431	282.117	320.192	76.887
432	281.637	249.33	84.087
433	279.627	285.341	115.993
434	280.667	277.4	106.843
435	281.046	302.527	116.928
436	280.873	282.052	104.964
437	281.479	273.26	154.539
438	281.435	267.745	157.776
439	278.357	281.908	140.657
440	281.015	274.043	138.142
441	87.386	260.813	147.588
442	75.182	279.033	151.809
443	280.779	272.302	171.492
444	278.766	291.162	160.157
445	109.791	257.024	160.569
446	129.612	302.586	147.04
447	280.7	298.341	165.086
448	281.876	268.027	130.913
449	122.056	263.786	151.612
450	280.393	241.41	136.987
451	115.202	279.364	118.97
452	279.764	266.686	122.206
453	131.642	275.795	114.706
454	280.268	221.242	131.864
455	119.442	285.598	155.937
456	141.018	270.615	145.755
457	128.449	245.703	126.992
458	280.297	286.09	175.334
459	278.933	332.454	126.442
460	279.943	322.457	154.968
461	280.828	288.91	149.787
462	278.727	316.995	139.405
463	229.663	274.84	202.753
464	282.63	326.638	149.237
465	278.512	355.875	169.196
466	280.049	380.027	143.596
467	280.575	337.785	142.122
468	279.051	325.237	135.619
469	279.34	278.687	138.765
470	278.155	331.247	134.726
471	278.443	299.15	149.239
472	279.784	301.538	170.735
473	279.048	249.843	163.953
474	279.918	233.203	199.419
475	277.893	250.015	154.309
476	276.634	278.208	189.823
477	279.629	308.357	179.204
478	279.172	341.794	203.55
479	280.867	396.543	251.459
480	279.208	357.169	299.066
481	279.693	376.245	147.776
482	278.632	330.2	135.67
483	281.982	348.091	148.885
484	278.459	411.662	146.844
485	277.618	390.45	153.047
486	281.447	400.531	144.77
487	280.404	389.109	146.97
488	280.472	390.958	132.353
489	276.452	335.436	146.246
490	279.478	358.704	134.139
491	278.609	329.184	134.783
492	278.572	334.242	134.026
493	281.391	359.732	113.692
494	278.826	406.026	153.788
495	278.599	353.121	142.563
496	283.499	375.463	128.997
497	278.443	324.656	155.196
498	282.224	297.467	160.918
499	278.906	367.455	126.169
500	281.129	315.206	117.747
501	280.366	266.297	186.304
502	281.058	276.347	181.621
503	282.981	299.227	159.148
504	278.923	335.914	173.317
505	282.546	301.129	131.739
506	279.844	305.214	158.121
507	280.135	328.555	146.888
508	282.431	295.276	120.994
509	280.134	301.015	205.062
510	281.413	376.724	130.915
511	278.172	364.912	126.409
512	281.214	377.837	124.568
513	279.235	329.939	118.102
514	279.357	332.169	209.575
515	278.601	363.097	176.544
516	277.545	377.328	200.102
517	278.36	321.848	185.252
518	278.867	268.461	173.209
519	257.138	293.582	199.89
520	283.791	302.18	188.373
521	257.818	337.311	287.531
522	265.358	375.745	299.008
523	244.734	334.376	300.054
524	248.418	347.811	297.823
525	266.555	305.958	298.053
526	269.632	296.64	297.115
527	278.998	347.291	299.795
528	281.623	330.094	298.888
529	280.819	329.049	298.338
530	281.039	362.903	297.792
531	273.726	295.56	296.037
532	280.213	369.881	296.54
533	279.751	327.63	296.641
534	279.14	314.715	302.789
535	217.28	317.286	298.971
536	212.163	324.503	299.201
537	279.574	329.437	297.298
538	200.463	303.848	298.826
539	165.813	303.148	298.379
540	175.648	276.825	300.624
541	154.709	275.778	297.42
542	163.882	248.451	298.155
543	142.539	290.96	299.65
544	145.604	250.708	297.029
545	142.135	300.637	296.909
546	133.223	307.525	297.677
547	128.478	340.744	227.84
548	147.68	285.744	270.466
549	186.804	291.456	191.464
550	165.71	252.735	112.829
551	171.886	258.104	108.067
552	172.347	259.499	118.121
553	140.589	328.881	135.453
554	193.293	362.453	132.007
555	100.357	281.775	116.557
556	121.436	322.074	118.216
557	117.378	352.148	116.017
558	113.567	301.82	119.199
559	108.823	334.568	122.361
560	128.218	374.05	114.162
561	102.415	324.158	111.126
562	121.382	317.453	112.029
563	105.674	275.238	112.989
564	97.219	287.625	107.105
565	144.038	312.644	162.697
566	129.956	311.129	132.943
567	111.44	299.964	173.184
568	136.585	329.862	170.206
569	101.852	304.088	89.148
570	117.741	339.732	84.06
571	98.544	313.619	98.919
572	149.581	297.545	95.836
573	196.505	298.642	82.58
574	277.822	316.975	63.642
575	280.017	323.861	60.846
576	283.183	317.644	58.644
577	279.599	257.594	70.931
578	281.171	290.659	70.682
579	281.146	339.542	63.942
580	280.18	265.798	74.999
581	279.768	296.022	66.368
582	278.414	274.833	59.435
583	281.294	277.826	51.798
584	278.905	328.901	50.081
585	281.888	358.429	98.569
586	263.415	325.324	99.452
587	278.837	271.331	69.71
588	282.383	243.926	114.325
589	279.151	245.358	102.412
590	263.767	247.541	87.444
591	282.588	244.48	90.393
592	278.515	277.177	66.53
593	279.388	257.502	67.175
594	279.537	269.573	92.403
595	279.32	256.324	118.934
596	280.323	258.471	83.725
597	279.807	265.382	83.127
598	280.357	270.701	88.53
599	279.318	270.954	119.965
600	279.556	262.729	80.782
601	279.342	301.578	110.536
602	278.958	415.394	91.634
603	280.403	412.032	88.415
604	282.077	385.976	92.628
605	277.022	320.933	88.15
606	282.129	290.482	98.021
607	277.182	334.512	85.29
608	278.171	329.593	92.277
609	282.346	333.98	85.048
610	280.063	278.885	117.618
611	279.633	332.712	71.142
612	281.407	348.898	90.394
613	280.456	360.552	68.308
614	276.819	374.232	99.146
615	281.046	391.133	88.416
616	279.758	353.203	84.167
617	233.464	341.436	42.018
618	198.685	353.351	53.704
619	167.73	304.308	67.503
620	281.731	363.454	70.798
621	280.419	352.733	71.329
622	277.452	363.608	64.111
623	277.31	350.974	81.146
624	283.511	373.044	67.687
625	282.479	330.5	74.662
626	261.144	305.839	73.946
627	262.481	305.238	83.582
628	279.356	258.595	89.254
629	279.508	255.68	76.742
630	281.994	224.446	78.089
631	279.87	281.643	68.884
632	279.874	297.55	105.962
633	279.136	307.168	61.286
634	278.717	253.99	72.148
635	276.424	266.236	63.207
636	279.766	223.887	71.135
637	277.265	238.466	88.329
638	276.92	264.525	74.291
639	280.108	241.147	69.514
640	278.232	276.152	70.533
641	281.203	314.727	72.386
642	278.669	283.657	62.149
643	278.394	235.935	67.7
644	279.025	225.012	68.111
645	276.989	245.469	66.478
646	281.306	235.91	75.781
647	279.914	269.224	103.137
648	283.555	284.23	126.455
649	259.476	241.593	101.043
650	282.189	246.13	107.425
651	279.598	188.07	131.365
652	280.637	225.349	85.394
653	279.7	181.117	75.711
654	279.509	191.212	138.656
655	279.876	166.558	80.106
656	280.892	171.773	60.336
657	278.012	195.17	99.903
658	279.677	212.438	120.14
659	282.214	201.433	109.472
660	279.888	174.557	126.829
661	280.927	188.254	143.774
662	277.503	172.422	135.866
663	281.25	207.452	184.896
664	280.525	213.11	148.264
665	281.642	205.436	134.988
666	279.363	190.765	128.522
667	278.617	187.996	124.453
668	278.201	151.066	122.127
669	282.054	192.003	140.43
670	278.694	222.831	140.189
671	280.376	183.26	140.357
672	279.825	202.006	136.484
673	278.659	209.731	118.775
674	279.955	188.689	121.778
675	280.81	176.786	116.931
676	276.631	228.144	105.087
677	282.251	199.547	121.179
678	278.861	256.657	134.112
679	281.789	208.858	120.009
680	282.201	236.277	118.149
681	279.833	228.829	131.183
682	280.707	217.127	97.796
683	278.622	236.645	118.415
684	279.733	233.897	106.355
685	281.252	258.402	114.622
686	283.332	235.018	110.525
687	279.64	239.408	116.296
688	279.023	224.458	111.435
689	280.437	231.288	107.532
690	281.455	189.515	112.486
691	279.469	215.921	130.221
692	280.847	223.566	128.531
693	278.233	221.139	108.757
694	278.882	207.916	121.2
695	279.015	243.3	178.796
696	279.223	257.482	169.826
697	280.768	259.511	114.588
698	281.989	236.51	109.493
699	282.352	242.256	105.661
700	281.189	221.925	123.305
701	282.013	238.613	127.692
702	278.614	227.016	138.626
703	280.649	220.625	98.19
704	283.964	245.507	105.671
705	278.902	202.276	104.093
706	280.527	227.573	146.936
707	279.872	204.665	121.13
708	283.833	281.017	137.272
709	281.523	252.059	184.604
710	277.859	221.119	211.661
711	283.425	271.408	141.979
712	280.872	231.058	154.223
713	279.119	268.898	172.704
714	280.069	251.368	124.935
715	270.878	232.992	126.351
716	278.336	288.772	104.466
717	280.027	244.999	109.168
718	278.512	261.794	126.564
719	277.947	249.079	106.899
720	277.021	302.212	117.047
721	278.288	295.366	113.977
722	277.001	305.875	124.63
723	279.054	262.178	119.337
724	279.769	274.134	108.805
725	282.351	229.732	115.149
726	277.041	262.093	108.903
727	280.441	266.671	109.307
728	280.105	244.414	107.91
729	280.825	250.569	126.523
730	274.021	217.777	107.931
731	280.754	240.701	113.752
732	279.469	265.008	126.065
733	279.293	237.071	112.999
734	282.969	234.36	112.04
735	279.899	286.883	90.325
736	277.755	278.49	120.924
737	281.353	293.159	112.944
738	282.447	278.133	125.633
739	281.219	242.456	107.301
740	281.951	288.494	147.278
741	279.24	302.69	100.263
742	279.606	316.449	106.024
743	280.484	286.026	136.328
744	280.416	300.833	113.09
745	280.979	287.391	113.787
746	280.065	315.864	112.122
747	279.225	288.289	163.288
748	281.296	293.946	184.222
749	280.46	277.742	136.286
750	282.079	276.914	132.151
751	281.119	282.7	158.713
752	278.524	304.574	232.228
753	281.176	286.401	152.399
754	280.904	325.13	149.048
755	278.907	315.156	177.4
756	281.501	337.597	157.565
757	278.643	279.561	174.219
758	281.42	284.512	163.288
759	280.502	291.134	153.555
760	282.479	286.168	177.509
761	282.325	268.162	147.775
762	280.3	262.101	169.619
763	280.285	258.519	176.01
764	280.313	270.857	158.155
765	280.949	263.337	161.573
766	279.668	290.494	164.413
767	280.335	277.736	180.371
768	277.354	295.177	187.182
769	280.627	284.976	165.058
770	281.72	261.91	197.596
771	281.18	269.446	145.053
772	278.604	282.631	165.014
773	282.565	335.246	158.414
774	280.696	310.158	177.954
775	277.614	286.384	174.142
776	279.58	266.47	184.716
777	280.644	302.128	185.021
778	278.564	293.302	187.381
779	280.739	307.575	177.519
780	280.501	308.493	204.078
781	278.75	304.284	174.005
782	279.447	299.344	222.652
783	282.282	287.543	220.834
784	279.276	287.78	225.714
785	278.272	304.029	158.734
786	281.103	304.223	155.525
787	282.233	287.002	197.196
788	76.893	300.479	184.866
789	278.74	295.986	255.08
790	281.508	254.06	299.63
791	279.903	272.216	298.072
792	278.765	268.638	294.738
793	282.893	269.829	297.825
794	280.095	305.635	296.036
795	116.318	282.08	287.266
796	282.602	237.209	300.461
797	277.335	318.501	287.937
798	277.721	276.496	298.919
799	280.441	330.888	294.544
800	279.258	306.786	295.315
801	279.856	275.671	296.83
802	278.547	266.941	301.385
803	278.965	307.901	278.872
804	281.296	258.737	300.98
805	280.369	257.413	277.761
806	279.75	306.83	297.996
807	280.146	278.408	297.458
808	101.205	282.653	299.753
809	110.355	244.236	297.516
810	110.746	243.818	299.373
811	110.735	297.768	298.34
812	106.554	265.647	297.73
813	108.753	298.99	236.362
814	63.272	282.329	232.087
815	80.676	259.961	187.414
816	64.577	232.191	239.367
817	85.203	284.597	164.791
818	115.318	265.475	136.088
819	109.136	263.396	110.427
820	86.801	254.196	154.241
821	105.867	236.981	132.298
822	74.683	257.477	133.667
823	123.119	272.271	137.862
824	119.823	298.478	133.578
825	111.298	258.218	212.609
826	117.813	283.892	136.81
827	121.401	315.427	145.476
828	104.203	297.015	151.753
829	103.037	362.303	136.096
830	121.579	310.488	137.55
831	137.039	292.507	149.362
832	122.259	295.704	145.114
833	121.595	355.539	161.658
834	115.407	241.567	137.422
835	155.948	279.11	141.133
836	164.566	281.675	136.006
837	187.332	274.269	159.894
838	128.513	285.744	138.877
839	137.635	297.533	126.553
840	102.173	304.311	130.558
841	123.004	279.656	145.703
842	102.885	301.219	146.251
843	114.603	317.024	153.533
844	108.9	313.317	144.813
845	96.548	349.164	163.464
846	107.469	301.499	135.148
847	97.284	281.954	157.164
848	112.75	310.425	134.962
849	117.8	260.649	147.631
850	98.003	289.182	160.524
851	278.79	262.562	160.253
852	279.752	279.974	158.576
853	90.994	238.241	149.594
854	100.892	249.315	181.782
855	280.7	245.042	166.121
856	98.772	267.337	173.074
857	113.828	290.211	207.325
858	101.641	256.288	225.468
859	99.355	248.623	202.842
860	117.299	258.725	172.198
861	108.078	254.901	198.85
862	102.191	259.701	192.589
863	113.592	245.836	157.439
864	127.5	296.782	153.994
865	279.139	277.106	177.551
866	280.989	263.184	133.43
867	281.301	250.967	116.409
868	280.375	236.37	100.77
869	98.066	247.67	90.763
870	282.181	229.66	111.433
871	117.06	237.426	82.914
872	104.026	278.325	106.154
873	110.021	259.596	89.545
874	96.527	276.228	73.969
875	99.172	263.274	73.757
876	94.702	266.183	46.124
877	97.756	243.154	53.885
878	280.449	242.605	37.8
879	79.843	271.59	33.735
880	107.371	240.831	41.897
881	278.849	295.112	44.508
882	281.079	302.602	45.687
883	280.354	283.093	48.1
884	109.384	265.796	31.764
885	282.138	287.351	42.252
886	83.745	288.709	47.313
887	95.317	293.457	51.866
888	281.647	271.241	40.278
889	100.809	252.221	46.945
890	114.159	286.339	37.868
891	114.224	284.376	38.151
892	115.654	304.139	47.918
893	104.464	266.398	37.718
894	92.539	271.824	39.665
895	85.517	280.007	32.473
896	95.129	274.178	27.819
897	109.9	273.287	37.652
898	93.27	288.58	41.775
899	90.249	272.529	29.021
900	93.201	266.718	48.418
901	113.955	241.691	25.858
902	103.81	272.272	43.846
903	103.286	264.369	43.507
904	111.276	321.803	32.305
905	100.094	328.565	44.586
906	282.702	282.999	31.636
907	281.669	274.372	28.867
908	153.726	293.506	41.705
909	136.496	296.454	32.367
910	162.555	283.126	43.691
911	157.746	325.317	37.739
912	144.3	297.579	37.817
913	130.046	244.992	32.661
914	122.708	263.056	33.007
915	124.999	258.08	54.077
916	151.556	276.535	37.558
917	107.931	271.798	40.505
918	131.946	343.63	53.606
919	135.277	294.329	37.417
920	141.895	280.792	45.747
921	173.325	253.731	40.474
922	115.278	298.055	44.726
923	108.349	272.911	34.397
924	111.172	289.481	38.966
925	122.838	291.907	33.507
926	112.785	286.992	27.601
927	104.215	304.119	28.785
928	143.591	313.997	36.73
929	117.459	276.577	51.935
930	147.799	332.242	41.471
931	207.497	324.461	56.05
932	203.576	266.782	48.938
933	207.479	300.813	37.909
934	281.162	297.343	37.195
935	150.408	306.597	43.006
936	151.921	269.394	41.91
937	279.694	307.121	40.064
938	280.807	298.966	46.01
939	280.183	269.245	39.572
940	133.321	333.433	25.034
941	280.618	299.85	42.151
942	281.251	274.365	47.55
943	279.723	263.833	29.372
944	278.496	236.479	19.441
945	277.8	288.458	17.126
946	279.683	298.007	18.669
947	280.337	311.229	15.585
948	279.234	283.096	18.953
949	281.836	283.76	26.484
950	279.389	285.253	20.125
951	279.771	270.196	33.665
952	280.788	285.573	36.332
953	279.256	261.878	14.321
954	280.258	257.574	15.265
955	282.222	237.094	43.933
956	281.457	264.573	22.561
957	281.004	266.286	29.374
958	229.963	294.811	37.392
959	177.811	273.546	23.987
960	190.955	255.093	22.395
961	162.117	274.634	24.17
962	145.979	290.353	12.961
963	150.597	255.926	25.018
964	203.679	269.433	11.513
965	214.731	284.221	9.088
966	279.614	275.663	4.678
967	277.782	278.588	14.267
968	192.105	291.334	23.2
969	245.111	284.411	14.873
970	281.352	262.989	24.319
971	279.776	225.792	13.503
972	278.58	247.228	42.425
973	258.335	227.691	20.241
974	192.439	205.141	10.267
975	217.892	205.582	16.735
976	229.919	236.239	20.156
977	250.842	225.501	25.07
978	195.03	263.83	23.242
979	211.547	248.204	19.541
980	200.5	256.864	21.927
981	192.027	261.284	31.096
982	234.102	265.068	24.225
983	189.725	244.729	8.038
984	192.916	250.593	17.585
985	185.102	243.693	36.948
986	192.206	253.562	26.166
987	199.024	265.105	24.99
988	199.024	244.056	20.627
989	268.41	262.249	29.141
990	279.7	266.351	33.505
991	259.309	273.675	24.429
992	247.52	281.809	19.463
993	200.149	266.938	18.242
994	279.896	352.464	17.919
995	202.411	297.773	15.02
996	205.623	279.751	12.482
997	188.799	273.593	19.765
998	243.714	328.415	20.944
999	203.445	259.022	19.277
1000	215.681	351.176	9.566

## Sheet: Ligand RMSD
Frame#	CID 359	CID 11640528	CID 8768
0	0	0	0
1	0.073	0.833	0.122
2	0.069	0.718	0.098
3	0.082	0.906	0.103
4	0.068	0.952	0.076
5	0.066	0.881	0.131
6	0.059	0.973	0.144
7	0.062	0.997	0.121
8	0.056	1.165	0.088
9	0.072	1.274	0.096
10	0.077	1.771	0.109
11	0.088	1.541	0.117
12	0.073	1.662	0.124
13	0.059	1.485	0.12
14	0.062	1.253	0.098
15	0.078	1.801	0.117
16	0.082	1.63	0.079
17	0.062	1.404	0.151
18	0.067	1.421	0.099
19	0.075	0.823	0.182
20	0.075	1.038	0.099
21	0.077	0.611	0.122
22	0.063	0.866	0.109
23	0.079	0.683	0.142
24	0.076	0.993	0.151
25	0.081	0.401	0.188
26	0.06	0.417	0.112
27	0.059	0.499	0.107
28	0.08	0.745	0.093
29	0.077	0.926	0.17
30	0.056	0.867	0.106
31	0.052	0.885	0.107
32	0.062	0.907	0.104
33	0.058	0.794	0.116
34	0.063	1.078	0.121
35	0.08	1.012	0.08
36	0.066	0.925	0.078
37	0.087	0.982	0.179
38	0.064	0.385	0.095
39	0.064	0.883	0.173
40	0.057	0.951	0.097
41	0.076	1.307	0.08
42	0.07	1.14	0.127
43	0.06	0.941	0.157
44	0.061	1.026	0.117
45	0.063	0.418	0.122
46	0.056	0.982	0.139
47	0.073	1.19	0.136
48	0.068	0.824	0.128
49	0.078	1.073	0.141
50	0.07	1.122	0.104
51	0.07	1.307	0.131
52	0.062	1.598	0.111
53	0.07	1.623	0.082
54	0.076	1.612	0.11
55	0.083	1.386	0.151
56	0.069	1.748	0.191
57	0.082	1.795	0.103
58	0.082	1.603	0.07
59	0.065	1.508	0.173
60	0.067	1.792	0.142
61	0.063	1.713	0.104
62	0.066	1.732	0.106
63	0.061	1.767	0.117
64	0.068	1.721	0.123
65	0.049	1.622	0.087
66	0.099	1.577	0.202
67	0.084	1.629	0.179
68	0.078	1.531	0.165
69	0.08	1.664	0.116
70	0.074	1.696	0.078
71	0.067	1.597	0.138
72	0.061	1.691	0.108
73	0.087	1.5	0.089
74	0.066	1.605	0.071
75	0.072	1.619	0.081
76	0.084	1.479	0.117
77	0.064	1.618	0.138
78	0.063	1.153	0.133
79	0.055	1.867	0.104
80	0.077	1.378	0.122
81	0.082	1.432	0.094
82	0.076	1.286	0.148
83	0.078	1.692	0.11
84	0.052	1.503	0.111
85	0.074	1.305	0.113
86	0.071	1.427	0.1
87	0.085	1.572	0.114
88	0.084	1.334	0.124
89	0.067	1.184	0.095
90	0.07	1.706	0.122
91	0.078	1.75	0.134
92	0.055	2.028	0.161
93	0.055	2.119	0.095
94	0.073	2.034	0.125
95	0.056	2.083	0.153
96	0.073	1.653	0.085
97	0.074	2.12	0.15
98	0.069	1.825	0.111
99	0.057	1.866	0.147
100	0.068	1.993	0.143
101	0.071	1.955	0.118
102	0.101	1.944	0.137
103	0.075	2.074	0.109
104	0.072	2.004	0.087
105	0.063	2.12	0.195
106	0.067	2.361	0.084
107	0.056	1.995	0.109
108	0.081	2.08	0.137
109	0.071	2.251	0.113
110	0.055	2.068	0.163
111	0.07	2.048	0.133
112	0.055	2.419	0.208
113	0.085	2.065	0.106
114	0.057	2.264	0.085
115	0.078	2.411	0.128
116	0.051	2.543	0.167
117	0.065	2.341	0.155
118	0.059	2.196	0.08
119	0.039	1.964	0.162
120	0.071	1.88	0.107
121	0.066	1.857	0.112
122	0.077	1.779	0.071
123	0.06	1.749	0.103
124	0.071	1.672	0.067
125	0.061	1.766	0.113
126	0.05	2.324	0.135
127	0.067	1.979	0.152
128	0.068	2.155	0.165
129	0.067	2.306	0.101
130	0.101	2.612	0.083
131	0.068	2.266	0.081
132	0.055	2.199	0.078
133	0.073	1.915	0.2
134	0.088	2.002	0.119
135	0.043	2.069	0.144
136	0.077	1.77	0.143
137	0.055	1.988	0.109
138	0.067	2.122	0.156
139	0.065	2.287	0.1
140	0.078	2.183	0.087
141	0.075	2.273	0.147
142	0.084	2.32	0.158
143	0.105	1.748	0.111
144	0.067	1.685	0.102
145	0.076	1.69	0.169
146	0.076	1.704	0.206
147	0.069	1.677	0.084
148	0.081	1.587	0.092
149	0.055	1.566	0.116
150	0.096	1.784	0.167
151	0.068	1.581	0.082
152	0.075	1.477	0.12
153	0.076	1.542	0.147
154	0.09	1.489	0.151
155	0.07	1.326	0.128
156	0.107	1.009	0.095
157	0.067	1.285	0.097
158	0.089	1.097	0.133
159	0.084	1.23	0.152
160	0.064	1.151	0.104
161	0.055	1.401	0.128
162	0.078	1.353	0.101
163	0.072	1.792	0.138
164	0.062	1.377	0.084
165	0.05	1.359	0.118
166	0.079	1.121	0.143
167	0.062	1.327	0.108
168	0.058	1.458	0.112
169	0.07	1.191	0.139
170	0.045	1.93	0.134
171	0.044	1.906	0.13
172	0.078	1.981	0.164
173	0.067	1.448	0.116
174	0.065	1.376	0.2
175	0.062	1.292	0.121
176	0.056	1.467	0.129
177	0.072	1.923	0.128
178	0.098	2.307	0.076
179	0.078	2.498	0.116
180	0.09	2.577	0.117
181	0.058	1.49	0.093
182	0.076	1.645	0.133
183	0.082	1.654	0.098
184	0.077	1.59	0.118
185	0.072	1.714	0.134
186	0.077	2.12	0.19
187	0.058	2.105	0.107
188	0.078	1.889	0.085
189	0.071	1.36	0.1
190	0.053	1.216	0.169
191	0.058	1.474	0.173
192	0.075	1.357	0.093
193	0.089	1.526	0.113
194	0.069	1.474	0.106
195	0.081	1.471	0.153
196	0.062	1.701	0.107
197	0.058	1.646	0.085
198	0.075	1.702	0.166
199	0.07	1.798	0.108
200	0.082	1.942	0.084
201	0.068	1.542	0.125
202	0.059	1.983	0.12
203	0.097	1.652	0.118
204	0.094	1.679	0.094
205	0.062	1.778	0.148
206	0.073	1.483	0.083
207	0.082	1.248	0.127
208	0.084	1.442	0.104
209	0.091	1.41	0.133
210	0.062	1.406	0.083
211	0.053	1.299	0.131
212	0.076	1.562	0.143
213	0.048	1.741	0.146
214	0.069	1.798	0.108
215	0.056	1.63	0.096
216	0.069	1.389	0.134
217	0.065	1.434	0.083
218	0.093	2.161	0.09
219	0.059	1.859	0.127
220	0.074	1.738	0.107
221	0.069	2.236	0.153
222	0.072	2.235	0.108
223	0.06	2.193	0.088
224	0.068	2.269	0.125
225	0.067	2.215	0.128
226	0.073	2.383	0.091
227	0.065	2.393	0.135
228	0.072	2.398	0.182
229	0.066	1.642	0.083
230	0.087	1.458	0.173
231	0.072	1.674	0.114
232	0.071	1.765	0.088
233	0.065	1.555	0.079
234	0.066	1.789	0.087
235	0.062	2.004	0.116
236	0.067	1.888	0.125
237	0.078	1.571	0.136
238	0.056	2.049	0.145
239	0.076	1.749	0.076
240	0.06	1.34	0.233
241	0.065	1.821	0.18
242	0.06	1.766	0.141
243	0.073	1.731	0.073
244	0.06	1.527	0.103
245	0.065	1.87	0.127
246	0.073	1.747	0.097
247	0.054	1.657	0.079
248	0.06	1.943	0.115
249	0.06	1.585	0.089
250	0.096	1.754	0.118
251	0.09	1.767	0.118
252	0.095	1.669	0.566
253	0.068	1.57	0.51
254	0.088	1.661	0.522
255	0.07	1.674	0.548
256	0.075	1.73	0.085
257	0.069	2.052	0.096
258	0.067	1.616	0.13
259	0.06	1.941	0.134
260	0.083	2.476	0.135
261	0.067	2.253	0.111
262	0.058	2.126	0.104
263	0.073	2.59	0.11
264	0.076	2.316	0.103
265	0.069	2.444	0.118
266	0.058	2.461	0.145
267	0.049	2.659	0.081
268	0.064	2.264	0.164
269	0.068	1.888	0.11
270	0.062	1.66	0.117
271	0.094	1.949	0.135
272	0.074	2.232	0.161
273	0.053	2.333	0.168
274	0.076	2.351	0.093
275	0.066	1.872	0.145
276	0.068	2.225	0.082
277	0.06	2.925	0.103
278	0.062	2.489	0.127
279	0.061	1.893	0.12
280	0.059	2.395	0.124
281	0.082	2.604	0.112
282	0.07	2.453	0.094
283	0.055	2.358	0.14
284	0.069	2.097	0.171
285	0.081	2.396	0.16
286	0.066	2.448	0.163
287	0.085	2.542	0.111
288	0.078	2.408	0.099
289	0.063	2.419	0.122
290	0.056	2.436	0.156
291	0.055	2.564	0.125
292	0.072	2.586	0.115
293	0.078	2.203	0.521
294	0.067	2.261	0.514
295	0.074	2.405	0.543
296	0.049	2.497	0.539
297	0.068	2.618	0.517
298	0.052	2.476	0.538
299	0.061	2.57	0.498
300	0.081	2.559	0.546
301	0.066	2.606	0.549
302	0.091	2.66	0.512
303	0.059	2.711	0.567
304	0.073	2.721	0.528
305	0.062	2.664	0.507
306	0.063	2.709	0.493
307	0.077	2.759	0.515
308	0.064	2.515	0.536
309	0.078	2.86	0.549
310	0.074	2.354	0.559
311	0.056	2.769	0.529
312	0.078	2.627	0.544
313	0.076	2.619	0.545
314	0.062	2.643	0.525
315	0.091	2.686	0.514
316	0.068	2.706	0.483
317	0.059	2.843	0.533
318	0.066	2.687	0.548
319	0.064	2.788	0.499
320	0.073	2.823	0.502
321	0.061	2.802	0.566
322	0.1	2.523	0.496
323	0.052	2.277	0.491
324	0.111	2.454	0.536
325	0.078	2.243	0.533
326	0.067	1.838	0.546
327	0.065	2.192	0.532
328	0.072	2.262	0.525
329	0.058	1.926	0.517
330	0.093	2.047	0.53
331	0.09	1.945	0.525
332	0.065	2.591	0.503
333	0.065	2.046	0.562
334	0.08	2.001	0.542
335	0.076	2.329	0.539
336	0.094	2.612	0.523
337	0.068	2.501	0.516
338	0.077	1.927	0.524
339	0.059	2.468	0.533
340	0.052	2.216	0.541
341	0.05	1.975	0.524
342	0.083	2.058	0.495
343	0.059	2.102	0.519
344	0.065	2.084	0.498
345	0.056	2.083	0.523
346	0.076	1.963	0.579
347	0.053	1.832	0.528
348	0.071	2.091	0.518
349	0.069	2.19	0.577
350	0.067	2.027	0.525
351	0.077	2.317	0.528
352	0.048	2.206	0.543
353	0.071	2.068	0.53
354	0.054	2.002	0.492
355	0.073	2.058	0.528
356	0.072	1.965	0.496
357	0.077	2.084	0.567
358	0.048	2.293	0.529
359	0.078	2.131	0.533
360	0.087	1.9	0.523
361	0.076	2.066	0.519
362	0.08	2.07	0.524
363	0.076	1.892	0.545
364	0.079	1.658	0.524
365	0.067	1.878	0.549
366	0.068	1.933	0.52
367	0.066	2.105	0.499
368	0.074	2.743	0.522
369	0.105	2.004	0.496
370	0.088	2.084	0.543
371	0.065	2.038	0.519
372	0.055	1.72	0.512
373	0.062	1.852	0.488
374	0.072	2.001	0.56
375	0.057	1.886	0.531
376	0.067	1.75	0.512
377	0.067	2.013	0.535
378	0.07	2.363	0.548
379	0.078	2.844	0.522
380	0.076	2.535	0.556
381	0.077	2.67	0.585
382	0.078	2.608	0.486
383	0.066	2.53	0.518
384	0.087	2.566	0.523
385	0.082	2.261	0.574
386	0.057	2.388	0.533
387	0.078	1.939	0.522
388	0.068	1.958	0.556
389	0.073	1.913	0.504
390	0.068	1.675	0.507
391	0.07	2.013	0.52
392	0.077	2.188	0.484
393	0.058	2.095	0.525
394	0.076	1.918	0.572
395	0.076	2.04	0.534
396	0.051	2.162	0.558
397	0.047	2.19	0.508
398	0.063	2.209	0.516
399	0.075	2.22	0.529
400	0.061	2.366	0.535
401	0.077	1.836	0.522
402	0.051	1.862	0.54
403	0.066	1.989	0.505
404	0.07	2.361	0.571
405	0.077	2.224	0.519
406	0.096	1.923	0.57
407	0.086	1.556	0.511
408	0.086	1.66	0.522
409	0.081	1.869	0.515
410	0.057	1.707	0.512
411	0.087	1.709	0.514
412	0.077	1.954	0.507
413	0.078	1.97	0.517
414	0.078	1.767	0.53
415	0.057	1.797	0.533
416	0.069	1.649	0.507
417	0.065	2.032	0.532
418	0.065	1.955	0.516
419	0.065	1.871	0.539
420	0.08	1.643	0.532
421	0.076	1.656	0.547
422	0.069	1.623	0.51
423	0.073	1.759	0.554
424	0.062	1.916	0.507
425	0.109	1.918	0.493
426	0.084	1.779	0.533
427	0.064	1.492	0.503
428	0.07	1.813	0.502
429	0.07	1.747	0.521
430	0.061	1.828	0.526
431	0.056	1.983	0.524
432	0.076	1.711	0.523
433	0.058	1.941	0.526
434	0.082	1.643	0.545
435	0.064	1.871	0.504
436	0.061	1.758	0.548
437	0.072	2.036	0.516
438	0.073	2.09	0.518
439	0.075	1.842	0.523
440	0.058	1.776	0.55
441	0.087	1.956	0.547
442	0.06	2.038	0.129
443	0.052	1.912	0.154
444	0.074	1.599	0.114
445	0.074	1.644	0.13
446	0.066	1.684	0.122
447	0.071	1.528	0.085
448	0.069	1.537	0.128
449	0.074	1.605	0.074
450	0.086	1.47	0.202
451	0.064	1.864	0.116
452	0.067	1.6	0.147
453	0.058	1.597	0.091
454	0.048	1.511	0.178
455	0.054	1.288	0.138
456	0.07	1.379	0.081
457	0.073	1.395	0.103
458	0.064	1.696	0.115
459	0.06	1.552	0.087
460	0.061	1.575	0.071
461	0.07	1.502	0.115
462	0.06	2.19	0.075
463	0.087	2.152	0.159
464	0.053	2.124	0.092
465	0.076	1.341	0.188
466	0.06	1.998	0.117
467	0.069	1.575	0.061
468	0.07	1.645	0.094
469	0.075	1.396	0.126
470	0.065	1.79	0.093
471	0.064	1.724	0.166
472	0.062	1.632	0.148
473	0.056	1.512	0.167
474	0.079	1.545	0.083
475	0.074	1.523	0.095
476	0.09	1.615	0.122
477	0.082	2.103	0.109
478	0.071	1.951	0.117
479	0.068	2.267	0.07
480	0.082	2.125	0.169
481	0.093	2.138	0.104
482	0.063	2.056	0.15
483	0.062	2.248	0.11
484	0.088	2.202	0.088
485	0.09	2.579	0.08
486	0.076	2.636	0.123
487	0.056	2.546	0.086
488	0.078	2.716	0.108
489	0.076	2.383	0.136
490	0.081	2.646	0.124
491	0.083	2.273	0.107
492	0.083	2.136	0.088
493	0.075	1.786	0.115
494	0.07	2.37	0.086
495	0.069	1.978	0.096
496	0.077	2.034	0.109
497	0.104	1.761	0.168
498	0.058	1.723	0.073
499	0.067	1.857	0.155
500	0.068	2.02	0.114
501	0.06	1.701	0.107
502	0.05	1.957	0.134
503	0.064	1.838	0.12
504	0.083	1.919	0.122
505	0.076	1.835	0.521
506	0.067	1.76	0.515
507	0.092	2.088	0.514
508	0.082	2.018	0.522
509	0.07	1.937	0.513
510	0.081	2.306	0.544
511	0.058	2.08	0.142
512	0.065	2.321	0.104
513	0.073	2.308	0.121
514	0.076	2.092	0.147
515	0.07	2.085	0.084
516	0.08	2.367	0.089
517	0.053	2.533	0.112
518	0.078	1.91	0.12
519	0.047	1.51	0.128
520	0.07	2.002	0.092
521	0.069	2.328	0.097
522	0.071	2.555	0.134
523	0.065	2.976	0.114
524	0.058	2.819	0.099
525	0.071	2.533	0.131
526	0.059	2.468	0.112
527	0.054	2.549	0.098
528	0.06	2.633	0.136
529	0.084	2.752	0.114
530	0.055	2.526	0.091
531	0.065	2.666	0.073
532	0.074	2.709	0.068
533	0.058	3.259	0.112
534	0.051	2.805	0.105
535	0.073	2.955	0.107
536	0.064	2.844	0.085
537	0.054	2.85	0.095
538	0.061	2.386	0.081
539	0.067	1.776	0.125
540	0.08	1.97	0.131
541	0.064	2.131	0.095
542	0.083	1.818	0.093
543	0.072	1.936	0.13
544	0.06	1.864	0.081
545	0.062	1.725	0.078
546	0.07	1.812	0.577
547	0.071	2.151	0.508
548	0.062	1.824	0.524
549	0.071	1.839	0.471
550	0.071	1.842	0.534
551	0.068	1.719	0.535
552	0.056	1.609	0.586
553	0.067	1.864	0.533
554	0.059	2.248	0.541
555	0.081	1.871	0.523
556	0.049	1.718	0.504
557	0.07	2.008	0.518
558	0.063	1.782	0.525
559	0.069	2.047	0.515
560	0.058	1.885	0.532
561	0.085	1.756	0.538
562	0.064	1.982	0.541
563	0.067	1.688	0.539
564	0.051	1.74	0.511
565	0.079	1.717	0.499
566	0.053	1.943	0.504
567	0.084	1.625	0.502
568	0.054	1.757	0.515
569	0.089	1.716	0.567
570	0.05	1.644	0.563
571	0.052	1.884	0.521
572	0.06	1.653	0.519
573	0.072	1.848	0.513
574	0.065	1.68	0.515
575	0.068	1.716	0.523
576	0.075	1.811	0.51
577	0.091	1.487	0.538
578	0.073	1.509	0.539
579	0.058	1.613	0.516
580	0.076	1.698	0.531
581	0.045	1.73	0.539
582	0.079	1.777	0.501
583	0.068	1.422	0.556
584	0.078	1.501	0.523
585	0.063	2.632	0.542
586	0.057	3.198	0.58
587	0.08	2.978	0.557
588	0.062	2.846	0.551
589	0.074	2.674	0.512
590	0.083	2.577	0.485
591	0.069	2.607	0.511
592	0.077	2.605	0.51
593	0.068	2.977	0.559
594	0.074	3.04	0.516
595	0.062	3.008	0.562
596	0.071	2.754	0.572
597	0.058	2.638	0.507
598	0.068	2.656	0.509
599	0.086	2.754	0.529
600	0.07	2.87	0.535
601	0.076	2.694	0.511
602	0.08	2.376	0.513
603	0.054	2.464	0.564
604	0.074	2.201	0.467
605	0.068	2.452	0.53
606	0.077	2.211	0.536
607	0.07	2.476	0.538
608	0.061	2.78	0.176
609	0.088	2.577	0.14
610	0.067	2.294	0.086
611	0.091	2.481	0.106
612	0.08	2.56	0.115
613	0.057	2.406	0.118
614	0.074	2.572	0.151
615	0.086	2.404	0.087
616	0.084	2.11	0.099
617	0.086	1.667	0.078
618	0.056	2.041	0.082
619	0.079	2.098	0.111
620	0.069	2.469	0.102
621	0.078	2.651	0.132
622	0.059	2.486	0.116
623	0.081	2.928	0.097
624	0.061	2.472	0.144
625	0.066	2.609	0.092
626	0.069	2.687	0.11
627	0.048	2.387	0.132
628	0.071	2.351	0.128
629	0.067	2.097	0.115
630	0.057	2.006	0.132
631	0.067	2.204	0.114
632	0.069	1.984	0.113
633	0.058	2.414	0.122
634	0.071	1.616	0.075
635	0.076	1.632	0.103
636	0.078	1.53	0.096
637	0.063	1.629	0.116
638	0.086	1.598	0.112
639	0.06	1.555	0.159
640	0.073	1.524	0.163
641	0.077	1.956	0.091
642	0.058	1.681	0.141
643	0.076	1.407	0.129
644	0.063	1.467	0.141
645	0.087	1.473	0.082
646	0.062	1.422	0.102
647	0.065	1.372	0.189
648	0.057	1.58	0.1
649	0.062	1.573	0.099
650	0.074	1.448	0.118
651	0.083	1.482	0.088
652	0.056	1.563	0.538
653	0.089	1.415	0.503
654	0.07	1.52	0.502
655	0.083	1.588	0.514
656	0.07	1.554	0.498
657	0.063	1.516	0.531
658	0.086	1.505	0.545
659	0.057	1.49	0.556
660	0.056	1.581	0.528
661	0.071	1.506	0.544
662	0.09	1.64	0.545
663	0.062	1.552	0.546
664	0.09	1.527	0.533
665	0.066	1.581	0.511
666	0.069	1.599	0.526
667	0.083	1.492	0.532
668	0.061	1.525	0.52
669	0.057	1.543	0.539
670	0.071	1.555	0.508
671	0.078	1.51	0.51
672	0.058	1.506	0.496
673	0.069	1.592	0.52
674	0.08	1.51	0.523
675	0.089	1.618	0.492
676	0.089	1.523	0.538
677	0.064	1.277	0.482
678	0.098	1.378	0.52
679	0.077	1.359	0.573
680	0.073	1.56	0.562
681	0.048	1.519	0.511
682	0.068	1.433	0.534
683	0.053	1.465	0.529
684	0.048	1.387	0.517
685	0.063	1.521	0.545
686	0.091	1.389	0.465
687	0.075	1.568	0.501
688	0.076	1.5	0.54
689	0.074	1.533	0.545
690	0.077	1.559	0.524
691	0.083	1.433	0.539
692	0.064	1.429	0.524
693	0.079	1.184	0.537
694	0.058	1.05	0.52
695	0.077	1.152	0.513
696	0.075	1.626	0.538
697	0.078	1.739	0.559
698	0.058	1.503	0.52
699	0.079	1.377	0.538
700	0.068	1.595	0.507
701	0.04	1.498	0.557
702	0.076	1.356	0.498
703	0.064	1.42	0.548
704	0.06	1.49	0.532
705	0.065	1.228	0.526
706	0.058	1.333	0.526
707	0.056	1.447	0.513
708	0.096	1.677	0.542
709	0.072	1.38	0.52
710	0.079	1.465	0.526
711	0.065	1.342	0.569
712	0.098	1.586	0.532
713	0.06	1.703	0.558
714	0.064	1.441	0.534
715	0.076	1.498	0.522
716	0.079	1.375	0.527
717	0.078	1.564	0.506
718	0.066	1.663	0.524
719	0.074	1.643	0.519
720	0.078	1.591	0.54
721	0.062	1.848	0.519
722	0.094	1.943	0.545
723	0.071	2.244	0.537
724	0.072	2.499	0.536
725	0.078	2.183	0.533
726	0.061	2.2	0.529
727	0.063	2.19	0.502
728	0.076	2.353	0.546
729	0.067	2.357	0.551
730	0.08	2.383	0.563
731	0.081	2.331	0.543
732	0.061	2.305	0.522
733	0.087	2.349	0.54
734	0.063	2.302	0.464
735	0.058	2.481	0.54
736	0.073	2.413	0.484
737	0.062	2.491	0.5
738	0.064	2.319	0.54
739	0.081	2.489	0.541
740	0.077	2.334	0.546
741	0.062	2.434	0.545
742	0.057	2.51	0.532
743	0.057	2.304	0.535
744	0.048	2.293	0.524
745	0.075	2.621	0.518
746	0.061	2.677	0.566
747	0.071	2.678	0.514
748	0.093	2.603	0.531
749	0.069	2.502	0.558
750	0.063	2.475	0.496
751	0.07	2.826	0.52
752	0.06	2.646	0.519
753	0.065	2.492	0.566
754	0.08	2.904	0.542
755	0.07	2.894	0.512
756	0.075	2.734	0.513
757	0.057	2.783	0.521
758	0.065	2.62	0.582
759	0.06	2.586	0.481
760	0.074	2.582	0.5
761	0.068	2.415	0.516
762	0.067	2.776	0.462
763	0.079	2.545	0.507
764	0.058	2.842	0.528
765	0.084	2.614	0.538
766	0.07	2.367	0.165
767	0.069	2.552	0.059
768	0.072	2.379	0.121
769	0.053	2.545	0.101
770	0.098	2.347	0.136
771	0.069	2.449	0.093
772	0.063	2.417	0.077
773	0.068	2.677	0.104
774	0.072	2.592	0.124
775	0.075	2.516	0.097
776	0.086	2.382	0.096
777	0.085	2.537	0.116
778	0.077	2.778	0.151
779	0.063	2.645	0.072
780	0.054	2.658	0.088
781	0.049	2.523	0.082
782	0.046	2.499	0.181
783	0.079	2.396	0.111
784	0.066	2.504	0.093
785	0.072	2.543	0.105
786	0.065	2.434	0.073
787	0.071	2.428	0.094
788	0.053	2.753	0.118
789	0.086	2.55	0.062
790	0.083	2.651	0.199
791	0.072	2.775	0.186
792	0.063	2.503	0.117
793	0.07	2.573	0.097
794	0.054	2.418	0.097
795	0.069	2.423	0.093
796	0.066	2.339	0.112
797	0.085	2.597	0.135
798	0.083	2.45	0.138
799	0.069	2.363	0.121
800	0.074	2.294	0.547
801	0.074	2.406	0.523
802	0.078	2.557	0.502
803	0.053	2.524	0.549
804	0.068	2.754	0.529
805	0.072	2.759	0.511
806	0.092	2.641	0.539
807	0.068	2.194	0.525
808	0.075	2.489	0.52
809	0.07	2.663	0.506
810	0.071	2.395	0.521
811	0.077	2.393	0.502
812	0.073	2.595	0.551
813	0.062	2.683	0.555
814	0.062	2.649	0.576
815	0.075	2.429	0.53
816	0.064	2.554	0.547
817	0.07	2.904	0.546
818	0.042	2.536	0.549
819	0.05	2.386	0.554
820	0.086	2.455	0.525
821	0.068	2.439	0.517
822	0.082	2.66	0.559
823	0.07	2.693	0.518
824	0.067	2.561	0.536
825	0.065	2.633	0.52
826	0.059	2.556	0.528
827	0.065	2.606	0.511
828	0.062	2.731	0.549
829	0.061	2.605	0.564
830	0.058	2.382	0.524
831	0.056	2.504	0.556
832	0.063	2.252	0.523
833	0.097	2.427	0.58
834	0.059	2.477	0.518
835	0.042	2.446	0.517
836	0.053	2.667	0.536
837	0.064	2.364	0.552
838	0.067	2.216	0.531
839	0.082	2.263	0.493
840	0.072	2.33	0.506
841	0.049	2.526	0.555
842	0.077	2.489	0.511
843	0.075	2.812	0.541
844	0.067	2.469	0.537
845	0.063	2.296	0.514
846	0.062	2.084	0.523
847	0.063	2.238	0.519
848	0.07	2.383	0.521
849	0.079	2.205	0.57
850	0.066	2.229	0.561
851	0.061	2.374	0.5
852	0.044	2.102	0.499
853	0.077	2.192	0.507
854	0.048	2.213	0.557
855	0.066	2.414	0.535
856	0.067	2.363	0.556
857	0.087	2.199	0.549
858	0.083	2.282	0.504
859	0.067	2.383	0.546
860	0.065	2.278	0.499
861	0.071	2.246	0.493
862	0.07	2.451	0.504
863	0.071	2.202	0.585
864	0.076	2.305	0.522
865	0.085	2.323	0.504
866	0.059	2.452	0.564
867	0.065	2.382	0.515
868	0.066	2.502	0.506
869	0.075	2.513	0.567
870	0.078	2.308	0.516
871	0.055	2.654	0.076
872	0.091	2.462	0.116
873	0.059	2.321	0.108
874	0.055	2.396	0.112
875	0.072	2.501	0.109
876	0.068	2.479	0.109
877	0.087	2.569	0.114
878	0.074	2.324	0.069
879	0.07	2.42	0.12
880	0.087	2.49	0.115
881	0.069	2.476	0.126
882	0.081	2.363	0.11
883	0.062	2.306	0.151
884	0.058	2.449	0.108
885	0.064	2.361	0.116
886	0.059	2.213	0.154
887	0.075	2.164	0.186
888	0.099	2.41	0.093
889	0.066	2.296	0.071
890	0.065	2.583	0.134
891	0.067	2.452	0.101
892	0.061	2.372	0.089
893	0.062	2.523	0.14
894	0.051	2.424	0.12
895	0.062	2.351	0.137
896	0.072	2.588	0.124
897	0.068	2.473	0.122
898	0.063	2.458	0.135
899	0.05	2.325	0.099
900	0.071	2.463	0.105
901	0.058	2.416	0.185
902	0.078	2.452	0.102
903	0.063	2.296	0.217
904	0.061	2.192	0.187
905	0.057	2.122	0.121
906	0.077	2.08	0.099
907	0.07	2.392	0.122
908	0.075	2.195	0.145
909	0.078	1.984	0.167
910	0.068	2.397	0.232
911	0.078	2.38	0.072
912	0.074	2.42	0.102
913	0.058	2.445	0.102
914	0.061	2.613	0.081
915	0.088	2.342	0.117
916	0.082	2.406	0.17
917	0.062	2.502	0.138
918	0.059	2.659	0.1
919	0.082	2.41	0.13
920	0.071	2.488	0.116
921	0.064	2.243	0.143
922	0.061	2.333	0.095
923	0.07	2.344	0.1
924	0.068	2.515	0.112
925	0.055	2.289	0.107
926	0.067	2.191	0.085
927	0.078	2.106	0.062
928	0.067	2.405	0.154
929	0.067	2.118	0.114
930	0.066	2.367	0.108
931	0.064	2.27	0.167
932	0.062	2.534	0.207
933	0.068	2.288	0.098
934	0.081	2.291	0.111
935	0.057	2.438	0.107
936	0.067	2.455	0.11
937	0.066	2.354	0.085
938	0.053	2.487	0.114
939	0.071	2.528	0.118
940	0.059	2.266	0.124
941	0.088	2.311	0.108
942	0.07	2.197	0.147
943	0.084	2.305	0.083
944	0.066	2.127	0.125
945	0.058	2.157	0.132
946	0.083	2.241	0.09
947	0.059	2.505	0.174
948	0.075	2.327	0.113
949	0.101	2.499	0.08
950	0.07	2.532	0.069
951	0.086	2.351	0.106
952	0.08	2.279	0.091
953	0.071	2.31	0.09
954	0.074	2.296	0.133
955	0.053	2.3	0.158
956	0.076	2.386	0.104
957	0.082	2.483	0.108
958	0.07	2.471	0.109
959	0.074	2.486	0.121
960	0.086	2.493	0.101
961	0.09	2.487	0.081
962	0.104	2.46	0.086
963	0.083	2.424	0.111
964	0.062	2.417	0.106
965	0.073	2.545	0.11
966	0.074	2.6	0.09
967	0.064	2.444	0.146
968	0.084	2.242	0.13
969	0.07	2.521	0.119
970	0.053	2.414	0.122
971	0.085	2.246	0.09
972	0.057	2.374	0.096
973	0.082	2.388	0.168
974	0.074	2.252	0.146
975	0.08	2.283	0.17
976	0.076	2.319	0.149
977	0.067	2.097	0.472
978	0.07	2.28	0.506
979	0.057	1.982	0.566
980	0.075	2.081	0.536
981	0.074	1.969	0.536
982	0.062	2.196	0.526
983	0.076	2.171	0.513
984	0.078	2.183	0.551
985	0.074	2.187	0.516
986	0.08	2.162	0.528
987	0.064	2.088	0.541
988	0.06	2.291	0.537
989	0.082	2.132	0.557
990	0.096	2.374	0.523
991	0.065	2.399	0.478
992	0.081	2.449	0.523
993	0.08	2.406	0.562
994	0.071	2.505	0.547
995	0.059	2.331	0.572
996	0.064	2.486	0.517
997	0.065	2.453	0.499
998	0.066	2.729	0.56
999	0.086	2.464	0.519
1000	0.073	2.273	0.556

## Sheet: H bonds
TimeStep	CID 359	CID 11640528	CID 8768
0	333	331	321
100.002	323	317	328
200.004	318	332	328
300.006	320	336	327
400.008	315	319	314
500.01	319	313	330
600.012	326	323	326
700.014	324	319	314
800.016	303	324	321
900.018	329	310	313
1000.02	309	317	319
1100.02	328	314	323
1200.02	324	312	306
1300.03	303	321	309
1400.03	321	305	296
1500.03	309	323	307
1600.03	324	323	309
1700.03	319	310	314
1800.04	324	306	306
1900.04	315	315	305
2000.04	312	313	298
2100.04	323	328	294
2200.04	319	318	293
2300.05	319	321	305
2400.05	305	311	308
2500.05	316	318	322
2600.05	307	330	291
2700.05	311	324	309
2800.06	302	332	299
2900.06	326	325	308
3000.06	314	321	312
3100.06	321	318	304
3200.06	324	328	309
3300.07	323	323	302
3400.07	318	326	309
3500.07	313	323	319
3600.07	308	324	317
3700.07	318	324	313
3800.08	310	320	325
3900.08	308	330	324
4000.08	316	320	312
4100.08	322	313	325
4200.08	317	333	307
4300.09	309	330	316
4400.09	314	317	308
4500.09	313	316	315
4600.09	324	318	325
4700.09	316	314	320
4800.1	324	321	312
4900.1	315	324	312
5000.1	302	311	325
5100.1	306	314	315
5200.1	314	330	326
5300.11	314	319	317
5400.11	305	308	329
5500.11	312	320	313
5600.11	324	308	306
5700.11	315	320	319
5800.12	318	312	322
5900.12	317	315	315
6000.12	321	309	311
6100.12	317	337	303
6200.12	311	320	311
6300.13	311	318	304
6400.13	306	321	300
6500.13	313	317	304
6600.13	316	324	315
6700.13	316	321	300
6800.14	329	328	313
6900.14	314	317	316
7000.14	322	311	314
7100.14	328	319	319
7200.14	326	322	319
7300.15	318	324	324
7400.15	318	328	318
7500.15	318	326	318
7600.15	316	327	321
7700.15	320	325	323
7800.16	322	319	321
7900.16	312	311	317
8000.16	323	327	313
8100.16	329	324	316
8200.16	322	322	325
8300.17	315	320	307
8400.17	303	321	322
8500.17	312	315	329
8600.17	327	308	320
8700.17	317	312	325
8800.18	322	329	318
8900.18	319	313	310
9000.18	328	321	309
9100.18	310	313	313
9200.18	326	319	310
9300.19	329	314	317
9400.19	329	314	318
9500.19	315	317	309
9600.19	314	334	314
9700.19	322	330	308
9800.2	325	319	314
9900.2	316	323	308
10000.2	316	319	323
10100.2	324	325	319
10200.2	323	320	310
10300.2	308	318	314
10400.2	312	331	313
10500.2	310	320	314
10600.2	317	320	312
10700.2	330	312	315
10800.2	313	325	315
10900.2	324	332	323
11000.2	324	324	322
11100.2	328	326	316
11200.2	332	328	318
11300.2	329	321	319
11400.2	327	323	318
11500.2	328	310	321
11600.2	334	323	316
11700.2	327	314	322
11800.2	317	315	326
11900.2	326	323	317
12000.2	320	303	329
12100.2	332	324	320
12200.2	308	311	322
12300.2	328	317	321
12400.2	318	317	323
12500.2	331	310	320
12600.3	327	320	328
12700.3	325	317	317
12800.3	333	318	322
12900.3	322	309	319
13000.3	334	318	321
13100.3	320	317	322
13200.3	314	309	332
13300.3	321	309	325
13400.3	315	321	323
13500.3	320	321	315
13600.3	311	311	320
13700.3	321	326	312
13800.3	321	306	324
13900.3	315	334	320
14000.3	308	314	320
14100.3	321	315	314
14200.3	326	319	322
14300.3	323	315	318
14400.3	318	320	317
14500.3	323	314	320
14600.3	316	323	308
14700.3	311	312	309
14800.3	327	316	313
14900.3	324	329	320
15000.3	314	325	321
15100.3	324	324	318
15200.3	316	317	321
15300.3	334	317	321
15400.3	327	319	313
15500.3	324	315	324
15600.3	323	316	321
15700.3	319	313	314
15800.3	314	312	317
15900.3	312	330	325
16000.3	318	308	326
16100.3	325	327	328
16200.3	325	312	318
16300.3	315	316	319
16400.3	334	312	314
16500.3	311	306	317
16600.3	329	316	306
16700.3	320	308	310
16800.3	328	314	304
16900.3	314	319	318
17000.3	311	324	326
17100.3	316	319	317
17200.3	305	315	317
17300.3	322	316	314
17400.3	327	304	316
17500.3	334	312	315
17600.4	318	314	323
17700.4	326	318	302
17800.4	320	325	307
17900.4	321	322	322
18000.4	330	312	317
18100.4	337	321	330
18200.4	331	314	312
18300.4	328	318	323
18400.4	327	312	323
18500.4	321	309	321
18600.4	323	326	321
18700.4	328	320	320
18800.4	319	322	319
18900.4	330	311	313
19000.4	322	321	323
19100.4	323	323	322
19200.4	322	309	332
19300.4	317	305	314
19400.4	320	313	331
19500.4	317	319	324
19600.4	329	314	320
19700.4	322	307	320
19800.4	335	319	329
19900.4	331	325	326
20000.4	329	316	321
20100.4	335	305	314
20200.4	329	314	320
20300.4	333	322	323
20400.4	337	313	319
20500.4	328	317	330
20600.4	326	321	331
20700.4	323	318	327
20800.4	323	308	331
20900.4	323	318	323
21000.4	321	315	319
21100.4	327	316	320
21200.4	321	306	323
21300.4	327	319	309
21400.4	323	309	330
21500.4	322	312	328
21600.4	321	320	324
21700.4	325	312	328
21800.4	315	318	321
21900.4	319	323	318
22000.4	316	319	326
22100.4	331	319	324
22200.4	313	311	330
22300.4	329	309	323
22400.4	323	305	323
22500.5	321	316	314
22600.5	315	315	328
22700.5	319	325	313
22800.5	318	322	340
22900.5	332	300	330
23000.5	321	306	318
23100.5	316	310	324
23200.5	316	318	316
23300.5	306	311	313
23400.5	314	317	325
23500.5	323	321	307
23600.5	319	307	327
23700.5	313	300	319
23800.5	317	313	325
23900.5	311	315	316
24000.5	317	315	323
24100.5	318	318	320
24200.5	320	317	307
24300.5	317	314	324
24400.5	320	298	320
24500.5	311	302	321
24600.5	313	308	315
24700.5	313	307	305
24800.5	308	304	327
24900.5	315	302	305
25000.5	312	323	306
25100.5	323	315	313
25200.5	324	316	315
25300.5	318	308	323
25400.5	318	311	310
25500.5	312	309	316
25600.5	331	321	312
25700.5	324	320	311
25800.5	332	297	326
25900.5	316	311	308
26000.5	314	325	322
26100.5	322	313	323
26200.5	321	325	319
26300.5	323	317	323
26400.5	321	313	331
26500.5	315	306	320
26600.5	323	306	318
26700.5	319	301	315
26800.5	323	314	306
26900.5	319	317	323
27000.5	311	309	308
27100.5	313	303	324
27200.5	324	305	324
27300.5	315	321	323
27400.5	316	323	322
27500.5	321	314	322
27600.6	322	310	321
27700.6	317	316	315
27800.6	317	310	312
27900.6	323	314	312
28000.6	325	306	317
28100.6	324	314	317
28200.6	320	314	311
28300.6	314	315	323
28400.6	309	309	312
28500.6	309	300	312
28600.6	319	306	320
28700.6	302	329	314
28800.6	313	315	322
28900.6	313	308	319
29000.6	313	308	324
29100.6	305	313	316
29200.6	309	315	330
29300.6	306	307	317
29400.6	309	308	313
29500.6	311	311	313
29600.6	310	309	322
29700.6	315	309	323
29800.6	303	314	323
29900.6	304	314	313
30000.6	328	316	300
30100.6	319	317	297
30200.6	316	303	305
30300.6	332	318	315
30400.6	307	313	309
30500.6	312	323	314
30600.6	314	311	326
30700.6	317	311	306
30800.6	316	319	317
30900.6	316	315	312
31000.6	321	326	316
31100.6	320	318	312
31200.6	317	303	318
31300.6	324	318	313
31400.6	320	313	319
31500.6	311	313	309
31600.6	322	314	316
31700.6	314	317	300
31800.6	317	314	307
31900.6	327	310	316
32000.6	311	313	310
32100.6	307	311	315
32200.6	310	308	311
32300.6	317	324	303
32400.6	311	328	305
32500.7	316	315	308
32600.7	316	309	310
32700.7	300	315	317
32800.7	317	310	306
32900.7	307	324	314
33000.7	319	320	313
33100.7	306	317	313
33200.7	303	321	313
33300.7	329	306	310
33400.7	316	319	314
33500.7	314	322	303
33600.7	317	322	294
33700.7	312	318	305
33800.7	325	305	319
33900.7	314	315	301
34000.7	307	323	308
34100.7	314	322	311
34200.7	323	314	308
34300.7	323	319	315
34400.7	314	332	319
34500.7	313	324	313
34600.7	319	317	315
34700.7	310	313	308
34800.7	314	324	309
34900.7	317	314	317
35000.7	317	309	305
35100.7	322	325	313
35200.7	319	304	310
35300.7	317	320	309
35400.7	329	321	303
35500.7	313	314	306
35600.7	317	308	320
35700.7	320	314	315
35800.7	330	299	303
35900.7	307	307	314
36000.7	309	308	313
36100.7	312	316	301
36200.7	321	304	310
36300.7	313	314	300
36400.7	316	301	300
36500.7	306	315	321
36600.7	321	306	315
36700.7	319	307	315
36800.7	314	323	312
36900.7	328	310	312
37000.7	304	310	319
37100.7	310	329	316
37200.7	318	322	316
37300.7	324	329	319
37400.7	326	320	322
37500.8	312	317	308
37600.8	327	313	308
37700.8	314	311	303
37800.8	311	320	306
37900.8	312	314	301
38000.8	321	321	306
38100.8	312	323	315
38200.8	328	314	307
38300.8	316	316	318
38400.8	318	316	319
38500.8	318	317	321
38600.8	333	319	315
38700.8	312	317	321
38800.8	317	316	313
38900.8	322	323	308
39000.8	313	320	319
39100.8	321	335	322
39200.8	309	331	309
39300.8	315	314	312
39400.8	313	331	311
39500.8	314	320	314
39600.8	310	329	311
39700.8	319	322	313
39800.8	305	317	313
39900.8	303	322	313
40000.8	315	323	316
40100.8	317	320	314
40200.8	301	314	309
40300.8	310	314	312
40400.8	303	306	297
40500.8	325	308	320
40600.8	308	325	318
40700.8	313	312	305
40800.8	316	319	322
40900.8	315	326	308
41000.8	297	313	316
41100.8	294	326	324
41200.8	311	316	322
41300.8	321	308	309
41400.8	304	319	319
41500.8	298	308	315
41600.8	304	329	297
41700.8	307	320	316
41800.8	321	327	325
41900.8	308	306	321
42000.8	314	321	312
42100.8	312	322	316
42200.8	303	319	301
42300.8	318	319	318
42400.8	310	338	327
42500.8	310	303	312
42600.9	309	321	315
42700.9	307	319	310
42800.9	306	326	308
42900.9	312	317	321
43000.9	323	313	311
43100.9	316	316	303
43200.9	318	326	310
43300.9	311	317	305
43400.9	322	316	322
43500.9	299	311	315
43600.9	319	309	323
43700.9	315	293	312
43800.9	319	321	315
43900.9	324	321	310
44000.9	320	325	312
44100.9	309	306	321
44200.9	316	325	320
44300.9	318	315	317
44400.9	312	308	318
44500.9	318	321	306
44600.9	322	326	315
44700.9	330	317	312
44800.9	319	307	320
44900.9	331	308	313
45000.9	320	314	305
45100.9	318	316	310
45200.9	319	319	319
45300.9	318	310	329
45400.9	314	306	303
45500.9	325	320	310
45600.9	314	318	321
45700.9	310	318	315
45800.9	312	302	311
45900.9	324	317	305
46000.9	324	322	301
46100.9	316	313	302
46200.9	314	306	312
46300.9	317	311	307
46400.9	312	317	307
46500.9	321	312	291
46600.9	322	315	312
46700.9	322	324	303
46800.9	314	308	310
46900.9	321	309	316
47000.9	326	308	308
47100.9	309	307	302
47200.9	314	310	312
47300.9	318	313	316
47400.9	315	320	303
47500.9	318	312	300
47601	312	307	301
47701	321	315	299
47801	329	311	301
47901	310	325	294
48001	327	330	295
48101	324	318	301
48201	322	318	294
48301	338	308	307
48401	311	316	307
48501	326	313	301
48601	324	311	294
48701	318	319	291
48801	330	322	305
48901	326	317	312
49001	319	323	305
49101	325	315	308
49201	326	320	308
49301	337	315	294
49401	319	323	294
49501	326	308	310
49601	316	317	296
49701	317	323	296
49801	324	303	305
49901	315	328	303
50001	323	322	308
50101	314	312	312
50201	330	297	312
50301	319	300	321
50401	320	311	299
50501	332	312	300
50601	317	317	299
50701	308	307	309
50801	309	297	309
50901	315	315	295
51001	319	306	302
51101	323	320	308
51201	312	309	301
51301	333	308	306
51401	322	320	309
51501	313	318	300
51601	318	309	312
51701	330	313	304
51801	329	304	312
51901	318	313	313
52001	318	302	291
52101	322	321	306
52201	317	312	303
52301	325	308	312
52401	326	306	305
52501.1	311	312	304
52601.1	315	304	312
52701.1	325	310	309
52801.1	324	316	306
52901.1	323	310	311
53001.1	320	322	309
53101.1	331	313	303
53201.1	318	318	294
53301.1	319	308	307
53401.1	318	304	300
53501.1	320	313	296
53601.1	318	323	307
53701.1	328	324	305
53801.1	316	303	309
53901.1	315	307	307
54001.1	321	308	302
54101.1	317	298	304
54201.1	311	310	298
54301.1	329	314	317
54401.1	321	300	300
54501.1	326	321	316
54601.1	313	303	307
54701.1	326	309	305
54801.1	312	333	312
54901.1	312	309	304
55001.1	318	304	313
55101.1	324	312	314
55201.1	325	330	305
55301.1	333	309	312
55401.1	315	313	300
55501.1	321	322	315
55601.1	320	310	303
55701.1	322	306	314
55801.1	327	309	316
55901.1	321	326	313
56001.1	317	312	316
56101.1	315	310	302
56201.1	308	298	309
56301.1	315	310	304
56401.1	316	293	324
56501.1	328	305	314
56601.1	323	312	307
56701.1	315	304	308
56801.1	321	314	310
56901.1	323	315	308
57001.1	324	314	314
57101.1	322	304	310
57201.1	321	308	295
57301.1	320	315	299
57401.1	327	307	308
57501.2	327	300	310
57601.2	324	307	309
57701.2	322	310	306
57801.2	318	320	311
57901.2	317	308	302
58001.2	321	305	309
58101.2	320	316	314
58201.2	325	306	302
58301.2	321	314	301
58401.2	323	312	297
58501.2	327	313	316
58601.2	336	315	306
58701.2	323	315	298
58801.2	321	319	308
58901.2	329	306	301
59001.2	321	312	299
59101.2	319	315	313
59201.2	302	326	305
59301.2	315	313	317
59401.2	322	317	306
59501.2	327	316	299
59601.2	325	319	311
59701.2	317	324	314
59801.2	322	320	306
59901.2	318	309	303
60001.2	318	322	314
60101.2	319	304	316
60201.2	318	311	317
60301.2	321	312	309
60401.2	319	314	313
60501.2	326	313	318
60601.2	328	311	309
60701.2	320	315	312
60801.2	324	319	305
60901.2	325	319	308
61001.2	320	307	316
61101.2	307	325	309
61201.2	322	305	309
61301.2	324	321	320
61401.2	315	322	315
61501.2	325	311	311
61601.2	327	307	314
61701.2	312	309	313
61801.2	317	303	313
61901.2	326	324	313
62001.2	324	309	301
62101.2	328	323	303
62201.2	336	305	308
62301.2	317	301	316
62401.2	334	318	306
62501.2	318	319	302
62601.3	334	301	307
62701.3	311	295	306
62801.3	319	307	305
62901.3	328	309	311
63001.3	339	309	304
63101.3	323	326	311
63201.3	322	313	310
63301.3	323	321	300
63401.3	325	309	310
63501.3	328	311	303
63601.3	324	323	304
63701.3	324	318	303
63801.3	320	314	308
63901.3	337	314	307
64001.3	341	308	312
64101.3	321	307	302
64201.3	329	319	323
64301.3	330	316	316
64401.3	331	313	302
64501.3	318	314	323
64601.3	325	327	295
64701.3	326	323	316
64801.3	314	313	317
64901.3	314	305	307
65001.3	322	311	310
65101.3	321	305	303
65201.3	317	310	321
65301.3	320	313	296
65401.3	331	313	316
65501.3	319	316	306
65601.3	321	314	314
65701.3	313	327	306
65801.3	318	308	316
65901.3	303	317	311
66001.3	313	309	307
66101.3	311	310	315
66201.3	312	321	298
66301.3	316	300	325
66401.3	315	300	318
66501.3	319	296	319
66601.3	327	313	302
66701.3	325	313	318
66801.3	324	315	320
66901.3	323	318	305
67001.3	316	311	309
67101.3	312	310	314
67201.3	324	306	312
67301.3	305	305	319
67401.3	331	301	319
67501.4	316	311	305
67601.4	321	314	309
67701.4	318	309	301
67801.4	319	307	315
67901.4	327	301	309
68001.4	319	319	312
68101.4	316	300	306
68201.4	312	306	309
68301.4	318	318	314
68401.4	308	308	306
68501.4	316	296	301
68601.4	325	292	308
68701.4	323	283	294
68801.4	315	304	305
68901.4	318	306	316
69001.4	321	313	314
69101.4	327	315	303
69201.4	311	309	311
69301.4	316	311	313
69401.4	304	309	310
69501.4	315	303	311
69601.4	314	305	318
69701.4	312	310	305
69801.4	330	305	311
69901.4	325	310	317
70001.4	305	316	307
70101.4	304	323	300
70201.4	309	308	297
70301.4	307	321	315
70401.4	305	318	307
70501.4	313	302	301
70601.4	314	295	304
70701.4	317	306	308
70801.4	309	330	305
70901.4	322	315	302
71001.4	309	310	325
71101.4	305	311	306
71201.4	312	307	305
71301.4	319	300	306
71401.4	314	318	312
71501.4	307	309	303
71601.4	304	309	319
71701.4	313	304	310
71801.4	315	308	314
71901.4	321	304	318
72001.4	315	301	315
72101.4	318	300	321
72201.4	316	301	317
72301.4	308	311	316
72401.4	317	298	315
72501.4	305	305	304
72601.5	315	313	305
72701.5	318	317	324
72801.5	320	320	301
72901.5	307	318	308
73001.5	320	314	310
73101.5	303	317	313
73201.5	312	322	316
73301.5	301	331	307
73401.5	322	328	312
73501.5	322	315	314
73601.5	329	321	311
73701.5	327	323	304
73801.5	314	323	306
73901.5	318	317	303
74001.5	312	317	316
74101.5	316	308	313
74201.5	313	307	310
74301.5	327	317	297
74401.5	321	310	312
74501.5	318	315	307
74601.5	317	325	305
74701.5	313	314	306
74801.5	320	319	308
74901.5	314	297	306
75001.5	319	317	318
75101.5	329	314	314
75201.5	325	312	313
75301.5	317	308	315
75401.5	322	312	309
75501.5	320	311	312
75601.5	317	307	315
75701.5	312	326	303
75801.5	328	302	296
75901.5	321	297	312
76001.5	320	324	319
76101.5	328	305	305
76201.5	315	313	308
76301.5	323	312	307
76401.5	323	315	303
76501.5	320	313	311
76601.5	324	312	310
76701.5	323	316	299
76801.5	319	316	296
76901.5	315	322	314
77001.5	308	319	312
77101.5	318	314	302
77201.5	317	317	313
77301.5	312	313	301
77401.5	316	309	307
77501.6	310	320	314
77601.6	312	313	308
77701.6	321	314	303
77801.6	316	319	305
77901.6	320	312	297
78001.6	313	315	307
78101.6	318	306	300
78201.6	322	318	303
78301.6	317	326	305
78401.6	315	325	308
78501.6	320	316	312
78601.6	317	316	302
78701.6	320	305	295
78801.6	318	317	302
78901.6	313	307	304
79001.6	328	320	311
79101.6	312	326	314
79201.6	318	314	307
79301.6	310	317	310
79401.6	318	318	309
79501.6	315	326	302
79601.6	315	314	300
79701.6	309	314	303
79801.6	313	318	305
79901.6	317	322	298
80001.6	322	325	298
80101.6	318	322	307
80201.6	326	320	302
80301.6	305	312	309
80401.6	317	324	292
80501.6	314	321	291
80601.6	309	323	307
80701.6	317	313	301
80801.6	298	319	303
80901.6	309	326	287
81001.6	313	308	300
81101.6	310	316	297
81201.6	315	311	301
81301.6	325	311	316
81401.6	309	314	298
81501.6	313	309	317
81601.6	326	315	309
81701.6	309	324	307
81801.6	310	314	313
81901.6	313	318	296
82001.6	311	317	305
82101.6	312	318	288
82201.6	315	320	308
82301.6	328	309	297
82401.6	311	314	297
82501.6	317	326	313
82601.7	314	319	308
82701.7	319	333	305
82801.7	321	308	306
82901.7	314	305	304
83001.7	315	309	295
83101.7	318	320	294
83201.7	316	325	296
83301.7	320	308	297
83401.7	325	317	307
83501.7	318	316	302
83601.7	318	303	310
83701.7	323	311	299
83801.7	321	308	301
83901.7	318	313	292
84001.7	315	319	294
84101.7	315	324	293
84201.7	321	315	298
84301.7	334	311	296
84401.7	321	318	292
84501.7	315	316	303
84601.7	319	318	310
84701.7	317	316	300
84801.7	328	304	311
84901.7	320	312	313
85001.7	317	314	300
85101.7	322	315	299
85201.7	309	320	290
85301.7	314	324	294
85401.7	311	302	303
85501.7	315	306	307
85601.7	318	318	303
85701.7	317	316	313
85801.7	336	316	303
85901.7	314	309	295
86001.7	317	311	300
86101.7	319	317	298
86201.7	313	311	300
86301.7	311	315	298
86401.7	307	324	301
86501.7	322	317	302
86601.7	318	310	305
86701.7	312	311	306
86801.7	323	319	300
86901.7	306	321	301
87001.7	317	330	298
87101.7	311	320	291
87201.7	310	307	291
87301.7	304	327	292
87401.7	311	308	286
87501.8	315	303	296
87601.8	307	315	292
87701.8	310	316	296
87801.8	300	306	292
87901.8	311	300	306
88001.8	315	323	291
88101.8	318	319	306
88201.8	317	308	291
88301.8	323	311	300
88401.8	320	301	293
88501.8	317	303	285
88601.8	319	319	299
88701.8	317	315	291
88801.8	324	306	302
88901.8	316	301	295
89001.8	296	311	301
89101.8	304	298	290
89201.8	323	320	292
89301.8	307	321	297
89401.8	322	302	296
89501.8	312	309	300
89601.8	315	311	297
89701.8	316	313	299
89801.8	318	309	295
89901.8	305	315	306
90001.8	319	319	307
90101.8	316	312	307
90201.8	304	308	304
90301.8	308	319	300
90401.8	316	308	299
90501.8	305	303	284
90601.8	311	300	291
90701.8	313	309	296
90801.8	326	310	295
90901.8	315	327	295
91001.8	318	303	311
91101.8	312	308	299
91201.8	320	311	319
91301.8	320	308	313
91401.8	321	317	318
91501.8	308	307	294
91601.8	308	310	300
91701.8	309	311	299
91801.8	323	307	302
91901.8	327	303	296
92001.8	321	306	299
92101.8	308	301	302
92201.8	319	308	296
92301.8	314	295	296
92401.8	310	301	292
92501.9	322	304	302
92601.9	319	304	281
92701.9	318	290	289
92801.9	323	299	300
92901.9	327	310	301
93001.9	312	297	301
93101.9	325	294	294
93201.9	321	299	309
93301.9	314	311	307
93401.9	317	297	298
93501.9	319	289	297
93601.9	318	298	293
93701.9	326	297	295
93801.9	326	286	290
93901.9	316	300	299
94001.9	319	300	289
94101.9	319	283	296
94201.9	327	300	297
94301.9	325	291	280
94401.9	312	297	288
94501.9	318	301	296
94601.9	329	291	300
94701.9	326	292	291
94801.9	325	302	297
94901.9	317	297	293
95001.9	313	294	302
95101.9	315	298	304
95201.9	325	295	297
95301.9	315	290	306
95401.9	318	302	311
95501.9	333	290	291
95601.9	321	300	303
95701.9	333	288	293
95801.9	326	310	293
95901.9	319	305	302
96001.9	326	301	305
96101.9	326	304	304
96201.9	315	289	297
96301.9	315	307	300
96401.9	314	307	293
96501.9	316	312	299
96601.9	314	314	294
96701.9	325	294	299
96801.9	326	306	281
96901.9	322	315	309
97001.9	319	297	290
97101.9	323	300	292
97201.9	320	309	303
97301.9	331	297	287
97401.9	314	295	298
97501.9	310	311	303
97602	329	306	295
97702	319	300	302
97802	308	305	290
97902	336	303	285
98002	329	315	289
98102	325	308	293
98202	323	310	277
98302	317	316	295
98402	308	310	281
98502	325	311	291
98602	307	326	281
98702	323	314	277
98802	315	313	274
98902	322	305	296
99002	311	298	297
99102	314	305	290
99202	306	310	279
99302	320	306	288
99402	315	301	279
99502	315	303	295
99602	314	303	291
99702	312	310	296
99802	307	304	288
99902	323	304	285
100000	303	314	289
